# Supplementary material for: Bayesian Effect Size Ranking to Prioritise Genetic Risk Variants in Common Diseases for Follow‐Up Studies
Source: Genet Epidemiol. 2025 Jan 3;49(1):e22608. doi: 10.1002/gepi.22608 (PMC11696485; doi:10.1002/gepi.22608)
Supplement: Supplementary file 4 — Supporting information. [file GEPI-49-0-s004.xls]

## Sheet: Captions
Supplementary Table 1:	GWAS meta-analysis cohorts summary
Supplementary Table 2:	Summary statistics, meta-analysis results, FDRs and priorityFDRs for 201 independent T1D GWAS signals
Supplementary Table 3:	Summary statistics, meta-analysis results, FDRs and priorityFDRs for 88 new T1D GWAS signals
Supplementary Table 4:	Significant joint regression results after stepwise selection (COJO)
Supplementary Table 5:	T1D fine-mapping results
Supplementary Table 6:	Associations of T1D GWAS lead variants with other immune/autoimmune phenotypes in the Open Targets Genetics Portal
Supplementary Table 7:	Genes in the IL-2 pathway
Supplementary Table 8:	Data on the priorityFDR groupings of each T1D GWAS signal, plus their proximity to IL2 pathway and MR associated genes

## Sheet: S1 - GWAS meta-analysis cohorts
Cohort name	N cases	N controls	N total	Ancestry	Genotyping array
UK Affymetrix case-control	1926	3342	5268	UK	Affymetrix GeneChip 500K
UK Illumina case-control	3983	3994	7977	UK	Illumina Infinium 550K
Sardinia case-control	1558	2882	4440	Sardinia	Affymetrix 6.0 and Illumina Omni Express
T1DGC (affected trios)	3173	0	3173	UK, North America, Europe and Asia-Pacific	Illumina Human Core Exome
Finngen (data freeze 4)	4933	148190	153123	Finland	ThermoFisher Axiom Custom
Totals	15573	158408	173981

## Sheet: S2 - All GWAS signals
near gene	chromosome band	ID	position	MAJ	MIN (effect)	OR_Affy	OR_Illumina	Standard Error (lnOR) Affy	Standard Error (lnOR) Illumina	cases_maf_Affy	controls_maf_Affy	cases_maf_Illumina	controls_maf_Illumina	all_maf_Affy	all_maf_Illumina	cases_ImputationInfo_Affy	controls_ImputationInfo_Affy	all_ImputationInfo_Affy	cases_ImputationInfo_Illumina	controls_ImputationInfo_Illumina	all_ImputationInfo_Illumina	OR_sard	Standard Error (lnOR) sard	p_sard	effectFreq_sard_all	effectFreq_sard_cases	effectFreq_sard_controls	SNP_t1dgc	TransmittedAlleles_t1dgc	UntransmittedAlleles_t1dgc	OR_t1dgc	P_t1dgc	effectFreq_t1dgc	Standard Error (lnOR) t1dgc	rsids_finngen	pval_finngen	OR_finngen	Standard Error (lnOR) finngen	effectFreq_finngen_all	effectFreq_finngen_cases	effectFreq_finngen_controls	Standard Error (lnOR) meta	P_meta	OR_meta	FDR	effect_priority	priorityFDR	OR_risk	Annotation
INS	11p15.5	rs689	2182224	T	A	0.42 (0.35-0.5)	0.42 (0.38-0.45)	0.0929076	0.0414454	0.2344	0.2889	0.1547	0.2994	0.269	0.2271	0.3173	0.3763	0.3588	0.9533	0.9661	0.9624	0.53 (0.47-0.6)	0.066093	0	0.1759	0.1205	0.2059	rs689	1.5	1.5	1 (0-Inf)	NA	NA%	Inf	rs689	1.82e-38	0.68 (0.64-0.72)	0.03	0.2072	0.1463	0.2092	0.022151	3.01983e-152	0.56 (0.53-0.58)	0	2.09352e-17	2.61689e-17	1.78995	NMD transcript; splice region; upstream gene; 5 prime UTR; downstream gene
PTPN22	1p13.2	rs2476601	114377568	G	A	1.78 (1.58-2)	2.1 (1.91-2.31)	0.0604754	0.0491189	0.1666	0.1027	0.1789	0.0943	0.1261	0.1365	0.9669	0.9674	0.9675	0.999	0.9993	0.9991	1.84 (1.38-2.45)	0.14676	3.4101e-05	0.0221	0.0308	0.0174	1:114377568:A:G	985	578	1.7 (1.54-1.89)	7.443e-25	0.1407	0.0523959	rs2476601	7.342e-45	1.57 (1.47-1.67)	0.0321	0.1488	0.2111	0.1467	0.0219842	4.54257e-135	1.72 (1.65-1.8)	0	0	0	1.72249	missense; 3 prime UTR; NMD transcript; non coding transcript exon
RPL7P10	1p31.1	rs111551178	81426001	C	T	0.56 (0.35-0.89)	0.66 (0.44-0.99)	0.23747	0.206287	0.0062	0.011	0.0052	0.0077	0.0092	0.0064	0.9752	0.9728	0.9734	0.9678	0.9726	0.9706	0.71 (0.51-0.98)	0.1671	0.033664	0.0222	0.0175	0.0248	1:81426001:C:T	67	97	0.69 (0.51-0.94)	0.01915	0.0131	0.158854	rs111551178	0.3227	0.74 (0.4-1.35)	0.3092	0.0015	0.001	0.0015	0.088689	8.35679e-06	0.67 (0.57-0.8)	0.00407679	6.20024e-05	0.0076142	1.48466	intergenic
IL2RA	10p15.1	rs61839660	6094697	C	T	0.69 (0.59-0.8)	0.63 (0.56-0.7)	0.0762611	0.0591621	0.071	0.0988	0.0663	0.1016	0.0886	0.084	0.9814	0.9799	0.9804	0.9845	0.9883	0.9869	0.69 (0.56-0.85)	0.10585	0.0003683	0.0578	0.0456	0.0644	10:6094697:C:T	290	436	0.67 (0.57-0.77)	6.008e-08	0.0623	0.075775	rs61839660	1.138e-05	0.77 (0.69-0.87)	0.0585	0.0406	0.0319	0.0409	0.0314151	3.49342e-32	0.69 (0.65-0.73)	5.32996e-22	6.96595e-07	6.9675e-07	1.44917	non coding transcript
MAPKAPK2	1q32.1	rs75320486	206842241	G	A	1.5 (1.03-2.2)	1.22 (0.9-1.66)	0.194668	0.155592	0.0133	0.009	0.0119	0.0097	0.0106	0.0108	0.9719	0.9766	0.9745	0.9677	0.9758	0.9714	1.64 (1.24-2.19)	0.14585	0.00068512	0.0236	0.0318	0.0193	rs75320486	1.5	1.5	1 (0-Inf)	NA	NA%	Inf	rs75320486	0.01882	1.38 (1.05-1.8)	0.1368	0.0066	0.0088	0.0065	0.0771195	4.30614e-06	1.43 (1.23-1.66)	0.00361028	6.49815e-05	0.00719835	1.42539	non coding transcript; regulatory region
FKBP5	6p21.31	rs2092427	35622207	G	A	0.61 (0.46-0.8)	0.81 (0.66-1)	0.142235	0.108068	0.0183	0.0292	0.0199	0.0245	0.0252	0.0222	0.9927	0.996	0.9951	0.9982	0.9971	0.9976	0.56 (0.4-0.8)	0.17991	0.00082924	0.0209	0.0138	0.0248	6:35622207:G:A	125	135	0.93 (0.73-1.18)	0.5351	0.0206	0.124127	rs2092427	0.001171	0.71 (0.58-0.88)	0.1038	0.0141	0.0091	0.0143	0.0555841	8.09956e-08	0.74 (0.67-0.83)	9.95234e-05	3.61968e-05	0.000269893	1.34744	downstream gene
DOCK2	5q35.1	rs113451103	169273675	T	C	0.71 (0.51-0.97)	0.75 (0.59-0.95)	0.16378	0.11988	0.0138	0.0194	0.0159	0.0209	0.0174	0.0184	0.9952	0.9941	0.9944	0.9942	0.9937	0.9939	0.81 (0.63-1.04)	0.12827	0.093483	0.0352	0.0302	0.038	5:169273675:T:C	95	135	0.7 (0.54-0.91)	0.008351	0.0204	0.133917	rs113451103	NA	1 (0-Inf)	Inf	NA%	NA%	NA%	0.0669045	1.18776e-05	0.75 (0.65-0.85)	0.00539436	0.000186768	0.00923912	1.34048	NMD transcript; non coding transcript
ID4	6p22.3	rs75356149	19796332	G	T	1.17 (0.91-1.49)	1.15 (0.94-1.4)	0.126156	0.102555	0.0284	0.0244	0.0271	0.0233	0.0259	0.0252	0.986	0.9802	0.9825	0.9896	0.9838	0.9869	1.22 (0.97-1.54)	0.117	0.084337	0.0385	0.0443	0.0353	rs75356149	1.5	1.5	1 (0-Inf)	NA	NA%	Inf	rs75356149	1.906e-06	1.49 (1.26-1.75)	0.0835	0.0184	0.0257	0.0182	0.0516819	1.04486e-06	1.29 (1.16-1.42)	0.00108498	0.000131117	0.0033098	1.28706	intergenic
NRSN1	6p22.3	rs11965813	23793363	T	A	1.27 (0.9-1.81)	0.97 (0.74-1.27)	0.178687	0.140296	0.0149	0.0118	0.0127	0.013	0.0129	0.0129	0.958	0.9491	0.9528	0.9878	0.9939	0.9909	1.23 (1.01-1.5)	0.10018	0.040009	0.0505	0.0585	0.0461	6:23793363:T:A	125	95	1.32 (1.01-1.72)	0.04311	0.018	0.136111	rs11965813	1.288e-05	1.44 (1.22-1.7)	0.0841	0.0187	0.0249	0.0185	0.0514938	1.58355e-06	1.28 (1.16-1.42)	0.00163772	0.000173125	0.00430378	1.28042	intergenic
COL22A1	8q24.3	rs117001318	139661642	A	G	1.24 (0.93-1.65)	1.18 (0.93-1.5)	0.14744	0.12013	0.0213	0.0173	0.0197	0.0168	0.0188	0.0183	0.987	0.9856	0.9862	0.9799	0.9868	0.9831	1.26 (0.86-1.83)	0.19257	0.23853	0.0138	0.0157	0.0127	rs117001318	1.5	1.5	1 (0-Inf)	NA	NA%	Inf	rs117001318	0.0001851	1.34 (1.15-1.56)	0.0782	0.0222	0.0271	0.022	0.057186	1.69518e-05	1.28 (1.14-1.43)	0.00995941	0.000491867	0.0155344	1.27889	non coding transcript
PRF1	10q22.1	rs78325861	72378489	C	G	0.76 (0.6-0.97)	0.82 (0.68-0.97)	0.120393	0.0899573	0.031	0.0388	0.0334	0.0393	0.0359	0.0364	0.8872	0.882	0.8837	0.9015	0.9081	0.9051	0.8 (0.68-0.94)	0.081451	0.0048737	0.1	0.0882	0.1063	rs78325861	1.5	1.5	1 (0-Inf)	NA	NA%	Inf	rs78325861	0.0002608	0.79 (0.69-0.9)	0.0655	0.0332	0.026	0.0335	0.0416527	2.70275e-08	0.79 (0.73-0.86)	4.01411e-05	0.000133629	0.000215338	1.26058	regulatory region
PGAP3	17q12	rs76096054	37832488	C	A	0.67 (0.46-0.97)	0.81 (0.62-1.06)	0.191943	0.137816	0.0103	0.0152	0.012	0.0148	0.0134	0.0134	0.9668	0.9609	0.9626	0.9919	0.9933	0.9927	0.81 (0.63-1.05)	0.13152	0.10684	0.0331	0.0286	0.0356	17:37832488:C:A	133	173	0.77 (0.61-0.96)	0.02222	0.0239	0.115322	rs76096054	0.003609	0.82 (0.72-0.94)	0.0687	0.0295	0.0241	0.0297	0.0485256	2.90822e-06	0.8 (0.72-0.88)	0.00174516	0.000340434	0.00454547	1.25478	non coding transcript; NMD transcript
SH2B3	12q24.12	rs3184504	111884608	C	T	1.46 (1.33-1.59)	1.3 (1.22-1.38)	0.0457207	0.0321043	0.4438	0.4802	0.4501	0.4866	0.492	0.4818	0.7861	0.8034	0.7982	0.9996	0.9997	0.9996	1.17 (1.07-1.27)	0.045402	0.00069596	0.5023	0.5293	0.4877	12:111884608:T:C	1398	1739	1.24 (1.16-1.33)	1.141e-09	0.5204	0.0359215	rs3184504	1.149e-13	1.19 (1.14-1.24)	0.0233	0.4092	0.4512	0.4078	0.0148238	4.62065e-49	1.24 (1.21-1.28)	0	1.92586e-05	1.92966e-05	1.24389	missense; downstream gene; NMD transcript
RPL35AP21	9q21.13	rs17619081	74007791	A	G	1.14 (0.92-1.42)	1.18 (0.98-1.41)	0.112357	0.0915652	0.0351	0.0307	0.0349	0.0298	0.0323	0.0323	0.9978	0.9984	0.9981	0.955	0.9559	0.9554	1 (0-Inf)	Inf	NA	NA%	NA%	NA%	rs17619081	1.5	1.5	1 (0-Inf)	NA	NA%	Inf	rs17619081	2.702e-06	1.26 (1.14-1.38)	0.0488	0.0571	0.0691	0.0567	0.0402129	4.01085e-07	1.23 (1.13-1.33)	0.00050748	0.000307954	0.00197829	1.22607	non coding transcript
RPS26	12q13.2	rs705704	56435412	G	A	1.28 (1.18-1.39)	1.25 (1.17-1.33)	0.0428639	0.0333037	0.3976	0.3434	0.39	0.3394	0.3632	0.3646	0.9723	0.9751	0.9741	0.9901	0.9882	0.9892	1.26 (1.15-1.39)	0.049168	2.1955e-06	0.3072	0.3379	0.2905	12:56435412:G:A	1612	1252	1.29 (1.2-1.39)	1.733e-11	0.3571	0.0376705	rs705704	4.059e-08	1.14 (1.09-1.2)	0.0243	0.3206	0.3494	0.3196	0.0153254	1.8874e-37	1.22 (1.18-1.25)	0	4.56892e-05	4.48936e-05	1.21652	upstream gene; downstream gene; regulatory region
KIAA0319L	1p34.3	rs12567278	35995581	T	C	1.35 (1.17-1.57)	1.13 (1.01-1.26)	0.0739891	0.0574715	0.0954	0.0733	0.0901	0.0808	0.0814	0.0854	0.929	0.9254	0.927	0.9806	0.9772	0.979	1.22 (1.05-1.42)	0.07752	0.01069	0.0982	0.1076	0.0931	rs12567278	1.5	1.5	1 (0-Inf)	NA	NA%	Inf	rs12567278	NA	1 (0-Inf)	Inf	NA%	NA%	NA%	0.039168	1.08857e-06	1.21 (1.12-1.31)	0.00112707	0.000471647	0.00376206	1.21039	NMD transcript; non coding transcript; downstream gene
CTRB2	16q23.1	rs55993634	75236763	C	G	1.29 (1.12-1.48)	1.35 (1.21-1.51)	0.0706052	0.0568791	0.1051	0.0849	0.1026	0.0788	0.0923	0.0907	0.9537	0.9488	0.9508	0.9729	0.9678	0.9707	1.22 (1.05-1.4)	0.073377	0.007843	0.1063	0.1204	0.0987	16:75236763:C:G	642	558	1.15 (1.03-1.29)	0.01531	0.0999	0.057877	rs55993634	0.001045	1.14 (1.05-1.23)	0.0394	0.0889	0.1015	0.0885	0.0247073	4.76111e-14	1.2 (1.15-1.26)	1.53915e-10	0.000141276	0.000122384	1.20472	downstream gene
FLRT2	14q31.3	rs17797135	87045539	G	A	1.22 (1.01-1.49)	1.1 (0.94-1.29)	0.0998663	0.0809343	0.0491	0.041	0.0451	0.0412	0.044	0.0432	0.9289	0.9241	0.9261	0.9441	0.9526	0.9482	1.27 (0.95-1.69)	0.14714	0.10719	0.026	0.0279	0.0249	rs17797135	1.5	1.5	1 (0-Inf)	NA	NA%	Inf	rs17797135	0.0001714	1.24 (1.11-1.38)	0.0565	0.0429	0.0502	0.0426	0.0404101	6.11445e-06	1.2 (1.11-1.3)	0.00475835	0.000783349	0.00890285	1.20051	intergenic
PTPN11	12q24.13	rs11066320	112906415	G	A	1.41 (1.29-1.54)	1.21 (1.14-1.29)	0.0462558	0.0319375	0.4856	0.4192	0.4745	0.4274	0.4435	0.4509	0.7828	0.7891	0.7877	0.999	0.9997	0.9994	1.15 (1.05-1.26)	0.045496	0.0018699	0.5207	0.5468	0.5065	12:112906415:A:G	1709	1430	1.2 (1.11-1.28)	6.366e-07	0.4688	0.0358391	rs11066320	1.587e-09	1.15 (1.1-1.21)	0.0234	0.3962	0.4298	0.3951	0.0148483	1.87745e-33	1.2 (1.16-1.23)	0	0.000155377	0.000138279	1.19598	NMD transcript; regulatory region
PTPN2	18p11.21	rs7237497	12777325	C	T	1.28 (1.15-1.42)	1.29 (1.18-1.39)	0.0534058	0.0416808	0.1976	0.1632	0.2015	0.1649	0.1758	0.1832	0.9823	0.9831	0.9828	0.9731	0.9635	0.9688	1.33 (1.15-1.54)	0.074619	0.0001569	0.1013	0.1168	0.0929	18:12777325:T:C	892	834	1.07 (0.97-1.18)	0.1627	0.167	0.0481676	rs7237497	2.479e-05	1.15 (1.08-1.22)	0.0323	0.1418	0.1604	0.1411	0.0200187	1.16855e-18	1.19 (1.15-1.24)	1.40114e-14	0.000146642	0.000130049	1.19306	intergenic
CTSH	15q25.1	rs2289702	79237293	C	T	0.73 (0.62-0.86)	0.79 (0.7-0.88)	0.0830328	0.0577187	0.0828	0.1032	0.0823	0.1005	0.0957	0.0914	0.7403	0.7666	0.7584	0.9281	0.935	0.9319	0.78 (0.67-0.9)	0.073915	0.00048685	0.1171	0.1027	0.1249	rs2289702	1.5	1.5	1 (0-Inf)	NA	NA%	Inf	rs2289702	0.003313	0.9 (0.84-0.97)	0.0348	0.1262	0.1153	0.1266	0.0262253	7.08318e-11	0.84 (0.8-0.89)	1.62923e-07	0.000258713	0.000259445	1.18644	missense; NMD transcript; upstream gene; non coding transcript exon; 5 prime UTR; non coding transcript; regulatory region
RLIMP2	1p13.2	rs12130424	113771951	T	C	1.02 (0.88-1.19)	1.26 (1.13-1.42)	0.0770754	0.0586103	0.0806	0.0793	0.0901	0.0732	0.0798	0.0817	0.9466	0.9379	0.9411	0.9973	0.9977	0.9975	1.16 (0.98-1.37)	0.085928	0.084693	0.0767	0.0823	0.0737	1:113771951:T:C	579	494	1.17 (1.04-1.32)	0.009462	0.0885	0.0612487	rs12130424	8.765e-06	1.2 (1.11-1.3)	0.0409	0.0816	0.0982	0.081	0.026178	2.12203e-10	1.18 (1.12-1.24)	7.94911e-07	0.000279217	0.000287132	1.18091	intergenic
TACR1	2p12	rs6746709	75533779	A	G	0.82 (0.69-0.98)	0.84 (0.73-0.95)	0.0887721	0.0674707	0.0537	0.0639	0.0543	0.0642	0.0601	0.0593	0.9743	0.9847	0.9813	0.9943	0.9949	0.9946	0.78 (0.64-0.94)	0.1007	0.010223	0.0587	0.0505	0.0631	rs6746709	1.5	1.5	1 (0-Inf)	NA	NA%	Inf	rs6746709	0.1631	0.91 (0.8-1.04)	0.0681	0.0293	0.0268	0.0294	0.0389011	1.92537e-05	0.85 (0.78-0.91)	0.00812763	0.00181409	0.0136506	1.18086	intergenic
ZBTB20	3q13.31	rs56240698	115095761	G	C	0.92 (0.79-1.09)	0.8 (0.71-0.9)	0.0831788	0.0603943	0.0993	0.1043	0.0977	0.1135	0.1025	0.1056	0.6341	0.6514	0.6453	0.7468	0.7561	0.7519	0.77 (0.66-0.9)	0.07861	0.00078702	0.1265	0.1135	0.1336	rs56240698	1.5	1.5	1 (0-Inf)	NA	NA%	Inf	rs56240698	0.1422	0.91 (0.81-1.03)	0.0624	0.0359	0.0335	0.036	0.034558	1.65835e-06	0.85 (0.79-0.91)	0.000982988	0.000952271	0.00395581	1.18007	intergenic
APOBR	16p11.2	rs151233	28506428	C	T	1.19 (1.04-1.35)	1.27 (1.15-1.41)	0.0651732	0.0514319	0.1532	0.1369	0.1538	0.1305	0.1428	0.1421	0.7885	0.7899	0.7895	0.7974	0.7903	0.7943	1.27 (1.13-1.43)	0.060761	7.3341e-05	0.1643	0.1853	0.153	rs151233	1.5	1.5	1 (0-Inf)	NA	NA%	Inf	rs151233	0.002356	1.11 (1.04-1.19)	0.0343	0.1241	0.1363	0.1237	0.0240124	7.45631e-12	1.18 (1.12-1.24)	2.19654e-08	0.000320659	0.000335774	1.17875	upstream gene; 5 prime UTR; non coding transcript; downstream gene; synonymous; regulatory region
MEG3	14q32.2	rs8013873	101302090	C	T	0.88 (0.78-1)	0.82 (0.75-0.89)	0.0614956	0.0437686	0.1697	0.1832	0.1582	0.1847	0.1782	0.1715	0.7641	0.7821	0.7759	0.9181	0.9156	0.9169	0.88 (0.77-1)	0.066412	0.048681	0.1489	0.1374	0.1552	rs8013873	1.5	1.5	1 (0-Inf)	NA	NA%	Inf	rs8013873	6.734e-07	0.85 (0.8-0.91)	0.0324	0.1519	0.1317	0.1525	0.0225546	4.7736e-13	0.85 (0.81-0.89)	1.81893e-09	0.000305593	0.000316662	1.17716	non coding transcript; non coding transcript exon
KCNN2	5q22.3	rs138741037	113615267	G	T	0.86 (0.71-1.03)	0.87 (0.77-1)	0.0930264	0.0672504	0.0493	0.0567	0.0562	0.0634	0.054	0.0598	0.9517	0.9682	0.9627	0.9698	0.9684	0.9691	0.84 (0.68-1.05)	0.11231	0.12466	0.047	0.0438	0.0488	rs138741037	1.5	1.5	1 (0-Inf)	NA	NA%	Inf	rs138741037	0.0008985	0.84 (0.75-0.93)	0.0535	0.0497	0.0427	0.05	0.0361475	8.18057e-06	0.85 (0.79-0.91)	0.00399148	0.00148417	0.0083808	1.17496	intron
POU3F2	6q16.1	rs117090858	99230656	C	T	0.82 (0.67-1)	0.91 (0.78-1.05)	0.100377	0.0757655	0.0465	0.0548	0.0489	0.0532	0.0518	0.0511	0.8866	0.8934	0.8912	0.897	0.9035	0.9004	0.86 (0.7-1.06)	0.10681	0.15868	0.0543	0.0491	0.0571	rs117090858	1.5	1.5	1 (0-Inf)	NA	NA%	Inf	rs117090858	0.0005157	0.84 (0.76-0.93)	0.0513	0.0544	0.0455	0.0547	0.0367336	1.65216e-05	0.85 (0.79-0.92)	0.00730423	0.00202995	0.0126446	1.17143	intergenic
CAMK4	5q22.1	rs114378220	110566360	C	T	1.12 (0.94-1.34)	1.34 (1.17-1.53)	0.0906747	0.0681262	0.0721	0.0666	0.0811	0.0654	0.0686	0.0732	0.746	0.7532	0.7505	0.8237	0.7975	0.8121	1.09 (0.94-1.27)	0.076561	0.24859	0.1128	0.1194	0.1092	rs114378220	1.5	1.5	1 (0-Inf)	NA	NA%	Inf	rs114378220	0.01035	1.13 (1.03-1.25)	0.0493	0.0585	0.0631	0.0584	0.0329846	2.14793e-06	1.17 (1.1-1.25)	0.00213963	0.00103753	0.00563787	1.16919	NMD transcript; non coding transcript; regulatory region
CLEC16A	16p13.13	rs12927355	11194771	C	T	0.77 (0.7-0.84)	0.83 (0.77-0.88)	0.0448732	0.0344497	0.2671	0.3226	0.282	0.3226	0.3023	0.3023	0.9979	0.9978	0.9978	0.9982	0.999	0.9986	0.87 (0.79-0.95)	0.046218	0.0017827	0.4955	0.4758	0.5061	16:11194771:C:T	1206	1392	0.87 (0.8-0.94)	0.0002631	0.3016	0.0393393	rs12927355	1.542e-05	0.9 (0.85-0.94)	0.0251	0.3035	0.2768	0.3044	0.0157313	7.29046e-23	0.86 (0.83-0.88)	4.06643e-18	0.000165362	0.000149521	1.16749	non coding transcript
SLC25A37	8p21.2	rs36104352	23377604	A	C	0.87 (0.76-0.98)	0.87 (0.79-0.96)	0.0646705	0.050065	0.1077	0.1225	0.1093	0.1234	0.1171	0.1164	0.9706	0.9782	0.9756	0.9941	0.9957	0.995	0.88 (0.76-1.02)	0.074191	0.079398	0.1117	0.1027	0.1166	8:23377604:A:C	545	673	0.81 (0.72-0.91)	0.0002448	0.11	0.0576259	rs36104352	0.001378	0.86 (0.79-0.94)	0.0458	0.0683	0.0597	0.0686	0.0250187	6.16881e-10	0.86 (0.82-0.9)	1.11635e-06	0.000379952	0.000394235	1.16739	intergenic
TRNP1	1p36.11	rs35859457	27319877	C	T	1.14 (0.95-1.37)	1.3 (1.14-1.49)	0.092545	0.0682025	0.0617	0.0555	0.0674	0.0531	0.0578	0.0602	0.8559	0.8424	0.8476	0.982	0.9734	0.9782	1.02 (0.81-1.29)	0.11923	0.84777	0.0394	0.0416	0.0383	rs35859457	1.5	1.5	1 (0-Inf)	NA	NA%	Inf	rs35859457	0.01533	1.13 (1.02-1.24)	0.0498	0.0551	0.0613	0.0549	0.0352387	1.52682e-05	1.16 (1.09-1.25)	0.0093607	0.00226366	0.0159029	1.16463	upstream gene; regulatory region
HORMAD2	22q12.2	rs5763842	30568738	G	A	1.15 (1.06-1.25)	1.22 (1.14-1.29)	0.0414125	0.0319987	0.4159	0.3818	0.4306	0.3832	0.3943	0.4069	0.9992	0.9992	0.9992	0.9993	0.9995	0.9994	1.14 (1.04-1.25)	0.046369	0.0042615	0.3962	0.4132	0.387	22:30568738:G:A	1625	1418	1.15 (1.07-1.23)	0.0001751	0.3846	0.0363401	rs5763842	2.07e-08	1.15 (1.09-1.2)	0.0244	0.3175	0.3491	0.3164	0.0149709	1.48695e-23	1.16 (1.13-1.2)	1.06256e-19	0.000193023	0.000182247	1.16154	intron
IL2RA_1	10p15.1	rs7893467	6079035	T	G	1.25 (1.08-1.46)	1.21 (1.08-1.36)	0.0764748	0.059409	0.0838	0.0682	0.0849	0.0708	0.0739	0.0779	0.9937	0.9944	0.9941	0.9969	0.9971	0.997	1.08 (0.94-1.25)	0.073178	0.29151	0.1085	0.111	0.1072	10:6079035:G:T	575	467	1.23 (1.09-1.39)	0.0008207	0.0935	0.0622933	rs7893467	0.4138	1.05 (0.93-1.18)	0.0597	0.0386	0.0399	0.0386	0.0291193	3.56485e-07	1.16 (1.1-1.23)	0.000465121	0.000988118	0.00260137	1.15979	downstream gene; regulatory region
CTLA4	2q33.2	rs3087243	204738919	G	A	0.82 (0.75-0.89)	0.84 (0.79-0.89)	0.0411573	0.0322133	0.4034	0.452	0.4108	0.453	0.4342	0.432	1	0.9998	0.9999	0.9933	0.9942	0.9938	0.88 (0.8-0.97)	0.046367	0.0064106	0.5358	0.5157	0.5467	2:204738919:G:A	1394	1633	0.85 (0.79-0.92)	1.399e-05	0.4217	0.0364655	rs3087243	1.943e-06	0.89 (0.85-0.93)	0.0242	0.3299	0.3071	0.3306	0.0149425	3.70472e-23	0.86 (0.84-0.89)	1.23354e-18	0.000203398	0.000194302	1.15963	downstream gene
FYN	6q21	rs697642	112053105	G	A	0.83 (0.72-0.97)	0.79 (0.7-0.88)	0.0757483	0.0606413	0.073	0.0864	0.0682	0.0846	0.0815	0.0764	0.9967	0.9983	0.9978	1	1	1	0.91 (0.76-1.07)	0.087248	0.25087	0.0768	0.0716	0.0796	6:112053105:G:A	416	506	0.82 (0.72-0.94)	0.003037	0.079	0.0661826	rs697642	0.5089	0.97 (0.88-1.07)	0.0505	0.0544	0.0533	0.0545	0.0288915	1.08729e-06	0.87 (0.82-0.92)	0.00069123	0.00170312	0.00384141	1.15125	non coding transcript
RNLS	10q23.31	rs60888743	90051317	A	G	0.86 (0.79-0.95)	0.87 (0.8-0.93)	0.0479775	0.0370747	0.2322	0.2587	0.2256	0.2521	0.249	0.2389	0.955	0.9589	0.9576	0.9931	0.9934	0.9932	0.95 (0.86-1.05)	0.053106	0.32611	0.2481	0.2422	0.2514	10:90051317:A:G	1042	1246	0.84 (0.77-0.91)	2.001e-05	0.229	0.0419793	rs60888743	7.632e-07	0.87 (0.83-0.92)	0.0274	0.2312	0.207	0.232	0.0171097	9.81556e-16	0.87 (0.84-0.9)	5.93467e-12	0.000358108	0.000368539	1.14726	regulatory region
MAP3K14	17q21.31	rs1352312	43376761	T	G	0.87 (0.8-0.96)	0.89 (0.83-0.96)	0.0475969	0.035692	0.2707	0.2952	0.2683	0.2911	0.2863	0.2797	0.9143	0.9194	0.9177	0.9864	0.9864	0.9864	0.86 (0.78-0.95)	0.048192	0.0016657	0.3727	0.3486	0.3857	17:43376761:T:G	1251	1453	0.86 (0.8-0.93)	0.0001025	0.3072	0.0385693	rs1352312	NA	1 (0-Inf)	Inf	NA%	NA%	NA%	0.0207204	6.59505e-11	0.87 (0.84-0.91)	1.40836e-07	0.00070959	0.000751691	1.14487	intron
CXCR4	2q22.1	rs6726457	136900469	C	T	1.02 (0.87-1.21)	1.12 (0.99-1.27)	0.0845567	0.064121	0.0667	0.065	0.0717	0.0638	0.0656	0.0677	0.9381	0.9486	0.9447	0.9827	0.9823	0.9825	1.16 (1.05-1.29)	0.052914	0.0045705	0.2471	0.2624	0.2389	2:136900469:C:T	584	480	1.22 (1.08-1.37)	0.001431	0.0959	0.0616089	rs6726457	0.007389	1.14 (1.04-1.26)	0.0492	0.0573	0.063	0.0571	0.0265671	3.6818e-07	1.14 (1.09-1.21)	0.000474516	0.00137981	0.00293539	1.14464	intergenic
BOK-AS1	2q37.3	rs7567892	242470476	C	T	0.95 (0.83-1.09)	0.86 (0.77-0.96)	0.0711679	0.0544226	0.0991	0.1034	0.0855	0.0991	0.1018	0.0923	0.8878	0.8899	0.8892	0.9977	0.9984	0.9981	0.75 (0.55-1.02)	0.15556	0.058063	0.0266	0.0215	0.0294	2:242470476:C:T	446	538	0.83 (0.73-0.94)	0.003359	0.0849	0.0640382	rs7567892	0.02012	0.89 (0.81-0.98)	0.0484	0.0611	0.0563	0.0613	0.0283168	2.33873e-06	0.87 (0.83-0.92)	0.00135245	0.00213522	0.00526965	1.14305	intergenic
PI4K2B	4p15.2	rs16876963	25272880	G	A	1.18 (1.01-1.39)	1.06 (0.94-1.2)	0.0804363	0.0642371	0.0729	0.0623	0.07	0.0659	0.0661	0.0679	0.9817	0.9827	0.9823	0.9921	0.9941	0.9931	1.16 (1-1.35)	0.075415	0.043815	0.0994	0.1062	0.0958	4:25272880:G:A	460	371	1.24 (1.08-1.42)	0.002019	0.0681	0.0697806	rs16876963	0.0393	1.12 (1.01-1.24)	0.0539	0.0467	0.0509	0.0465	0.02985	7.93774e-06	1.14 (1.08-1.21)	0.00579179	0.00272329	0.0115752	1.14263	intron
RPL29P25	12q24.11	rs34584785	111281108	G	T	0.93 (0.8-1.08)	0.87 (0.78-0.98)	0.0757045	0.0571687	0.0865	0.0918	0.0826	0.0931	0.0898	0.0878	0.8926	0.91	0.9039	0.9553	0.9529	0.954	0.84 (0.72-0.99)	0.083239	0.040484	0.0899	0.0807	0.0948	12:111281108:G:T	509	582	0.87 (0.78-0.99)	0.0271	0.0943	0.0606865	rs34584785	0.004493	0.87 (0.78-0.96)	0.051	0.0534	0.0471	0.0536	0.0279423	1.91647e-06	0.88 (0.83-0.92)	0.00112353	0.00210433	0.00493453	1.14232	upstream gene
DNAH2	17p13.1	rs16956939	7635815	C	T	0.77 (0.68-0.87)	0.93 (0.85-1.03)	0.0628457	0.0495149	0.1087	0.1373	0.1164	0.1231	0.1269	0.1198	0.9918	0.9928	0.9925	0.972	0.9739	0.973	0.91 (0.78-1.05)	0.074999	0.19703	0.1073	0.1012	0.1105	17:7635815:C:T	541	615	0.88 (0.78-0.99)	0.02952	0.1041	0.0589444	rs16956939	NA	1 (0-Inf)	Inf	NA%	NA%	NA%	0.0297922	8.74832e-06	0.88 (0.83-0.93)	0.00422336	0.0028598	0.00958799	1.14163	intron
GDI2	10p15.1	rs111262797	5874470	G	A	0.81 (0.7-0.93)	0.86 (0.77-0.95)	0.0703167	0.0508331	0.1013	0.1197	0.1045	0.1202	0.113	0.1123	0.8731	0.8896	0.8842	0.982	0.9876	0.985	0.87 (0.75-1)	0.073145	0.050516	0.1159	0.106	0.1213	rs111262797	1.5	1.5	1 (0-Inf)	NA	NA%	Inf	rs111262797	0.02538	0.92 (0.85-0.99)	0.0391	0.0985	0.0902	0.0988	0.0264419	6.89256e-07	0.88 (0.83-0.92)	0.000487876	0.00175908	0.00327712	1.14027	intron
NSL1	1q32.3	rs12119531	212888426	C	T	1.14 (1-1.3)	1.3 (1.17-1.44)	0.0679789	0.0540875	0.104	0.0928	0.1087	0.0864	0.0969	0.0976	0.9967	0.9979	0.9974	0.9874	0.9866	0.9871	1.14 (0.96-1.35)	0.086339	0.1395	0.073	0.079	0.0698	1:212888426:C:T	584	518	1.13 (1-1.27)	0.04679	0.0936	0.0603559	rs12119531	0.2392	1.05 (0.97-1.15)	0.0442	0.0709	0.0752	0.0708	0.0260048	4.51067e-07	1.14 (1.08-1.2)	0.000561425	0.00163521	0.00341102	1.14022	intergenic
SLC1A5	19q13.32	rs4804000	47276454	G	A	0.83 (0.74-0.92)	0.89 (0.82-0.96)	0.0534828	0.0411095	0.1636	0.1915	0.1704	0.1875	0.1813	0.179	0.9985	0.9991	0.9989	0.9999	0.9999	0.9999	0.87 (0.78-0.98)	0.060056	0.024236	0.1823	0.173	0.1874	19:47276454:G:A	824	955	0.86 (0.79-0.95)	0.001897	0.172	0.047547	rs4804000	0.0004954	0.9 (0.84-0.95)	0.0315	0.1584	0.1448	0.1589	0.0193574	1.27381e-11	0.88 (0.84-0.91)	2.37997e-08	0.000724715	0.000764087	1.14006	non coding transcript; downstream gene
ZNF740	12q13.13	rs3814778	53580131	T	C	1.22 (1.04-1.42)	1.16 (1.03-1.3)	0.0778579	0.0580875	0.0874	0.0742	0.0883	0.0768	0.079	0.0825	0.9069	0.8927	0.8984	0.9885	0.9855	0.9871	1.29 (1.1-1.52)	0.083652	0.0023679	0.0841	0.0979	0.0766	rs3814778	1.5	1.5	1 (0-Inf)	NA	NA%	Inf	rs3814778	0.005045	1.1 (1.03-1.17)	0.0331	0.1356	0.1476	0.1352	0.025675	4.11697e-07	1.14 (1.08-1.2)	0.00051688	0.0016214	0.00326465	1.13883	downstream gene; non coding transcript; upstream gene
UBASH3A	21q22.3	rs11203203	43836186	G	A	1.12 (1.04-1.22)	1.22 (1.14-1.3)	0.041658	0.0327292	0.4019	0.3738	0.4119	0.3648	0.3841	0.3883	0.9997	0.9993	0.9994	0.9999	0.9999	0.9999	1.17 (1.07-1.28)	0.045788	0.00074366	0.4662	0.492	0.4523	21:43836186:G:A	1601	1450	1.1 (1.03-1.19)	0.006262	0.3951	0.0362528	rs11203203	9.678e-05	1.1 (1.05-1.16)	0.0253	0.2805	0.3026	0.2797	0.0152323	3.24986e-17	1.14 (1.1-1.17)	1.17382e-13	0.000633364	0.000675528	1.13714	downstream gene; NMD transcript; regulatory region
AGPAT9	4q21.23	rs1505794	84918953	C	T	1.02 (0.9-1.17)	1.17 (1.06-1.3)	0.0683048	0.0528842	0.1022	0.0999	0.1065	0.0921	0.1007	0.0993	0.9656	0.9606	0.9624	0.9991	0.9992	0.9991	1.24 (1.1-1.4)	0.059771	0.00030158	0.1735	0.1899	0.1646	rs1505794	1.5	1.5	1 (0-Inf)	NA	NA%	Inf	rs1505794	0.08827	1.09 (0.99-1.21)	0.052	0.0502	0.0544	0.05	0.0286108	9.32991e-06	1.14 (1.07-1.2)	0.00676544	0.00345027	0.0130651	1.1352	intergenic
WWOX	16q23.1	rs17710444	79303878	T	C	1.23 (1.09-1.39)	1.12 (1.02-1.23)	0.0619633	0.0468657	0.1489	0.127	0.1428	0.1293	0.135	0.1361	0.8602	0.8567	0.8582	0.9644	0.9594	0.962	1.22 (1.06-1.4)	0.071356	0.0056155	0.1204	0.1346	0.1127	rs17710444	1.5	1.5	1 (0-Inf)	NA	NA%	Inf	rs17710444	0.1917	1.06 (0.97-1.17)	0.0472	0.0631	0.0674	0.0629	0.0271062	2.92344e-06	1.14 (1.08-1.2)	0.00271073	0.0024639	0.0074454	1.13514	regulatory region
AFF3	2q11.2	rs4490209	100766711	C	G	0.83 (0.76-0.9)	0.91 (0.85-0.97)	0.0427651	0.0333238	0.3225	0.3655	0.3432	0.3656	0.3497	0.3544	0.9995	0.9999	0.9998	0.9992	0.999	0.9991	0.85 (0.78-0.93)	0.046231	0.000518	0.4054	0.381	0.4186	2:100766711:C:G	1393	1528	0.91 (0.85-0.98)	0.01249	0.3505	0.0370449	rs4490209	NA	1 (0-Inf)	Inf	NA%	NA%	NA%	0.0194482	9.01059e-11	0.88 (0.85-0.92)	2.26167e-07	0.000848413	0.000884881	1.13437	non coding transcript
TYK2	19p13.2	rs11085725	10462513	C	T	0.84 (0.77-0.93)	0.86 (0.8-0.93)	0.0504019	0.0356919	0.2732	0.3008	0.2645	0.2939	0.2907	0.2792	0.7878	0.8002	0.796	0.9889	0.9887	0.9888	0.87 (0.78-0.97)	0.055168	0.010338	0.2283	0.2127	0.2367	19:10462513:C:T	1160	1280	0.91 (0.84-0.98)	0.01513	0.2624	0.0405379	rs11085725	2.463e-05	0.9 (0.85-0.94)	0.0263	0.2612	0.2386	0.262	0.0167566	5.86235e-14	0.88 (0.85-0.91)	2.19187e-10	0.000662687	0.000706621	1.13412	non coding transcript; upstream gene; NMD transcript; downstream gene
PRKG1	10q11.23	rs12764113	53620251	A	G	1.12 (0.98-1.28)	1.14 (1.03-1.27)	0.0667728	0.0532774	0.1134	0.1028	0.1163	0.1046	0.1067	0.1105	0.94	0.9367	0.938	0.9149	0.9055	0.9104	1.2 (1.05-1.39)	0.071175	0.0090846	0.1191	0.132	0.1121	rs12764113	1.5	1.5	1 (0-Inf)	NA	NA%	Inf	rs12764113	0.007315	1.11 (1.03-1.2)	0.0394	0.0949	0.1017	0.0946	0.0265544	2.3346e-06	1.13 (1.08-1.19)	0.00229299	0.00276993	0.007163	1.13359	regulatory region
C11orf21	11p15.5	rs756919	2310605	T	G	1.34 (1.13-1.58)	1.28 (1.11-1.47)	0.085398	0.0710128	0.0658	0.0497	0.0631	0.051	0.0556	0.057	0.9954	0.9975	0.9966	0.9629	0.9501	0.9571	1.05 (0.83-1.34)	0.12254	0.67026	0.0367	0.0381	0.036	rs756919	1.5	1.5	1 (0-Inf)	NA	NA%	Inf	rs756919	0.01693	1.08 (1.01-1.15)	0.0328	0.1434	0.1518	0.1431	0.0274047	6.20903e-06	1.13 (1.07-1.19)	0.00483581	0.00330579	0.0106158	1.13184	intergenic
IL10	1q32.1	rs3024505	206939904	G	A	0.85 (0.76-0.95)	0.82 (0.75-0.89)	0.0565847	0.0449757	0.1428	0.1634	0.1346	0.1591	0.1559	0.1469	0.9982	0.9988	0.9986	0.9999	0.9999	0.9999	0.87 (0.74-1.02)	0.080061	0.077279	0.0944	0.0858	0.099	1:206939904:G:A	796	827	0.96 (0.87-1.06)	0.4416	0.1437	0.0496535	rs3024505	0.000695	0.9 (0.84-0.96)	0.0316	0.1573	0.1422	0.1578	0.0205423	1.79602e-09	0.88 (0.85-0.92)	2.53796e-06	0.00115373	0.00118272	1.13153	downstream gene; upstream gene
IL19	1q32.1	rs114184205	206968592	A	C	1.33 (1.14-1.55)	1.05 (0.93-1.18)	0.0792768	0.0619024	0.0859	0.0677	0.0753	0.0721	0.0743	0.0737	0.9223	0.9272	0.9253	0.9844	0.9868	0.9856	1.2 (1.07-1.35)	0.058002	0.0015371	0.1839	0.2009	0.1747	rs114184205	1.5	1.5	1 (0-Inf)	NA	NA%	Inf	rs114184205	0.05596	1.08 (1-1.18)	0.0421	0.0798	0.0845	0.0796	0.0279342	1.12131e-05	1.13 (1.07-1.19)	0.00769487	0.00393874	0.0146807	1.13054	non coding transcript
SLC7A13	8q21.3	rs72686797	87215470	A	C	0.8 (0.69-0.93)	0.86 (0.77-0.97)	0.0766278	0.0590303	0.0917	0.1076	0.0918	0.1025	0.1018	0.0972	0.8137	0.8281	0.8234	0.8211	0.8337	0.8278	0.91 (0.79-1.05)	0.072011	0.17698	0.1464	0.1405	0.1496	rs72686797	1.5	1.5	1 (0-Inf)	NA	NA%	Inf	rs72686797	0.04809	0.92 (0.84-1)	0.0437	0.0758	0.0705	0.076	0.0291883	2.66843e-05	0.88 (0.84-0.94)	0.00996318	0.00519779	0.0187935	1.13042	intergenic
IFIH1	2q24.2	rs1990760	163124051	T	C	0.87 (0.79-0.94)	0.85 (0.8-0.91)	0.043611	0.0327298	0.3482	0.3791	0.3575	0.3951	0.3678	0.3763	0.9344	0.9365	0.9358	0.9995	0.9996	0.9996	0.87 (0.79-0.95)	0.046737	0.0028866	0.4609	0.4377	0.4734	2:163124051:C:T	1355	1548	0.88 (0.81-0.94)	0.0003409	0.3646	0.0372022	rs1990760	0.0007712	0.92 (0.88-0.97)	0.0233	0.415	0.3915	0.4158	0.0149377	1.83429e-15	0.89 (0.86-0.91)	1.34209e-11	0.00073552	0.000770324	1.12613	missense; non coding transcript exon
HOTTIP	7p15.2	rs3735533	27245893	C	T	1.13 (0.97-1.32)	1.14 (1.02-1.29)	0.0786266	0.0604285	0.0765	0.0685	0.0786	0.0696	0.0714	0.0741	0.9872	0.9877	0.9875	1	1	1	1.06 (0.85-1.32)	0.11081	0.58898	0.0433	0.045	0.0423	7:27245893:T:C	498	421	1.18 (1.04-1.35)	0.01109	0.0765	0.0662067	rs3735533	0.01448	1.1 (1.02-1.19)	0.0392	0.0954	0.1021	0.0951	0.0267648	1.49947e-05	1.12 (1.07-1.18)	0.0092418	0.00496516	0.0176607	1.12284	downstream gene; non coding transcript exon
BACH2	6q15	rs7754251	90989125	C	G	0.88 (0.81-0.96)	0.85 (0.8-0.91)	0.0420623	0.0324643	0.3865	0.4158	0.3826	0.4212	0.4051	0.4019	0.9847	0.9856	0.9853	0.9975	0.9984	0.998	0.93 (0.85-1.02)	0.046686	0.1431	0.4329	0.4243	0.4376	6:90989125:G:C	1385	1589	0.87 (0.81-0.94)	0.0001835	0.4219	0.0367607	rs7754251	3.645e-05	0.91 (0.87-0.95)	0.0229	0.5513	0.5283	0.552	0.0147126	3.59328e-15	0.89 (0.87-0.92)	2.80597e-11	0.000838296	0.000877085	1.12273	non coding transcript
NOTCH2	1p11.2	rs10127888	120498250	C	G	1.02 (0.9-1.16)	1.15 (1.05-1.27)	0.0628427	0.0499137	0.1147	0.1127	0.1225	0.1085	0.1134	0.1155	1	0.9997	0.9998	0.9957	0.9962	0.9959	1.2 (1.05-1.37)	0.069112	0.0085474	0.1225	0.1338	0.1164	1:120498250:C:G	709	607	1.17 (1.05-1.3)	0.004928	0.1179	0.0552981	rs10127888	0.003122	1.1 (1.03-1.18)	0.0332	0.1359	0.1476	0.1355	0.021831	1.39426e-07	1.12 (1.07-1.17)	0.000227083	0.00240839	0.00305201	1.12183	non coding transcript; NMD transcript
MAGI3	1p13.2	rs6696593	113862938	C	T	0.89 (0.8-0.99)	0.86 (0.79-0.93)	0.0539915	0.0392282	0.203	0.2201	0.2003	0.2254	0.2138	0.2129	0.8454	0.8567	0.8528	0.9768	0.9777	0.9773	0.93 (0.84-1.04)	0.055792	0.20743	0.2223	0.2161	0.2257	1:113862938:T:C	991	1094	0.91 (0.83-0.99)	0.02409	0.2047	0.0438538	rs6696593	0.001343	0.9 (0.84-0.96)	0.0339	0.133	0.1232	0.1333	0.0192298	2.58138e-09	0.89 (0.86-0.93)	4.40234e-06	0.00204825	0.00206608	1.12135	regulatory region
UMOD	16p12.3	rs8062123	20343953	G	T	1.15 (1.04-1.27)	1.17 (1.09-1.25)	0.0505327	0.0342684	0.3454	0.3231	0.3485	0.3152	0.3312	0.3319	0.7453	0.7436	0.7444	0.9731	0.9723	0.9728	1.14 (1.03-1.25)	0.047728	0.0075531	0.3556	0.3752	0.3449	rs8062123	1.5	1.5	1 (0-Inf)	NA	NA%	Inf	rs8062123	0.0005018	1.09 (1.04-1.14)	0.0244	0.3314	0.3468	0.3309	0.017247	3.6018e-11	1.12 (1.08-1.16)	1.27465e-07	0.0014665	0.00147797	1.12094	upstream gene; downstream gene
RALA	7p14.1	rs1034771	39720743	C	T	0.93 (0.8-1.08)	0.9 (0.81-1)	0.0765586	0.0552771	0.0937	0.0993	0.0851	0.0939	0.0972	0.0895	0.8093	0.8288	0.822	0.9998	1	0.9999	0.88 (0.75-1.02)	0.077041	0.089015	0.1074	0.0986	0.1122	rs1034771	1.5	1.5	1 (0-Inf)	NA	NA%	Inf	rs1034771	0.0002344	0.89 (0.83-0.95)	0.0327	0.147	0.1327	0.1475	0.0249878	5.38396e-06	0.89 (0.85-0.94)	0.00284961	0.00454375	0.00883933	1.12039	non coding transcript
HARBI1	11p11.2	rs75966121	46624218	T	G	1.19 (1.07-1.33)	1.11 (1.03-1.21)	0.05404	0.0425817	0.1811	0.157	0.1805	0.1636	0.1658	0.172	0.9759	0.9765	0.9763	0.9946	0.9951	0.9949	1.1 (0.98-1.23)	0.05859	0.11757	0.1848	0.1935	0.1801	11:46624218:T:G	966	886	1.09 (1-1.19)	0.06303	0.1723	0.0465174	rs75966121	NA	1 (0-Inf)	Inf	NA%	NA%	NA%	0.0246378	4.04481e-06	1.12 (1.07-1.18)	0.00343235	0.00387075	0.00917364	1.12026	downstream gene
LIN28AP1	2q32.1	rs12623821	184389762	C	T	1.04 (0.91-1.19)	1.15 (1.04-1.27)	0.0680473	0.0506236	0.1098	0.1064	0.1157	0.1024	0.1076	0.1091	0.8962	0.9046	0.9015	0.9996	0.9996	0.9996	1.37 (1.13-1.66)	0.097632	0.0012956	0.0558	0.0655	0.0505	2:184389762:C:T	620	531	1.17 (1.04-1.31)	0.008708	0.1049	0.0591282	rs12623821	0.02706	1.08 (1.01-1.16)	0.035	0.1242	0.1294	0.124	0.0234828	1.55579e-06	1.12 (1.07-1.17)	0.0016071	0.00340468	0.00657296	1.11942	intergenic
CLECL1	12p13.31	rs10743819	9876768	C	A	1.19 (1.09-1.29)	1.07 (1-1.13)	0.0410596	0.0315806	0.4537	0.4955	0.4827	0.4985	0.4802	0.4906	0.9953	0.9951	0.9952	1	0.9998	0.9999	1.15 (1.05-1.26)	0.046807	0.0022634	0.3721	0.3937	0.3604	12:9876768:A:C	1524	1694	1.11 (1.04-1.19)	0.002728	0.5126	0.0353056	rs10743819	NA	1 (0-Inf)	Inf	NA%	NA%	NA%	0.0187169	3.39272e-09	1.12 (1.08-1.16)	1.11526e-05	0.00194625	0.00200012	1.117	upstream gene; non coding transcript
SIRPG	20p13	rs1048055	1610062	C	A	0.92 (0.84-1)	0.85 (0.79-0.91)	0.0445488	0.0342948	0.3073	0.3252	0.3033	0.34	0.3187	0.3217	0.9742	0.9755	0.975	0.9761	0.9745	0.9753	0.88 (0.79-0.98)	0.055366	0.017488	0.2312	0.2139	0.2405	20:1610062:A:C	1238	1381	0.9 (0.83-0.97)	0.005202	0.3005	0.0391391	rs1048055	0.001498	0.92 (0.87-0.97)	0.026	0.2696	0.2532	0.2702	0.0161957	1.03418e-11	0.9 (0.87-0.92)	2.14756e-08	0.00122624	0.00123826	1.11645	non coding transcript exon; 3 prime UTR; downstream gene
SPTBN1	2p16.2	rs12713268	54808845	C	G	1.08 (0.98-1.18)	1.12 (1.04-1.21)	0.046779	0.0370227	0.2575	0.2432	0.2596	0.239	0.2484	0.2493	1	1	1	0.9996	0.999	0.9993	1.13 (1-1.27)	0.060731	0.043527	0.1647	0.1739	0.1597	2:54808845:C:G	1216	1079	1.13 (1.04-1.22)	0.00424	0.243	0.0418229	rs12713268	NA	1 (0-Inf)	Inf	NA%	NA%	NA%	0.0221982	1.02521e-06	1.11 (1.07-1.16)	0.00105845	0.00371711	0.00592455	1.11458	intron
CPE	4q32.3	rs12331357	166497693	A	G	1.07 (0.94-1.22)	1.2 (1.09-1.33)	0.0670909	0.051049	0.1044	0.0978	0.12	0.1023	0.1002	0.1111	0.9981	0.9974	0.9976	0.9858	0.9882	0.9869	1.06 (0.9-1.24)	0.082478	0.50332	0.0805	0.0826	0.0794	4:166497693:A:G	699	595	1.17 (1.05-1.31)	0.003839	0.1154	0.0557789	rs12331357	0.005101	1.09 (1.03-1.15)	0.0295	0.182	0.1947	0.1815	0.0212076	3.19931e-07	1.11 (1.07-1.16)	0.000418878	0.00330959	0.00442378	1.11449	intergenic
NRP1	10p11.22	rs1022674	33428383	A	C	1.17 (1.07-1.28)	1.14 (1.06-1.22)	0.0464095	0.037366	0.2628	0.2326	0.2493	0.2265	0.2436	0.2379	0.9989	0.9992	0.9991	0.998	0.9979	0.998	1.09 (0.99-1.2)	0.047828	0.071557	0.3559	0.3675	0.3497	10:33428383:A:C	1258	1149	1.09 (1.01-1.19)	0.0263	0.2448	0.0408073	rs1022674	0.00208	1.09 (1.03-1.16)	0.0293	0.1835	0.1976	0.1831	0.0171929	4.61218e-10	1.11 (1.08-1.15)	1.50656e-06	0.0021089	0.00212083	1.11309	intergenic
RNF19A	8q22.2	rs6984515	101358380	A	G	0.89 (0.79-1.01)	0.83 (0.76-0.92)	0.061038	0.0476657	0.1231	0.1354	0.1186	0.1391	0.1309	0.1289	0.9885	0.9906	0.9899	0.9999	1	1	0.93 (0.83-1.06)	0.063599	0.28705	0.1601	0.1539	0.1635	8:101358380:A:G	727	781	0.93 (0.84-1.03)	0.1644	0.1365	0.0515357	rs6984515	0.009257	0.91 (0.85-0.98)	0.0359	0.1172	0.107	0.1175	0.0217793	8.74834e-07	0.9 (0.86-0.94)	0.000584813	0.00382194	0.00507919	1.11305	intergenic
IL7R	5p13.2	rs10214237	35883734	T	C	0.87 (0.8-0.95)	0.93 (0.87-1)	0.0464459	0.0355885	0.249	0.2752	0.2603	0.2744	0.2656	0.2674	0.9939	0.993	0.9933	0.9989	0.9981	0.9985	0.77 (0.69-0.85)	0.053652	7.9954e-07	0.2533	0.2237	0.2693	5:35883734:T:C	1124	1227	0.92 (0.84-0.99)	0.03365	0.2501	0.0412877	rs10214237	0.0001613	0.91 (0.87-0.96)	0.0242	0.335	0.314	0.3357	0.0160238	2.32043e-11	0.9 (0.87-0.93)	4.27742e-08	0.00165251	0.00168488	1.11305	downstream gene; regulatory region
IL21	4q27	rs45485691	123475979	G	A	1.22 (1.12-1.33)	1.12 (1.04-1.2)	0.0448283	0.0355561	0.3074	0.267	0.2995	0.275	0.2818	0.2872	0.9885	0.9889	0.9888	0.9857	0.9872	0.9865	1.16 (1.05-1.29)	0.053109	0.0050251	0.2357	0.2549	0.2253	4:123475979:G:A	1378	1286	1.07 (0.99-1.16)	0.07467	0.3007	0.0387723	rs45485691	0.0002681	1.09 (1.04-1.14)	0.0233	0.3939	0.4165	0.3931	0.0155224	5.52857e-12	1.11 (1.08-1.15)	1.7668e-08	0.00142027	0.00142104	1.1129	intergenic
KLF3	4p14	rs1004707	38559499	C	T	1.17 (1.06-1.3)	1.06 (0.99-1.15)	0.0512613	0.0378265	0.2419	0.2167	0.2372	0.2247	0.2259	0.2309	0.8786	0.8751	0.8765	0.9985	0.9992	0.9988	1.18 (1.07-1.31)	0.05251	0.0015658	0.2861	0.3043	0.2763	rs1004707	1.5	1.5	1 (0-Inf)	NA	NA%	Inf	rs1004707	0.0007461	1.1 (1.04-1.17)	0.0289	0.1942	0.2061	0.1938	0.0194646	4.308e-08	1.11 (1.07-1.16)	0.000100138	0.00302636	0.00332228	1.11251	intergenic
SKAP2	7p15.2	rs73069541	26904928	A	G	0.92 (0.84-1.02)	0.85 (0.79-0.92)	0.0487195	0.038363	0.2228	0.2368	0.2072	0.2356	0.2317	0.2214	0.9714	0.9768	0.9749	0.9955	0.9962	0.9959	0.91 (0.81-1.01)	0.055476	0.071004	0.2202	0.2092	0.2261	7:26904928:A:G	1056	1099	0.96 (0.88-1.05)	0.3543	0.2144	0.0430916	rs73069541	7.701e-05	0.89 (0.84-0.94)	0.0297	0.1846	0.1675	0.1852	0.0179666	3.07129e-09	0.9 (0.87-0.93)	5.68473e-06	0.00254401	0.00259571	1.11238	upstream gene; regulatory region
HIPK1	1p13.2	rs7545300	114503636	T	A	1.04 (0.94-1.14)	1.11 (1.03-1.2)	0.0506212	0.0387287	0.2197	0.214	0.2258	0.2074	0.2161	0.2165	0.9495	0.9515	0.9507	0.9939	0.9921	0.993	1.08 (0.95-1.22)	0.06345	0.24902	0.154	0.1598	0.1508	1:114503636:T:A	1312	1172	1.12 (1.03-1.21)	0.00497	0.2565	0.0401925	rs7545300	2.661e-07	1.13 (1.08-1.19)	0.0242	0.3308	0.3615	0.3298	0.0165933	1.58905e-10	1.11 (1.08-1.15)	6.47215e-07	0.00194165	0.00195784	1.11198	upstream gene
RPS26P35	8q24.12	rs11781292	119815147	A	G	0.93 (0.83-1.03)	0.87 (0.8-0.94)	0.0548048	0.0420943	0.169	0.1794	0.1598	0.1795	0.1756	0.1697	0.945	0.9478	0.9468	0.9905	0.9898	0.9901	0.91 (0.81-1.02)	0.059148	0.10552	0.1861	0.1758	0.1916	8:119815147:A:G	825	950	0.87 (0.79-0.95)	0.003008	0.169	0.0475894	rs11781292	0.01235	0.92 (0.86-0.98)	0.0328	0.1416	0.1331	0.1419	0.0197867	8.73705e-08	0.9 (0.87-0.94)	0.000104696	0.00283438	0.00310991	1.11169	intergenic
FAM65B	6p22.3	rs7759489	24950599	C	T	0.93 (0.84-1.04)	0.91 (0.84-0.99)	0.0538077	0.0425832	0.174	0.1841	0.1678	0.1814	0.1804	0.1746	0.9627	0.9665	0.9651	0.9737	0.9781	0.9759	0.91 (0.77-1.07)	0.082628	0.23927	0.086	0.0809	0.0887	rs7759489	1.5	1.5	1 (0-Inf)	NA	NA%	Inf	rs7759489	7.06e-05	0.88 (0.83-0.94)	0.0309	0.1598	0.1576	0.1599	0.0218705	1.62025e-06	0.9 (0.86-0.94)	0.000965702	0.00439256	0.00625803	1.11058	intron
RMST	12q23.1	rs73232580	97629437	T	C	0.84 (0.75-0.94)	0.96 (0.88-1.05)	0.0599611	0.0450815	0.1486	0.1691	0.1618	0.1666	0.1616	0.1642	0.8483	0.8783	0.8681	0.8976	0.8919	0.8947	0.89 (0.79-1)	0.05885	0.050131	0.211	0.202	0.2158	rs73232580	1.5	1.5	1 (0-Inf)	NA	NA%	Inf	rs73232580	0.002297	0.89 (0.83-0.96)	0.0381	0.1045	0.0953	0.1048	0.0239195	1.2126e-05	0.9 (0.86-0.94)	0.005475	0.00631381	0.0139967	1.11033	intergenic
CD226	18q22.2	rs1615504	67526644	C	T	1.09 (1-1.18)	1.17 (1.1-1.24)	0.0419387	0.0316964	0.4979	0.4818	0.4884	0.4724	0.4892	0.492	0.9229	0.9287	0.9266	0.999	0.9993	0.9992	1.1 (1-1.2)	0.046351	0.044816	0.4546	0.4679	0.4473	18:67526644:T:C	1483	1737	1.17 (1.09-1.26)	7.6e-06	0.5004	0.0353555	rs1615504	0.007414	1.06 (1.02-1.11)	0.0229	0.4636	0.4802	0.4631	0.0145305	1.22472e-12	1.11 (1.08-1.14)	4.83829e-09	0.00167903	0.0017105	1.10872	NMD transcript; 3 prime UTR; downstream gene
GLIS3	9p24.2	rs1574285	4283137	T	G	1.17 (1.08-1.27)	1.11 (1.04-1.18)	0.0417971	0.0326568	0.4294	0.3912	0.4324	0.4075	0.4052	0.4199	0.9983	0.998	0.9981	0.9779	0.9784	0.9782	1.1 (1-1.2)	0.045706	0.038617	0.4727	0.4915	0.4626	9:4283137:G:T	1679	1485	1.13 (1.05-1.21)	0.0005628	0.4382	0.0356229	rs1574285	0.0004447	1.08 (1.04-1.13)	0.0229	0.4393	0.4614	0.4386	0.0146118	1.69152e-12	1.11 (1.08-1.14)	7.33928e-09	0.00181063	0.00184156	1.10863	NMD transcript; non coding transcript; downstream gene
FASLG	1q24.3	rs12118303	172675097	T	C	0.88 (0.79-0.98)	0.84 (0.78-0.91)	0.0544836	0.0416001	0.1631	0.1806	0.1637	0.1894	0.1742	0.1766	0.9934	0.9924	0.9927	0.9965	0.9975	0.9971	0.81 (0.72-0.9)	0.055313	7.7086e-05	0.2266	0.2028	0.2394	1:172675097:T:C	844	911	0.93 (0.84-1.02)	0.1097	0.168	0.0477758	rs12118303	0.3244	0.97 (0.91-1.03)	0.0314	0.1555	0.1524	0.1556	0.0192667	9.57396e-08	0.9 (0.87-0.94)	0.000111458	0.00341228	0.00365741	1.10825	intergenic
WDR65	1p34.2	rs622762	43695653	T	C	1.12 (0.97-1.28)	1.13 (1.01-1.27)	0.0698347	0.0568679	0.0975	0.0883	0.0911	0.0807	0.0917	0.0859	0.9772	0.9741	0.9753	0.9999	0.9998	0.9999	1.11 (0.95-1.29)	0.077932	0.17878	0.0989	0.1041	0.0961	1:43695653:T:C	570	528	1.08 (0.96-1.22)	0.205	0.0983	0.0604014	rs622762	0.001462	1.11 (1.04-1.18)	0.0315	0.1538	0.1653	0.1534	0.0225829	5.55442e-06	1.11 (1.06-1.16)	0.00441937	0.00557417	0.0119219	1.10803	non coding transcript
ZNF826P	19p12	rs11669652	20494196	G	A	0.9 (0.82-0.99)	0.93 (0.85-1.01)	0.0466061	0.0434706	0.2581	0.2781	0.2663	0.2769	0.2708	0.2716	0.9695	0.9729	0.9717	0.6639	0.6713	0.6677	0.85 (0.77-0.94)	0.05059	0.0012844	0.3063	0.2857	0.3174	19:20494196:G:A	1236	1346	0.92 (0.85-0.99)	0.0304	0.2746	0.0393955	rs11669652	NA	1 (0-Inf)	Inf	NA%	NA%	NA%	0.0222243	4.27633e-06	0.9 (0.86-0.94)	0.00241546	0.00528047	0.00872568	1.10758	non coding transcript
MYC	8q24.21	rs62515763	128644017	G	T	1.15 (1.02-1.28)	1.09 (1.01-1.19)	0.057979	0.0421886	0.2118	0.1949	0.2118	0.1984	0.2011	0.2051	0.7392	0.7332	0.7356	0.8844	0.8732	0.879	1.2 (1.05-1.37)	0.068208	0.0084111	0.1451	0.1575	0.1384	rs62515763	1.5	1.5	1 (0-Inf)	NA	NA%	Inf	rs62515763	0.0007377	1.09 (1.04-1.15)	0.0261	0.2739	0.2885	0.2734	0.0198332	2.84714e-07	1.11 (1.06-1.15)	0.000387872	0.00386176	0.00472729	1.10717	intergenic
C1QTNF6	22q12.3	rs6000602	37590549	C	A	1.24 (1.13-1.36)	1.07 (1-1.15)	0.0468497	0.0370952	0.2718	0.2323	0.2499	0.2371	0.2467	0.2435	0.9935	0.9939	0.9937	0.9939	0.9949	0.9944	1.19 (1.07-1.33)	0.054074	0.0010025	0.2322	0.2526	0.2212	22:37590549:C:A	1176	1061	1.11 (1.02-1.2)	0.01504	0.2323	0.042342	rs6000602	0.04899	1.06 (1-1.12)	0.0291	0.1863	0.1973	0.1859	0.0175062	6.15893e-09	1.11 (1.07-1.15)	1.79325e-05	0.00286618	0.00291529	1.10711	non coding transcript; regulatory region
GRID1	10q23.2	rs111313657	88126790	G	C	0.96 (0.84-1.09)	0.92 (0.83-1.01)	0.0653332	0.049324	0.1161	0.1202	0.1149	0.1235	0.1187	0.1192	0.935	0.9347	0.9348	0.9891	0.9919	0.9905	0.97 (0.82-1.16)	0.086994	0.76169	0.0811	0.0799	0.0818	rs111313657	1.5	1.5	1 (0-Inf)	NA	NA%	Inf	rs111313657	3.805e-05	0.88 (0.82-0.93)	0.0317	0.1554	0.1419	0.1558	0.0237518	1.89391e-05	0.9 (0.86-0.95)	0.00802643	0.00738752	0.0177376	1.10693	upstream gene; regulatory region
KIT	4q12	rs218265	55408999	T	C	0.87 (0.77-0.97)	0.9 (0.82-0.98)	0.0586087	0.0453868	0.1389	0.1565	0.1458	0.1591	0.1501	0.1524	0.9582	0.9652	0.9628	0.9561	0.9578	0.957	0.96 (0.81-1.14)	0.088591	0.6273	0.076	0.0731	0.0776	rs218265	1.5	1.5	1 (0-Inf)	NA	NA%	Inf	rs218265	0.002503	0.91 (0.86-0.97)	0.0311	0.1646	0.1531	0.165	0.0227162	8.11016e-06	0.9 (0.86-0.94)	0.00396318	0.00614886	0.0117351	1.10668	intergenic
RBPJ	4p15.2	rs12506688	26104113	C	T	1.16 (1.07-1.26)	1.11 (1.03-1.18)	0.0437138	0.0347803	0.3262	0.2948	0.3213	0.3004	0.3063	0.3109	0.9733	0.9767	0.9755	0.9807	0.9824	0.9815	1.15 (1.04-1.26)	0.049362	0.0051192	0.3098	0.3286	0.2997	4:26104113:C:T	1479	1332	1.11 (1.03-1.2)	0.005561	0.3113	0.0377741	rs12506688	0.003412	1.08 (1.02-1.13)	0.0253	0.2827	0.3	0.2821	0.0157651	1.44042e-10	1.11 (1.07-1.14)	5.78954e-07	0.00240486	0.00244129	1.10636	intergenic
ICOSLG	21q22.3	rs7278257	45653764	G	C	0.89 (0.81-0.99)	0.93 (0.87-1)	0.0524192	0.0369813	0.2439	0.2608	0.2508	0.2639	0.2546	0.2574	0.779	0.7824	0.7812	0.9751	0.9782	0.9767	0.85 (0.77-0.93)	0.048212	0.00045001	0.3643	0.341	0.3768	21:45653764:G:C	1214	1318	0.92 (0.85-1)	0.03875	0.2715	0.03978	rs7278257	NA	1 (0-Inf)	Inf	NA%	NA%	NA%	0.0215301	2.71499e-06	0.9 (0.87-0.94)	0.00160849	0.00536171	0.00779085	1.10628	upstream gene
GSTM5P1	3p25.2	rs17036143	12294727	G	T	1.06 (0.94-1.19)	1.14 (1.05-1.25)	0.0584086	0.045808	0.1427	0.1361	0.1473	0.1309	0.1385	0.1391	0.9977	0.9964	0.9969	0.9986	0.9989	0.9987	1.07 (0.91-1.26)	0.084118	0.40618	0.0811	0.0825	0.0803	3:12294727:G:T	688	621	1.11 (0.99-1.23)	0.06405	0.1182	0.0553516	rs17036143	0.01113	1.1 (1.02-1.19)	0.0392	0.094	0.1013	0.0938	0.0230133	1.34646e-05	1.11 (1.06-1.16)	0.00870458	0.00704955	0.018398	1.10535	regulatory region
RASGRP1	15q14	rs17652674	38900312	C	A	1.18 (1.07-1.3)	1.12 (1.04-1.21)	0.0497015	0.0396185	0.2188	0.1911	0.2124	0.1942	0.2012	0.2033	0.9975	0.9974	0.9974	0.9924	0.9939	0.9931	1.1 (0.99-1.22)	0.053274	0.065406	0.2402	0.2529	0.2333	15:38900312:C:A	1074	995	1.08 (0.99-1.18)	0.08242	0.2079	0.0440014	rs17652674	0.004753	1.08 (1.02-1.14)	0.0283	0.206	0.2177	0.2056	0.017791	2.20336e-08	1.1 (1.07-1.14)	5.85817e-05	0.00343759	0.00354266	1.10467	intergenic
BCL11A_1	2p16.1	rs7567242	60553143	C	A	1.1 (0.96-1.25)	1.02 (0.92-1.13)	0.0671627	0.0531206	0.1062	0.0974	0.1007	0.0979	0.1006	0.0993	0.9998	0.9995	0.9996	0.9996	0.9993	0.9995	1 (0.87-1.14)	0.069664	0.95653	0.1207	0.1213	0.1203	2:60553143:C:A	638	602	1.06 (0.95-1.18)	0.3066	0.1109	0.0568201	rs7567242	3.512e-07	1.18 (1.11-1.26)	0.0328	0.1403	0.1585	0.1397	0.0222422	7.68157e-06	1.1 (1.06-1.15)	0.00562123	0.00642393	0.0142203	1.10463	intergenic
CYP3A43	7q22.1	rs472660	99460107	G	A	1.22 (1.08-1.37)	1.14 (1.04-1.25)	0.0603644	0.0471153	0.1381	0.1161	0.1379	0.1218	0.1242	0.1299	0.9998	0.9999	0.9998	0.9995	0.9997	0.9996	1.09 (0.96-1.24)	0.064875	0.18054	0.1502	0.155	0.1476	7:99460107:G:A	811	737	1.1 (1-1.22)	0.06	0.1347	0.050891	rs472660	0.1262	1.06 (0.98-1.13)	0.0353	0.1167	0.124	0.1164	0.0215608	4.0794e-06	1.1 (1.06-1.15)	0.00346491	0.00585689	0.0107265	1.10444	NMD transcript; non coding transcript; downstream gene
BLZF2P	14q24.1	rs434943	69314059	G	A	0.83 (0.76-0.91)	0.88 (0.82-0.94)	0.0462862	0.035199	0.3134	0.3503	0.3045	0.3305	0.3368	0.3175	0.8846	0.8877	0.8868	0.9492	0.9497	0.9495	0.89 (0.81-0.99)	0.051838	0.031578	0.2724	0.2601	0.2791	rs434943	1.5	1.5	1 (0-Inf)	NA	NA%	Inf	rs434943	0.01266	0.94 (0.9-0.99)	0.024	0.358	0.3445	0.3584	0.0171951	8.21878e-09	0.91 (0.88-0.94)	1.34947e-05	0.00321323	0.00321474	1.10419	intergenic
ZNFX1	20q13.13	rs238192	47894258	G	A	1.16 (1.05-1.27)	1.1 (1.02-1.19)	0.047645	0.0387224	0.2482	0.2219	0.2291	0.2128	0.2315	0.221	0.9999	0.9995	0.9996	0.9999	0.9999	0.9999	1.16 (1.04-1.29)	0.054378	0.0079108	0.2224	0.2395	0.2132	20:47894258:A:G	1076	1039	1.04 (0.95-1.13)	0.4211	0.2174	0.0434952	rs238192	NA	1 (0-Inf)	Inf	NA%	NA%	NA%	0.0225062	1.12945e-05	1.1 (1.06-1.15)	0.00775252	0.00733662	0.017445	1.10387	upstream gene; regulatory region
INPP5B	1p34.3	rs28493395	38400558	T	C	1.06 (0.97-1.16)	1.12 (1.05-1.2)	0.0453557	0.0337282	0.4212	0.4093	0.4379	0.413	0.4137	0.4254	0.8298	0.8389	0.8356	0.9174	0.9191	0.9183	1.09 (1-1.19)	0.045835	0.056876	0.521	0.5332	0.5144	1:38400558:C:T	1688	1517	1.11 (1.04-1.19)	0.002523	0.4412	0.0353781	rs28493395	NA	1 (0-Inf)	Inf	NA%	NA%	NA%	0.019462	4.87058e-07	1.1 (1.06-1.15)	0.000590779	0.00464906	0.00563567	1.10287	upstream gene
NMNAT2	1q25.3	rs952448	183300112	T	C	1.12 (1.03-1.21)	1.1 (1.04-1.18)	0.0409907	0.0316445	0.4975	0.4698	0.4932	0.4692	0.4799	0.4812	0.9995	0.9989	0.9991	0.9998	0.9999	0.9998	1.1 (1.01-1.21)	0.046169	0.03323	0.4618	0.4769	0.4537	1:183300112:T:C	1646	1516	1.09 (1.01-1.16)	0.02079	0.483	0.0355972	rs952448	NA	1 (0-Inf)	Inf	NA%	NA%	NA%	0.0187249	2.02657e-07	1.1 (1.06-1.14)	0.00029821	0.00412179	0.0046955	1.1022	regulatory region
STAT4	2q32.3	rs6752770	191973563	A	G	1.11 (1.01-1.22)	1.11 (1.04-1.19)	0.0493596	0.0347329	0.3128	0.2958	0.3153	0.296	0.302	0.3056	0.7828	0.7927	0.7891	0.9882	0.9872	0.9877	1.15 (1.05-1.27)	0.049268	0.0035035	0.3058	0.3277	0.294	rs6752770	1.5	1.5	1 (0-Inf)	NA	NA%	Inf	rs6752770	0.007012	1.08 (1.02-1.14)	0.0278	0.2161	0.2279	0.2157	0.0184262	1.40834e-07	1.1 (1.06-1.14)	0.000228803	0.00422316	0.00459699	1.10186	non coding transcript; NMD transcript
KLRG1	12p13.31	rs7314942	9127604	A	G	0.86 (0.79-0.93)	0.96 (0.9-1.02)	0.0409411	0.0317016	0.4249	0.4617	0.4351	0.4458	0.4482	0.4405	0.9933	0.9936	0.9935	0.9965	0.9973	0.9969	0.86 (0.78-0.94)	0.047278	0.0011116	0.3855	0.3636	0.3973	12:9127604:A:G	1430	1578	0.91 (0.84-0.97)	0.006965	0.406	0.0365105	rs7314942	4.073e-05	0.91 (0.87-0.95)	0.023	0.4629	0.4392	0.4637	0.0146183	4.01929e-11	0.91 (0.88-0.93)	5.89878e-08	0.00258401	0.00261703	1.10134	non coding transcript
LENG8	19q13.42	rs74482035	54955017	A	G	1.02 (0.94-1.12)	1.13 (1.05-1.2)	0.0441909	0.0349579	0.3149	0.3098	0.3188	0.2946	0.3117	0.3066	0.9673	0.9661	0.9665	0.9803	0.9808	0.9806	1.14 (1.04-1.25)	0.046105	0.0047441	0.4024	0.4249	0.3903	19:54955017:A:G	1350	1218	1.11 (1.03-1.2)	0.009192	0.3073	0.0395191	rs74482035	NA	1 (0-Inf)	Inf	NA%	NA%	NA%	0.0202398	2.01725e-06	1.1 (1.06-1.15)	0.00200643	0.00590008	0.00868181	1.10095	intergenic
TAGAP	6q25.3	rs1994565	159514389	T	G	0.88 (0.8-0.96)	0.95 (0.89-1.02)	0.046617	0.0353369	0.2829	0.3081	0.2817	0.2928	0.2989	0.2873	0.9107	0.9098	0.9102	0.9853	0.9834	0.9843	0.93 (0.84-1.04)	0.054788	0.19186	0.2396	0.2308	0.2443	6:159514389:G:T	1178	1323	0.89 (0.82-0.96)	0.003739	0.2664	0.0400594	rs1994565	9.175e-05	0.89 (0.85-0.95)	0.0287	0.2024	0.1875	0.2029	0.0170714	1.83861e-08	0.91 (0.88-0.94)	3.07106e-05	0.00363244	0.00363657	1.10082	intergenic
UBAC2	13q32.3	rs9517712	100079833	C	T	1.11 (1.02-1.22)	1.19 (1.11-1.28)	0.0461549	0.0360235	0.2681	0.2472	0.28	0.2459	0.2549	0.2629	0.9928	0.993	0.9929	0.9955	0.9941	0.9948	1.01 (0.91-1.12)	0.053297	0.92167	0.2446	0.2472	0.2432	13:100079833:T:C	1224	1155	1.06 (0.98-1.15)	0.1572	0.2519	0.0410219	rs9517712	0.0006158	1.09 (1.04-1.15)	0.0253	0.2833	0.3003	0.2827	0.016333	4.26349e-09	1.1 (1.07-1.14)	1.39213e-05	0.00336411	0.00336121	1.10069	intergenic
SOCS1	16p13.13	rs12920953	11332559	C	G	0.88 (0.81-0.96)	0.89 (0.84-0.95)	0.0422771	0.0329747	0.3793	0.4083	0.3856	0.4114	0.3977	0.3985	0.9806	0.982	0.9815	0.9782	0.9757	0.9769	0.96 (0.88-1.05)	0.045562	0.36016	0.4356	0.4284	0.4395	rs12920953	1.5	1.5	1 (0-Inf)	NA	NA%	Inf	rs12920953	8.421e-05	0.91 (0.87-0.95)	0.0237	0.3816	0.3589	0.3824	0.0163491	4.43262e-09	0.91 (0.88-0.94)	7.40995e-06	0.00354408	0.00349699	1.10067	regulatory region
CENPW	6q22.32	rs2326451	126811928	A	T	1.09 (1.01-1.18)	1.16 (1.09-1.23)	0.0406387	0.0320647	0.4709	0.4486	0.4874	0.451	0.4568	0.4692	0.9941	0.9933	0.9936	0.9946	0.9943	0.9945	1.04 (0.95-1.14)	0.045856	0.34533	0.5314	0.5396	0.527	6:126811928:A:T	1649	1523	1.08 (1.01-1.16)	0.02527	0.4874	0.0355391	rs2326451	9.529e-05	1.09 (1.05-1.14)	0.023	0.4392	0.4626	0.4384	0.0145313	6.30378e-11	1.1 (1.07-1.13)	2.70585e-07	0.00290337	0.00289367	1.09964	non coding transcript; downstream gene
PFKL	21q22.3	rs9976073	45721710	T	C	0.91 (0.83-0.99)	0.93 (0.86-1)	0.046996	0.0365877	0.2448	0.2631	0.2468	0.262	0.2564	0.2544	0.9961	0.9949	0.9953	0.9966	0.9968	0.9967	0.89 (0.8-1)	0.055332	0.041057	0.2282	0.2164	0.2346	21:45721710:T:C	1108	1227	0.9 (0.83-0.98)	0.01379	0.2463	0.041443	rs9976073	0.0001687	0.91 (0.86-0.96)	0.0254	0.2857	0.2679	0.2863	0.0165325	1.12707e-08	0.91 (0.88-0.94)	1.71311e-05	0.0038579	0.00380736	1.09901	NMD transcript; non coding transcript; upstream gene; downstream gene; regulatory region
RASIP1	19q13.33	rs12979891	49227256	T	C	0.94 (0.86-1.03)	0.9 (0.84-0.96)	0.046781	0.0320563	0.4623	0.4736	0.4453	0.4682	0.4694	0.4568	0.7451	0.7581	0.7534	0.981	0.9809	0.981	0.91 (0.83-0.99)	0.045867	0.029265	0.4591	0.442	0.4684	19:49227256:C:T	1455	1605	0.91 (0.84-0.97)	0.006695	0.484	0.0361986	rs12979891	6.316e-05	0.91 (0.87-0.95)	0.0231	0.5689	0.5442	0.5697	0.0148371	2.24568e-10	0.91 (0.88-0.94)	5.16078e-07	0.00338187	0.00332696	1.09869	upstream gene; non coding transcript; downstream gene
PRR15L	17q21.32	rs11651753	46029089	C	T	0.89 (0.82-0.97)	0.9 (0.84-0.96)	0.0408438	0.0325025	0.3995	0.4274	0.4029	0.4282	0.4172	0.4156	0.9886	0.9915	0.9904	0.9982	0.9982	0.9982	0.89 (0.81-0.97)	0.045717	0.0090967	0.4859	0.466	0.4967	17:46029089:C:T	1477	1533	0.96 (0.9-1.03)	0.3074	0.4184	0.0364604	rs11651753	5.051e-05	0.91 (0.87-0.95)	0.0235	0.3939	0.3721	0.3946	0.0147642	3.24179e-10	0.91 (0.89-0.94)	7.148e-07	0.00341101	0.00335499	1.09726	downstream gene
ITK	5q33.3	rs163316	156617449	C	T	1.05 (0.94-1.17)	1.16 (1.06-1.26)	0.0553171	0.0454043	0.1572	0.1502	0.152	0.1344	0.1528	0.1432	0.9909	0.9925	0.9919	0.9921	0.9913	0.9917	1.15 (1.02-1.31)	0.064864	0.026893	0.1433	0.154	0.1375	5:156617449:C:T	794	756	1.05 (0.95-1.16)	0.3344	0.1455	0.0508153	rs163316	0.0244	1.09 (1.01-1.17)	0.0368	0.1063	0.1145	0.106	0.0214411	1.5902e-05	1.1 (1.05-1.14)	0.00959463	0.00894867	0.0211307	1.09695	non coding transcript; NMD transcript
TSEN2	3p25.2	rs2655266	12510775	A	G	0.91 (0.84-0.99)	0.9 (0.84-0.95)	0.0410641	0.0321368	0.4127	0.4349	0.4234	0.4499	0.4268	0.4367	0.9863	0.9883	0.9876	0.9958	0.9951	0.9954	0.91 (0.83-0.99)	0.045356	0.033055	0.4658	0.4474	0.4757	3:12510775:G:A	1499	1600	0.94 (0.87-1.01)	0.06963	0.4499	0.035946	rs2655266	NA	1 (0-Inf)	Inf	NA%	NA%	NA%	0.0188267	1.08721e-06	0.91 (0.88-0.95)	0.000690379	0.00604876	0.00712788	1.09613	intergenic
FAM76B	11q21	rs4409785	95311422	T	C	1.08 (0.97-1.2)	1.17 (1.08-1.27)	0.0541143	0.0415684	0.1812	0.1703	0.1863	0.1634	0.1743	0.1748	0.9727	0.9719	0.9722	0.9992	0.9988	0.999	1.08 (0.96-1.22)	0.060589	0.19492	0.1712	0.1773	0.1679	11:95311422:T:C	986	921	1.07 (0.98-1.17)	0.1366	0.185	0.0458255	rs4409785	0.01627	1.08 (1.01-1.14)	0.0306	0.1665	0.1758	0.1662	0.0191153	1.65468e-06	1.1 (1.06-1.14)	0.00171957	0.00651133	0.0086412	1.09592	regulatory region
NEURL4	17p13.1	rs8081264	7235316	G	C	1.02 (0.92-1.14)	1.16 (1.08-1.25)	0.0557012	0.0376699	0.258	0.2551	0.2713	0.2465	0.2562	0.2589	0.6982	0.7068	0.7036	0.9337	0.9296	0.9318	1.12 (0.99-1.27)	0.065043	0.077696	0.1928	0.2007	0.1885	17:7235316:G:C	1059	967	1.09 (1-1.19)	0.04096	0.2145	0.0444794	rs8081264	0.00893	1.08 (1.02-1.14)	0.0279	0.212	0.2234	0.2116	0.0180967	4.35748e-07	1.1 (1.06-1.14)	0.000542376	0.00567152	0.00650382	1.09575	upstream gene; non coding transcript exon
TRIB2	2p24.3	rs11681650	12658226	A	T	0.87 (0.79-0.95)	0.91 (0.85-0.97)	0.0459446	0.0350192	0.2967	0.3252	0.2964	0.3156	0.3148	0.306	0.9222	0.9212	0.9216	0.9609	0.9631	0.962	0.94 (0.85-1.03)	0.047016	0.16197	0.4366	0.4273	0.4417	rs11681650	1.5	1.5	1 (0-Inf)	NA	NA%	Inf	rs11681650	0.002769	0.92 (0.88-0.97)	0.0261	0.2654	0.2475	0.266	0.0176514	2.88194e-07	0.91 (0.88-0.95)	0.000249356	0.00537175	0.00550237	1.0948	intergenic
LIAS	4p14	rs2687982	39479435	T	C	0.99 (0.89-1.11)	1.09 (1-1.19)	0.056419	0.0438806	0.158	0.1588	0.1608	0.1494	0.1585	0.1551	0.9737	0.9707	0.9718	0.9972	0.9969	0.9971	1.17 (1.06-1.29)	0.050042	0.0016991	0.297	0.3183	0.2854	4:39479435:T:C	863	787	1.1 (1-1.21)	0.06135	0.1553	0.0492889	rs2687982	0.004865	1.1 (1.03-1.17)	0.0334	0.1355	0.1449	0.1352	0.0198385	5.2127e-06	1.09 (1.05-1.14)	0.00418463	0.00769114	0.0132418	1.0946	downstream gene; 3 prime UTR; non coding transcript exon; upstream gene
PTPN2_1	18p11.21	rs12607710	12887485	T	C	1.1 (0.99-1.21)	1.07 (1-1.16)	0.0500388	0.0383403	0.2241	0.2091	0.2249	0.213	0.2145	0.2189	0.9509	0.9518	0.9514	0.9997	0.9995	0.9996	1.14 (1.02-1.26)	0.053354	0.017287	0.2383	0.251	0.2314	rs12607710	1.5	1.5	1 (0-Inf)	NA	NA%	Inf	rs12607710	0.003271	1.09 (1.03-1.16)	0.0304	0.1717	0.1827	0.1714	0.0199481	6.26471e-06	1.09 (1.05-1.14)	0.00486428	0.0081704	0.0145693	1.0943	upstream gene
IRF8	16q24.1	rs72807051	86005933	C	G	0.86 (0.78-0.96)	0.95 (0.88-1.03)	0.0528134	0.0389765	0.2071	0.2291	0.2112	0.2199	0.221	0.2155	0.8786	0.8892	0.8856	0.978	0.977	0.9775	0.83 (0.73-0.94)	0.062058	0.0024564	0.1711	0.1553	0.1795	16:86005933:C:G	989	1146	0.86 (0.79-0.94)	0.0006792	0.2079	0.0434019	rs72807051	0.086	0.95 (0.9-1.01)	0.0287	0.195	0.1915	0.1951	0.0181928	7.39688e-07	0.91 (0.88-0.95)	0.000512163	0.00617573	0.00684795	1.09425	intergenic
C14orf64	14q32.2	rs8011031	98487343	A	G	1.1 (1.01-1.2)	1.15 (1.07-1.23)	0.0442885	0.0350623	0.3002	0.2811	0.3049	0.2763	0.288	0.2906	0.9979	0.9986	0.9983	0.9999	1	0.9999	1.01 (0.92-1.12)	0.051167	0.78194	0.2788	0.2819	0.2771	14:98487343:G:A	1393	1243	1.12 (1.04-1.21)	0.003483	0.2909	0.0390177	rs8011031	0.001475	1.08 (1.03-1.13)	0.0234	0.3933	0.4082	0.3929	0.0154518	5.94605e-09	1.09 (1.06-1.13)	1.76332e-05	0.00409337	0.00400188	1.09407	intergenic
PGM1	1p31.3	rs12027168	64120613	T	C	1.24 (1.13-1.37)	1.13 (1.05-1.23)	0.0500386	0.0406242	0.2224	0.1874	0.2003	0.1819	0.2002	0.1911	0.9927	0.9921	0.9924	0.9941	0.9928	0.9935	1.02 (0.9-1.15)	0.062103	0.74606	0.159	0.1646	0.1559	1:64120613:T:C	1052	985	1.07 (0.98-1.16)	0.1377	0.1985	0.0443373	rs12027168	0.0101	1.07 (1.02-1.12)	0.0247	0.313	0.3278	0.3125	0.0171186	1.692e-07	1.09 (1.06-1.13)	0.000265797	0.00536888	0.00553714	1.09367	downstream gene; upstream gene
IKZF1	7p12.2	rs11978267	50466304	A	G	0.9 (0.83-0.99)	0.85 (0.79-0.91)	0.0461061	0.0363302	0.2553	0.2747	0.2511	0.282	0.2676	0.2665	0.9989	0.9992	0.9991	0.9986	0.9987	0.9987	0.93 (0.84-1.03)	0.053524	0.16111	0.247	0.2378	0.2519	7:50466304:A:G	1200	1259	0.95 (0.88-1.03)	0.2341	0.2682	0.0403437	rs11978267	0.003638	0.93 (0.89-0.98)	0.0247	0.323	0.3077	0.3235	0.0161572	3.09555e-08	0.91 (0.89-0.94)	4.6425e-05	0.00493548	0.00467497	1.09357	non coding transcript; regulatory region
SSBP4	19p13.11	rs28375303	18530161	T	G	0.89 (0.82-0.98)	0.92 (0.86-0.99)	0.0446956	0.0349865	0.303	0.326	0.3151	0.3325	0.3176	0.3238	0.9522	0.9521	0.9522	0.9477	0.9518	0.9498	0.91 (0.82-1.02)	0.055016	0.10114	0.2359	0.2253	0.2417	19:18530161:T:G	1302	1414	0.92 (0.85-0.99)	0.03163	0.3132	0.0384091	rs28375303	NA	1 (0-Inf)	Inf	NA%	NA%	NA%	0.0207356	1.64807e-05	0.91 (0.88-0.95)	0.007295	0.00964961	0.0187	1.09344	5 prime UTR; upstream gene; regulatory region
CHD2	15q26.1	rs8043280	93425874	G	C	0.84 (0.77-0.92)	0.91 (0.86-0.98)	0.0462918	0.034325	0.2987	0.3316	0.3125	0.3311	0.3195	0.3219	0.896	0.8996	0.8984	0.9893	0.9898	0.9896	0.96 (0.87-1.07)	0.05484	0.50492	0.2348	0.2299	0.2375	15:93425874:C:G	1347	1429	0.94 (0.87-1.02)	0.1196	0.3229	0.0379761	rs8043280	NA	1 (0-Inf)	Inf	NA%	NA%	NA%	0.0206667	1.65305e-05	0.91 (0.88-0.95)	0.00731345	0.00990687	0.0188688	1.0931	upstream gene; regulatory region
RGMA	15q26.1	rs6497056	93833843	C	G	0.96 (0.86-1.08)	0.91 (0.84-0.99)	0.0597426	0.0435605	0.1631	0.1674	0.1538	0.1663	0.1658	0.16	0.8433	0.8485	0.8466	0.9986	0.9989	0.9988	0.93 (0.79-1.09)	0.082306	0.37803	0.1118	0.1081	0.1138	15:93833843:G:C	779	878	0.89 (0.81-0.98)	0.01501	0.1531	0.0492204	rs6497056	0.00379	0.91 (0.86-0.97)	0.0312	0.1624	0.1509	0.1628	0.0204343	1.32997e-05	0.91 (0.88-0.95)	0.00595248	0.00920984	0.0169922	1.09307	regulatory region
CD28	2q33.2	rs17533594	204581195	A	G	1.08 (0.98-1.2)	1.04 (0.96-1.13)	0.0521205	0.0409082	0.1955	0.1831	0.1889	0.182	0.1876	0.1855	0.9999	1	1	0.9998	0.9991	0.9995	1.18 (1.07-1.31)	0.051375	0.0010605	0.2689	0.2914	0.2568	2:204581195:A:G	1036	898	1.15 (1.06-1.26)	0.001701	0.1884	0.0455943	rs17533594	0.06124	1.06 (1-1.13)	0.0329	0.1418	0.1473	0.1416	0.0190712	3.98202e-06	1.09 (1.05-1.13)	0.00337179	0.00778539	0.0122033	1.09195	intron
CAMSAP2	1q32.1	rs6690988	200798900	G	C	1.1 (0.99-1.21)	1.17 (1.08-1.27)	0.0510744	0.040218	0.209	0.1942	0.2074	0.1834	0.1996	0.1954	0.9949	0.997	0.9962	0.9984	0.9995	0.9989	1.15 (1.03-1.29)	0.057507	0.014399	0.195	0.2089	0.1874	1:200798900:G:C	1084	1003	1.08 (0.99-1.18)	0.07622	0.2015	0.0438123	rs6690988	0.02571	1.06 (1.01-1.11)	0.0244	0.3229	0.3365	0.3225	0.016892	1.95717e-07	1.09 (1.06-1.13)	0.000288235	0.00596545	0.00608795	1.09187	upstream gene
LHFPL5	6p21.31	rs2817023	35772268	C	G	1.05 (0.96-1.14)	1.06 (0.99-1.14)	0.0439586	0.0351297	0.3203	0.3105	0.3109	0.2986	0.3141	0.3047	0.9805	0.9794	0.9798	0.9635	0.9642	0.9639	0.98 (0.88-1.08)	0.051778	0.68626	0.2798	0.2767	0.2815	6:35772268:C:G	1404	1303	1.08 (1-1.16)	0.05223	0.315	0.038467	rs2817023	4.314e-09	1.15 (1.1-1.21)	0.0244	0.3273	0.3594	0.3262	0.0157013	2.67339e-08	1.09 (1.06-1.13)	7.11602e-05	0.00515074	0.00489743	1.09125	upstream gene
SMARCE1	17q21.2	rs9911533	38775476	T	C	0.83 (0.76-0.9)	0.88 (0.82-0.94)	0.0429993	0.033451	0.324	0.3659	0.3424	0.3711	0.3506	0.3567	0.9889	0.99	0.9896	0.9998	0.9999	0.9999	0.96 (0.87-1.05)	0.046096	0.31769	0.4386	0.4316	0.4423	17:38775476:C:T	1464	1577	0.93 (0.86-1)	0.04045	0.397	0.0362929	rs9911533	0.02854	0.95 (0.91-0.99)	0.0234	0.3923	0.3795	0.3928	0.0149227	5.13851e-09	0.92 (0.89-0.94)	8.87185e-06	0.00509035	0.00474234	1.0911	intergenic
RGS17	6q25.2	rs7768164	153384664	G	A	1.08 (0.97-1.21)	1.13 (1.03-1.23)	0.0559851	0.0439042	0.1582	0.148	0.1664	0.1508	0.1517	0.1586	0.9888	0.991	0.9902	0.9985	0.9969	0.9977	1.05 (0.93-1.19)	0.063765	0.41365	0.1724	0.1788	0.1689	6:153384664:G:A	901	803	1.12 (1.02-1.23)	0.01759	0.1561	0.0485305	rs7768164	0.02014	1.07 (1.01-1.14)	0.0307	0.1664	0.1753	0.1661	0.0197281	9.95354e-06	1.09 (1.05-1.13)	0.00712376	0.00898811	0.0179471	1.09107	intron
GATA3	10p14	rs537544	8108382	T	C	1.17 (1.06-1.28)	1.07 (1-1.14)	0.0471594	0.0328805	0.3926	0.3638	0.3983	0.3842	0.3744	0.3912	0.7905	0.8	0.7966	0.9923	0.9921	0.9922	1.08 (0.99-1.19)	0.047875	0.098001	0.3629	0.3752	0.3563	10:8108382:C:T	1588	1432	1.11 (1.03-1.19)	0.00453	0.3981	0.0364424	rs537544	0.001009	1.08 (1.03-1.13)	0.0233	0.4092	0.4272	0.4086	0.0150655	8.37114e-09	1.09 (1.06-1.12)	2.54335e-05	0.0050972	0.00478211	1.09067	non coding transcript
ACOXL	2q13	rs10179923	111609690	A	G	0.93 (0.85-1.02)	0.9 (0.84-0.96)	0.0454282	0.0358291	0.2737	0.2883	0.2657	0.2866	0.283	0.2762	0.9974	0.998	0.9978	0.9981	0.9983	0.9982	0.85 (0.78-0.94)	0.048951	0.0011574	0.3384	0.3148	0.3512	2:111609690:G:A	1166	1323	0.88 (0.81-0.95)	0.00165	0.2704	0.0401683	rs10179923	0.2487	0.97 (0.92-1.02)	0.0285	0.2037	0.1963	0.2039	0.0168268	2.80028e-07	0.92 (0.89-0.95)	0.000242154	0.00650227	0.00637818	1.09027	regulatory region
CHRAC1	8q24.3	rs6987038	141588225	T	C	1.17 (1.05-1.31)	1.03 (0.95-1.12)	0.0560607	0.0421717	0.1809	0.1611	0.1746	0.1712	0.1683	0.1729	0.9124	0.9127	0.9127	0.9889	0.9907	0.9898	1.09 (0.96-1.24)	0.065916	0.17451	0.1461	0.153	0.1423	8:141588225:C:T	961	864	1.11 (1.01-1.22)	0.02317	0.1767	0.0468827	rs6987038	0.001935	1.09 (1.03-1.15)	0.0281	0.2088	0.2212	0.2084	0.018791	4.31487e-06	1.09 (1.05-1.13)	0.00361474	0.00860536	0.013289	1.09019	NMD transcript; non coding transcript; regulatory region
ZMIZ1	10q22.3	rs1538228	80855375	C	A	0.87 (0.78-0.97)	0.94 (0.88-1.02)	0.0543916	0.0375773	0.225	0.245	0.2263	0.2369	0.2377	0.2316	0.78	0.7979	0.7917	0.9968	0.9967	0.9968	0.9 (0.8-1.01)	0.058428	0.072254	0.2638	0.2532	0.2695	rs1538228	1.5	1.5	1 (0-Inf)	NA	NA%	Inf	rs1538228	0.003927	0.92 (0.87-0.97)	0.0286	0.2024	0.192	0.2027	0.0197577	1.27449e-05	0.92 (0.88-0.95)	0.0057205	0.00985696	0.017329	1.09006	intron
TRPC3	4q27	rs77054138	122914769	T	C	0.91 (0.82-1.01)	0.92 (0.85-1)	0.0528404	0.0403063	0.18	0.1949	0.1852	0.1992	0.1895	0.1922	0.9585	0.9628	0.9613	0.9915	0.9927	0.9921	0.86 (0.76-0.98)	0.06343	0.018033	0.159	0.1461	0.166	rs77054138	1.5	1.5	1 (0-Inf)	NA	NA%	Inf	rs77054138	0.01084	0.93 (0.88-0.98)	0.0284	0.205	0.1944	0.2053	0.0201535	2.03488e-05	0.92 (0.88-0.95)	0.00841226	0.0108822	0.0210403	1.08967	intergenic
CTSB	8p23.1	rs1692791	11744219	T	G	0.87 (0.79-0.95)	0.96 (0.89-1.03)	0.0467519	0.0356829	0.2697	0.2957	0.2835	0.2924	0.2862	0.288	0.9602	0.9635	0.9624	0.9646	0.9654	0.965	0.89 (0.8-0.98)	0.052216	0.020442	0.2716	0.2537	0.2812	8:11744219:T:G	1254	1382	0.91 (0.84-0.98)	0.01266	0.2927	0.0390005	rs1692791	0.002326	0.93 (0.88-0.97)	0.0255	0.2891	0.2708	0.2897	0.0162115	1.31293e-07	0.92 (0.89-0.95)	0.000139658	0.00626714	0.00591768	1.08931	intergenic
IKZF3	17q12	rs2313430	37929816	T	C	0.9 (0.84-0.98)	0.88 (0.83-0.94)	0.0403593	0.0319482	0.4594	0.4852	0.4492	0.4818	0.4758	0.4655	0.9934	0.9936	0.9936	0.996	0.9954	0.9957	0.92 (0.84-1)	0.045713	0.056678	0.4973	0.4872	0.5111	17:37929816:T:C	1519	1671	0.91 (0.85-0.97)	0.007119	0.4852	0.035451	rs2313430	0.02903	0.95 (0.91-0.99)	0.0232	0.4284	0.4122	0.4289	0.0145466	5.7545e-09	0.92 (0.89-0.95)	1.01177e-05	0.00540908	0.00503909	1.08841	NMD transcript; regulatory region
BPTF	17q24.2	rs10445361	65962238	T	G	1.14 (1.03-1.27)	1.16 (1.07-1.25)	0.0526657	0.0391349	0.2105	0.1911	0.2272	0.2033	0.1982	0.2153	0.913	0.9189	0.9167	0.9879	0.9868	0.9874	1.08 (0.96-1.21)	0.058136	0.1925	0.1974	0.2039	0.194	17:65962238:T:G	1073	1045	1.03 (0.94-1.12)	0.5429	0.2119	0.0434615	rs10445361	0.01239	1.07 (1.01-1.13)	0.0268	0.2392	0.2535	0.2387	0.0175925	1.63922e-06	1.09 (1.05-1.13)	0.0016983	0.00778068	0.00948079	1.08799	non coding transcript exon
PTPRJ	11p11.2	rs10838791	47943419	C	T	0.89 (0.81-0.98)	0.93 (0.86-1)	0.0473232	0.0371911	0.2601	0.282	0.2627	0.2808	0.274	0.2718	0.9453	0.9474	0.9467	0.9738	0.974	0.9739	0.9 (0.82-0.98)	0.046927	0.020846	0.3862	0.3724	0.3937	11:47943419:C:T	1161	1264	0.92 (0.85-0.99)	0.03647	0.2652	0.0406505	rs10838791	0.02383	0.94 (0.88-0.99)	0.0292	0.1946	0.1859	0.1949	0.0171458	1.04319e-06	0.92 (0.89-0.95)	0.000668465	0.00764411	0.00790331	1.08733	intergenic
PPIEL	1p34.3	rs72637908	40023047	T	A	1.15 (1.05-1.26)	1.08 (1-1.15)	0.046064	0.035703	0.28	0.253	0.2763	0.261	0.2628	0.2686	0.9985	0.9968	0.9975	0.998	0.9985	0.9983	1.08 (0.98-1.2)	0.050824	0.11354	0.283	0.2951	0.2764	1:40023047:T:A	1250	1146	1.09 (1.01-1.18)	0.03361	0.2595	0.0408974	rs72637908	0.009399	1.07 (1.02-1.13)	0.0266	0.2467	0.257	0.2464	0.0165429	5.26317e-07	1.09 (1.05-1.12)	0.000628258	0.00753338	0.00777095	1.08653	downstream gene; non coding transcript; upstream gene
CHRNA9	4p14	rs9683415	40291916	G	A	1.06 (0.97-1.16)	1.09 (1.02-1.17)	0.0449182	0.0349096	0.3464	0.3345	0.3502	0.3314	0.3389	0.3408	0.8877	0.8932	0.8912	0.9369	0.9387	0.9378	1.07 (0.98-1.18)	0.046908	0.13264	0.4914	0.5027	0.4853	rs9683415	1.5	1.5	1 (0-Inf)	NA	NA%	Inf	rs9683415	0.0005921	1.09 (1.04-1.15)	0.0263	0.257	0.2729	0.2565	0.0176326	2.93528e-06	1.09 (1.05-1.12)	0.00271632	0.0086154	0.0118283	1.08593	regulatory region
RGS1	1q31.2	rs10801129	192521591	T	G	0.85 (0.78-0.93)	0.94 (0.87-1)	0.0467423	0.0358365	0.2475	0.2779	0.2607	0.2741	0.2668	0.2674	0.9853	0.9866	0.9862	0.9905	0.9885	0.9895	0.92 (0.82-1.03)	0.055693	0.13167	0.2161	0.2064	0.2214	1:192521591:G:T	1159	1279	0.91 (0.84-0.98)	0.01509	0.2617	0.0405546	rs10801129	0.06345	0.95 (0.9-1)	0.0287	0.2011	0.1932	0.2013	0.0171984	1.93032e-06	0.92 (0.89-0.95)	0.00113061	0.0086908	0.00952425	1.08532	intergenic
MTG1	10q26.3	rs12252576	135227244	T	C	0.9 (0.81-1.01)	0.92 (0.85-0.99)	0.0546329	0.0376841	0.3099	0.324	0.2909	0.3069	0.3188	0.2989	0.6119	0.623	0.6191	0.8411	0.8501	0.8457	0.93 (0.85-1.02)	0.046449	0.10636	0.4219	0.4137	0.4263	10:135227244:T:C	1304	1430	0.91 (0.85-0.98)	0.01596	0.3142	0.0382906	rs12252576	0.004477	0.93 (0.89-0.98)	0.0251	0.3028	0.2876	0.3034	0.0162822	5.9123e-07	0.92 (0.89-0.95)	0.000421215	0.00782155	0.00763357	1.08471	non coding transcript; NMD transcript
PTGER4	5p13.1	rs10041894	40493234	A	G	1.01 (0.92-1.1)	1.1 (1.02-1.18)	0.0460314	0.0358172	0.2744	0.2729	0.2712	0.2523	0.2735	0.2617	0.9842	0.9843	0.9843	0.9991	0.9994	0.9992	1.21 (1.1-1.33)	0.049338	0.00012166	0.3134	0.3403	0.2989	5:40493234:G:A	1416	1246	1.14 (1.05-1.23)	0.0009845	0.2913	0.0388431	rs10041894	0.04748	1.05 (1-1.1)	0.0249	0.3058	0.3126	0.3056	0.0159355	3.7519e-07	1.08 (1.05-1.12)	0.000485958	0.00763004	0.00759761	1.08434	intergenic
MAN1B1	9q34.3	rs11145990	139985159	T	C	1.08 (0.96-1.21)	1.08 (1-1.16)	0.0574232	0.0372194	0.2627	0.2537	0.2534	0.2404	0.257	0.2469	0.6703	0.6703	0.6703	0.9706	0.9726	0.9716	1.28 (1.12-1.46)	0.066856	0.00025666	0.173	0.1892	0.1643	9:139985159:C:T	1184	1117	1.06 (0.98-1.15)	0.1625	0.2384	0.0417115	rs11145990	0.004499	1.07 (1.02-1.13)	0.0246	0.3168	0.3328	0.3162	0.0169611	1.86674e-06	1.08 (1.05-1.12)	0.00189728	0.0086556	0.0105411	1.08422	NMD transcript; non coding transcript; downstream gene; upstream gene
CCDC88B	11q13.1	rs542907	64124980	G	A	0.85 (0.78-0.93)	0.96 (0.9-1.02)	0.0425704	0.0317306	0.4258	0.4622	0.4293	0.4387	0.4489	0.434	0.9367	0.9414	0.9398	0.9975	0.996	0.9968	0.87 (0.78-0.95)	0.049777	0.0034475	0.3112	0.292	0.3216	11:64124980:G:A	1525	1665	0.92 (0.85-0.98)	0.01318	0.4169	0.0354449	rs542907	0.007545	0.94 (0.9-0.98)	0.023	0.473	0.4561	0.4736	0.0146885	3.95999e-08	0.92 (0.9-0.95)	5.56129e-05	0.00714289	0.00641129	1.08402	3 prime UTR; non coding transcript exon; downstream gene; upstream gene
UNGP1	16q12.1	rs28688753	51873518	A	G	1.05 (0.95-1.15)	1.11 (1.04-1.19)	0.0476907	0.0363575	0.2635	0.2552	0.2718	0.2518	0.2582	0.2618	0.9288	0.9333	0.9316	0.9917	0.993	0.9923	1.13 (1.02-1.25)	0.052237	0.022895	0.269	0.2824	0.2617	rs28688753	1.5	1.5	1 (0-Inf)	NA	NA%	Inf	rs28688753	0.01576	1.07 (1.01-1.13)	0.0276	0.2209	0.2283	0.2206	0.0186488	1.54855e-05	1.08 (1.05-1.12)	0.00941153	0.0117659	0.0229465	1.08393	intergenic
ZFHX4	8q21.11	rs2728457	77720427	A	G	1.02 (0.93-1.13)	1.08 (1-1.16)	0.0506536	0.0374409	0.2256	0.2223	0.2384	0.2257	0.2235	0.2321	0.9326	0.9414	0.9382	0.9996	0.9988	0.9992	1.1 (1-1.22)	0.05167	0.060739	0.2667	0.2766	0.2614	rs2728457	1.5	1.5	1 (0-Inf)	NA	NA%	Inf	rs2728457	0.000376	1.1 (1.04-1.16)	0.0267	0.2473	0.2597	0.2468	0.0186326	1.59738e-05	1.08 (1.04-1.12)	0.00963143	0.0119912	0.0233741	1.08372	non coding transcript; NMD transcript
C11orf30	11q13.5	rs2212434	76281593	C	T	1.11 (1.02-1.2)	1.06 (1-1.13)	0.0409193	0.0317253	0.4738	0.4489	0.4722	0.4584	0.458	0.4653	0.9896	0.9883	0.9888	0.9966	0.9961	0.9963	1.11 (1.02-1.22)	0.046179	0.020408	0.4364	0.4552	0.4262	11:76281593:C:T	1709	1508	1.13 (1.06-1.21)	0.0003944	0.4587	0.0353308	rs2212434	0.01209	1.06 (1.01-1.11)	0.0232	0.4064	0.4198	0.4059	0.0145575	3.54315e-08	1.08 (1.05-1.11)	8.96412e-05	0.00678327	0.00615982	1.08355	intergenic
PRKCQ	10p14	rs2181623	6391491	T	C	0.92 (0.83-1.02)	0.92 (0.85-1)	0.0526948	0.0407668	0.1756	0.1881	0.1807	0.1921	0.1835	0.1864	0.9912	0.9888	0.9897	0.996	0.9964	0.9962	0.9 (0.81-1)	0.054441	0.0553	0.2273	0.2145	0.2342	10:6391491:C:T	857	969	0.88 (0.81-0.97)	0.008767	0.1768	0.0468919	rs2181623	0.06818	0.95 (0.89-1)	0.0297	0.184	0.176	0.1842	0.018609	1.73614e-05	0.92 (0.89-0.96)	0.00754927	0.0125534	0.0212925	1.08323	intergenic
PDGFD	11q22.3	rs545643	103793034	A	G	1.11 (1.03-1.21)	1.12 (1.05-1.19)	0.0410716	0.032225	0.4403	0.415	0.4423	0.4152	0.4243	0.4287	0.9914	0.9917	0.9916	0.9909	0.9924	0.9916	1.18 (1.07-1.3)	0.050428	0.0011499	0.2857	0.3076	0.2738	11:103793034:A:G	1583	1492	1.06 (0.99-1.14)	0.1008	0.4148	0.0360826	rs545643	0.05787	1.04 (1-1.09)	0.0232	0.4229	0.4331	0.4225	0.0147844	7.12483e-08	1.08 (1.05-1.11)	0.000145875	0.00688121	0.00638528	1.08292	intron
GLP1R	6p21.2	rs10305487	39042646	C	T	1.02 (0.93-1.1)	1.09 (1.03-1.17)	0.0423662	0.0330191	0.3571	0.3542	0.3667	0.3465	0.3552	0.3566	0.9802	0.9802	0.9802	0.9962	0.9963	0.9962	1.14 (1.03-1.27)	0.052573	0.010346	0.2558	0.272	0.2471	6:39042646:C:T	1473	1350	1.09 (1.01-1.17)	0.02061	0.3393	0.0376779	rs10305487	0.001578	1.08 (1.03-1.14)	0.0251	0.289	0.3078	0.2884	0.0155646	3.42719e-07	1.08 (1.05-1.12)	0.000449804	0.00823726	0.0079324	1.08259	intron
ASAP1	8q24.21	rs11781752	131207979	G	A	0.92 (0.84-1.01)	0.91 (0.85-0.97)	0.0460644	0.0354969	0.2538	0.2697	0.2577	0.2777	0.2639	0.2677	0.998	0.9983	0.9982	1	0.9999	1	0.92 (0.84-1)	0.045616	0.05503	0.4537	0.4422	0.4598	8:131207979:G:A	1222	1261	0.97 (0.9-1.05)	0.4338	0.2721	0.0401416	rs11781752	0.00344	0.92 (0.86-0.97)	0.03	0.1784	0.1662	0.1788	0.0169584	2.92075e-06	0.92 (0.89-0.95)	0.00175086	0.00986944	0.0113494	1.08253	NMD transcript; non coding transcript
RAD51B	14q24.1	rs1950897	68760141	T	C	0.93 (0.85-1.02)	0.88 (0.82-0.94)	0.0458663	0.0351603	0.2643	0.2781	0.2718	0.2972	0.2731	0.2845	0.9901	0.9923	0.9915	0.994	0.9947	0.9943	0.89 (0.81-0.97)	0.048448	0.012562	0.3519	0.333	0.362	14:68760141:C:T	1247	1317	0.95 (0.88-1.02)	0.1668	0.2996	0.0395124	rs1950897	0.03189	0.95 (0.9-1)	0.0249	0.3092	0.2985	0.3095	0.0158837	6.1136e-07	0.92 (0.9-0.95)	0.000435393	0.00866397	0.00820359	1.08244	NMD transcript; non coding transcript; regulatory region
KARSP1	13q14.11	rs7337310	42300323	T	C	0.88 (0.81-0.97)	0.92 (0.85-0.98)	0.0474883	0.0357752	0.2394	0.2617	0.2529	0.2692	0.2536	0.2611	1	1	1	1	1	1	0.92 (0.84-1.02)	0.049277	0.10013	0.3114	0.3003	0.3174	13:42300323:T:C	1155	1246	0.93 (0.86-1)	0.06329	0.2547	0.0408457	rs7337310	0.02951	0.94 (0.89-0.99)	0.0275	0.2253	0.2146	0.2256	0.0167641	2.48456e-06	0.92 (0.89-0.95)	0.00143964	0.00980885	0.0109139	1.08215	intron
SEMA5A	5p15.31	rs7704003	8980181	A	C	1.12 (1.03-1.22)	1.08 (1.01-1.16)	0.0440948	0.0338603	0.3567	0.3323	0.3525	0.335	0.3412	0.3437	0.9452	0.9484	0.9472	0.9724	0.9727	0.9726	0.99 (0.88-1.11)	0.059074	0.88966	0.2441	0.2435	0.2444	rs7704003	1.5	1.5	1 (0-Inf)	NA	NA%	Inf	rs7704003	0.0007066	1.08 (1.03-1.14)	0.024	0.3653	0.3802	0.3648	0.0171268	5.34288e-06	1.08 (1.05-1.12)	0.00426956	0.011027	0.0163927	1.08106	downstream gene
ITGB2	21q22.3	rs1041457	46321818	A	G	0.94 (0.85-1.04)	0.87 (0.81-0.94)	0.0503662	0.0367718	0.3389	0.3488	0.3634	0.3878	0.3452	0.3756	0.7141	0.7119	0.7127	0.7974	0.7947	0.7961	0.97 (0.89-1.06)	0.04676	0.52146	0.3777	0.3722	0.3806	rs1041457	1.5	1.5	1 (0-Inf)	NA	NA%	Inf	rs1041457	0.004056	0.93 (0.89-0.98)	0.0244	0.3418	0.3246	0.3424	0.0174854	8.74917e-06	0.93 (0.89-0.96)	0.00422822	0.0119833	0.0172402	1.08084	non coding transcript; NMD transcript; downstream gene
BDP1P	18q23	rs12455724	75163716	G	C	0.95 (0.87-1.04)	0.94 (0.88-1)	0.0439998	0.0342091	0.3085	0.319	0.3063	0.3196	0.3152	0.313	0.9865	0.9869	0.9868	0.9959	0.9957	0.9958	0.91 (0.82-1)	0.051193	0.051169	0.2822	0.2702	0.2887	18:75163716:G:C	1317	1404	0.94 (0.87-1.01)	0.09535	0.3058	0.0383608	rs12455724	0.0001611	0.91 (0.87-0.96)	0.0252	0.2906	0.2751	0.2911	0.0157978	8.76916e-07	0.93 (0.9-0.95)	0.000587047	0.00963551	0.00928187	1.08078	intergenic
AKAP11	13q14.11	rs9594730	42911923	G	T	0.89 (0.8-0.98)	0.93 (0.87-1.01)	0.0495591	0.0383569	0.2177	0.239	0.2216	0.2339	0.2312	0.2278	0.9846	0.9831	0.9836	0.9903	0.9904	0.9904	0.98 (0.84-1.14)	0.077356	0.80887	0.0973	0.0943	0.099	13:42911923:G:T	1184	1189	1 (0.92-1.08)	0.9182	0.2351	0.0410565	rs9594730	3.434e-05	0.9 (0.86-0.95)	0.0252	0.2944	0.2764	0.295	0.0170949	5.57794e-06	0.93 (0.89-0.96)	0.00291446	0.0113091	0.0146436	1.08073	regulatory region
PVT1	8q24.21	rs13254990	129076451	C	T	0.92 (0.84-1)	0.91 (0.85-0.97)	0.0435911	0.0347038	0.3042	0.323	0.2943	0.3134	0.3161	0.3039	0.9994	0.9989	0.9991	0.9909	0.9904	0.9906	0.9 (0.82-0.99)	0.048819	0.0317	0.3301	0.3134	0.3391	8:129076451:C:T	1343	1402	0.96 (0.89-1.03)	0.2601	0.3143	0.038182	rs13254990	0.002613	0.93 (0.89-0.97)	0.0244	0.328	0.3144	0.3285	0.0155384	5.89694e-07	0.93 (0.9-0.95)	0.00042063	0.00890427	0.00837464	1.0807	regulatory region
UBE2E2	3p24.3	rs13325299	23635452	C	T	0.95 (0.87-1.04)	0.91 (0.85-0.98)	0.0458042	0.0355804	0.3058	0.3165	0.304	0.3219	0.3126	0.313	0.9017	0.915	0.9102	0.909	0.9111	0.9101	0.92 (0.84-1.01)	0.047576	0.079362	0.3855	0.373	0.3923	rs13325299	1.5	1.5	1 (0-Inf)	NA	NA%	Inf	rs13325299	0.004275	0.93 (0.88-0.98)	0.0263	0.2562	0.2427	0.2567	0.0178059	1.34741e-05	0.93 (0.89-0.96)	0.0060536	0.013191	0.0203359	1.08058	downstream gene
SUMO1P1	20q13.2	rs6022786	52447303	G	A	1.03 (0.95-1.13)	1.1 (1.03-1.17)	0.0431352	0.032396	0.4233	0.4163	0.4372	0.4148	0.4188	0.426	0.9	0.9038	0.9024	0.9882	0.9879	0.9881	1.1 (1-1.21)	0.048689	0.058273	0.4365	0.4492	0.4297	rs6022786	1.5	1.5	1 (0-Inf)	NA	NA%	Inf	rs6022786	0.0009666	1.08 (1.03-1.13)	0.0235	0.395	0.4119	0.3944	0.0163893	2.44632e-06	1.08 (1.05-1.12)	0.00236224	0.0104049	0.0127957	1.0803	intergenic
NFATC2	20q13.2	rs6067807	50140893	C	G	1.05 (0.95-1.16)	1.1 (1.02-1.18)	0.050765	0.0364995	0.262	0.2538	0.2666	0.2492	0.2568	0.2579	0.8512	0.8461	0.848	0.9889	0.9896	0.9892	1.14 (1.03-1.26)	0.050773	0.0088611	0.3288	0.3441	0.3205	20:50140893:G:C	1216	1136	1.07 (0.99-1.16)	0.09903	0.257	0.0412632	rs6067807	0.009966	1.07 (1.02-1.12)	0.0253	0.2846	0.2941	0.2843	0.0164931	3.11702e-06	1.08 (1.05-1.12)	0.00282063	0.0106377	0.0137949	1.07994	intron
SLC1A2	11p13	rs10768122	35280852	A	G	1.12 (1.04-1.22)	1.07 (1-1.14)	0.0408513	0.03221	0.4161	0.3868	0.408	0.392	0.3976	0.4	1	1	1	0.9992	0.9992	0.9992	1.09 (0.99-1.19)	0.046903	0.079337	0.3842	0.3951	0.3784	11:35280852:A:G	1643	1486	1.11 (1.03-1.19)	0.005005	0.4111	0.0357993	rs10768122	0.01635	1.06 (1.01-1.11)	0.0237	0.3606	0.3715	0.3602	0.0147791	2.09746e-07	1.08 (1.05-1.11)	0.000306622	0.00853688	0.00790621	1.07973	3 prime UTR; non coding transcript exon; NMD transcript; downstream gene
EXOC2	6p25.3	rs72833971	449794	A	G	0.95 (0.87-1.03)	0.9 (0.84-0.96)	0.0415245	0.0324161	0.4279	0.4398	0.4201	0.4427	0.4354	0.4314	0.9751	0.9727	0.9736	0.9779	0.9789	0.9784	0.92 (0.84-1.01)	0.04616	0.067236	0.5443	0.5317	0.5511	6:449794:G:A	1511	1617	0.93 (0.87-1)	0.05806	0.4633	0.0357805	rs72833971	0.002692	0.93 (0.89-0.98)	0.023	0.4438	0.4267	0.4444	0.0146295	1.73682e-07	0.93 (0.9-0.95)	0.000170968	0.00842172	0.00759485	1.07944	intergenic
FBXO11	2p16.3	rs10490302	48039744	C	T	1.14 (1.05-1.25)	1.04 (0.97-1.11)	0.0440485	0.0335462	0.3397	0.3113	0.3389	0.3308	0.3217	0.3348	0.9604	0.9613	0.961	0.9996	0.999	0.9993	1.11 (1.01-1.23)	0.050604	0.034157	0.303	0.3146	0.2967	2:48039744:C:T	1380	1258	1.1 (1.02-1.18)	0.01753	0.3045	0.0389814	rs10490302	0.009431	1.07 (1.02-1.12)	0.0252	0.2926	0.307	0.2921	0.0157577	1.30748e-06	1.08 (1.05-1.11)	0.00131602	0.00995506	0.0108777	1.07923	upstream gene; non coding transcript; non coding transcript exon; downstream gene
C17orf99	17q25.3	rs9909570	76158527	A	G	0.88 (0.81-0.96)	0.91 (0.86-0.98)	0.04135	0.0335328	0.4206	0.4506	0.427	0.4477	0.4397	0.4374	0.9972	0.9958	0.9963	0.9109	0.9065	0.9087	1.04 (0.93-1.17)	0.057957	0.47589	0.2574	0.2606	0.2556	17:76158527:G:A	1466	1561	0.94 (0.87-1.01)	0.08422	0.4074	0.0363695	rs9909570	0.0006172	0.92 (0.88-0.97)	0.0229	0.4879	0.472	0.4884	0.0150163	4.14091e-07	0.93 (0.9-0.95)	0.00031986	0.00933933	0.00848884	1.07898	downstream gene; non coding transcript; upstream gene; regulatory region
FOSL2	2p23.2	rs906805	28604879	G	A	1 (0.93-1.09)	1.08 (1.01-1.15)	0.0406736	0.0331856	0.4761	0.4753	0.4773	0.4618	0.4756	0.4695	0.9982	0.9977	0.9979	0.9184	0.9223	0.9204	1.14 (1.04-1.25)	0.04607	0.0045425	0.4308	0.4525	0.4191	2:28604879:A:G	1606	1520	1.06 (0.99-1.13)	0.124	0.4504	0.0357849	rs906805	4.245e-05	1.1 (1.05-1.15)	0.0232	0.4339	0.455	0.4332	0.0147083	2.60147e-07	1.08 (1.05-1.11)	0.00036406	0.00939634	0.00861311	1.07869	regulatory region
SERPINB6	6p25.2	rs62391542	2940666	C	T	0.94 (0.85-1.03)	0.88 (0.82-0.95)	0.0493084	0.0374452	0.2546	0.2658	0.2402	0.2613	0.2617	0.2508	0.8737	0.8893	0.8837	0.9601	0.9618	0.961	1.01 (0.9-1.14)	0.059274	0.84502	0.1978	0.1967	0.1983	6:2940666:C:T	1140	1171	0.97 (0.9-1.06)	0.519	0.2441	0.0416073	rs62391542	0.0007571	0.91 (0.86-0.96)	0.0275	0.235	0.2213	0.2355	0.0173839	1.45359e-05	0.93 (0.9-0.96)	0.0065278	0.0136766	0.0210905	1.07828	intergenic
BCL11A	2p16.1	rs12464462	60636416	A	G	0.93 (0.86-1.01)	0.91 (0.85-0.97)	0.0409649	0.0325946	0.4033	0.4197	0.3936	0.4152	0.4137	0.4044	0.997	0.9968	0.9969	0.9944	0.9955	0.9949	0.9 (0.82-0.99)	0.04768	0.027395	0.356	0.3367	0.3665	2:60636416:A:G	1541	1541	1 (0.93-1.07)	1	0.4031	0.0360258	rs12464462	0.0001882	0.92 (0.87-0.96)	0.0235	0.3877	0.3693	0.3883	0.0148115	5.32785e-07	0.93 (0.9-0.96)	0.0003933	0.00970782	0.00896035	1.07709	intergenic
RAVER2	1p31.3	rs2375475	65211843	C	T	0.9 (0.82-0.98)	0.92 (0.86-0.99)	0.0439006	0.0342691	0.311	0.3335	0.31	0.3261	0.3252	0.3181	0.987	0.9877	0.9875	0.9871	0.9884	0.9878	1 (0-Inf)	Inf	NA	NA%	NA%	NA%	1:65211843:C:T	1342	1463	0.92 (0.85-0.99)	0.02233	0.3306	0.0377979	rs2375475	0.01182	0.94 (0.9-0.99)	0.0232	0.4182	0.4073	0.4186	0.0159551	3.25118e-06	0.93 (0.9-0.96)	0.00190633	0.0119794	0.0135986	1.07709	regulatory region
ASZ1	7q31.2	rs2078967	117088819	T	C	1.1 (1.02-1.19)	1.08 (1.01-1.15)	0.0409449	0.0326041	0.402	0.3783	0.4047	0.3864	0.387	0.3956	0.9995	0.9995	0.9995	0.9996	0.999	0.9993	1.13 (1.03-1.24)	0.047504	0.010411	0.3492	0.3652	0.3405	7:117088819:C:T	1617	1476	1.1 (1.02-1.18)	0.01124	0.4052	0.0359991	rs2078967	0.03647	1.05 (1-1.1)	0.0229	0.4414	0.4525	0.441	0.0146507	4.07467e-07	1.08 (1.05-1.11)	0.000514178	0.00930135	0.0088774	1.07704	intron
SLC45A3	1q32.1	rs3902968	205639045	A	G	0.87 (0.8-0.96)	0.95 (0.89-1.02)	0.0455742	0.0336337	0.3237	0.3506	0.3477	0.3586	0.3408	0.3531	0.8876	0.8988	0.8949	0.9725	0.9699	0.9712	0.94 (0.85-1.03)	0.048859	0.18475	0.364	0.3539	0.3695	rs3902968	1.5	1.5	1 (0-Inf)	NA	NA%	Inf	rs3902968	0.003003	0.93 (0.89-0.98)	0.0246	0.3325	0.3175	0.333	0.0170578	1.37e-05	0.93 (0.9-0.96)	0.00614341	0.0141472	0.0210653	1.077	intron
SNX5	20p11.23	rs240752	17862550	T	C	1.1 (1-1.2)	1.1 (1.03-1.17)	0.0456574	0.0327962	0.4775	0.4588	0.4767	0.4555	0.4656	0.466	0.7761	0.7941	0.7876	0.942	0.9404	0.9412	1.11 (1-1.22)	0.051646	0.052053	0.525	0.5381	0.5178	rs240752	1.5	1.5	1 (0-Inf)	NA	NA%	Inf	rs240752	0.01657	1.06 (1.01-1.11)	0.0232	0.4579	0.4732	0.4574	0.0165697	7.59617e-06	1.08 (1.04-1.11)	0.00556761	0.0128636	0.0196489	1.07699	regulatory region
CBFA2T3	16q24.3	rs1673931	88976477	T	C	1.08 (0.99-1.18)	1.1 (1.03-1.18)	0.044691	0.033552	0.3966	0.3812	0.3952	0.3736	0.3868	0.3844	0.8645	0.8625	0.8632	0.9568	0.9557	0.9563	1.11 (1.01-1.22)	0.049568	0.036499	0.3941	0.4062	0.3875	16:88976477:T:C	1529	1465	1.04 (0.97-1.12)	0.2421	0.3715	0.0365598	rs1673931	0.01337	1.07 (1.01-1.12)	0.0257	0.2721	0.2876	0.2716	0.0156976	2.93376e-06	1.08 (1.04-1.11)	0.00271446	0.0114079	0.0143268	1.07615	regulatory region
NCR2	6p21.1	rs10947968	41334330	T	C	1.06 (0.97-1.17)	1.04 (0.96-1.11)	0.0491095	0.0366765	0.263	0.2525	0.2587	0.2528	0.2563	0.2557	0.8825	0.8854	0.8843	0.9552	0.957	0.9561	1.06 (0.96-1.18)	0.054112	0.2464	0.2456	0.2526	0.2418	6:41334330:C:T	1295	1179	1.1 (1.01-1.19)	0.01969	0.2601	0.0402539	rs10947968	0.0006603	1.09 (1.04-1.15)	0.026	0.2673	0.2832	0.2667	0.016676	1.20407e-05	1.08 (1.04-1.11)	0.00812436	0.014067	0.0228442	1.07572	intergenic
FBXO8	4q34.1	rs7681291	175035442	C	T	1.14 (1.04-1.24)	1.08 (1.01-1.15)	0.0427287	0.0337137	0.3616	0.333	0.3581	0.3414	0.3435	0.3498	0.9975	0.9977	0.9976	0.9892	0.9899	0.9895	1.13 (1.02-1.25)	0.05162	0.0213	0.2722	0.2854	0.2651	4:175035442:T:C	1451	1363	1.06 (0.99-1.15)	0.09714	0.352	0.0377208	rs7681291	0.03584	1.05 (1-1.1)	0.0237	0.3696	0.3796	0.3693	0.0152748	1.9343e-06	1.08 (1.04-1.11)	0.00194748	0.0113394	0.0130377	1.07542	intergenic
LAMP3	3q27.1	rs537814	182862682	A	G	0.92 (0.84-1.01)	0.98 (0.91-1.05)	0.0476198	0.036511	0.2411	0.2551	0.2539	0.2574	0.25	0.2557	0.9615	0.9662	0.9645	0.9903	0.9914	0.9909	0.9 (0.81-1)	0.05205	0.042729	0.2694	0.2572	0.276	3:182862682:G:A	1220	1337	0.91 (0.84-0.99)	0.02068	0.2617	0.0395931	rs537814	0.001849	0.92 (0.88-0.97)	0.026	0.2657	0.251	0.2661	0.0164902	1.05173e-05	0.93 (0.9-0.96)	0.00493721	0.014143	0.0196681	1.07536	intron
FGFR3	4p16.3	rs4865473	1782586	G	A	1.06 (0.96-1.17)	1.15 (1.07-1.23)	0.0502921	0.0342713	0.4939	0.4843	0.4933	0.4775	0.4878	0.4921	0.6364	0.6461	0.6426	0.8521	0.8556	0.854	1.14 (1.03-1.26)	0.051505	0.011603	0.379	0.393	0.3715	4:1782586:G:A	1599	1500	1.07 (0.99-1.14)	0.07534	0.5	0.0359452	rs4865473	0.118	1.04 (0.99-1.09)	0.0234	0.5978	0.6073	0.5975	0.0153865	2.59022e-06	1.08 (1.04-1.11)	0.00248842	0.0119735	0.014491	1.07501	intergenic
SND1	7q32.1	rs73239706	127740108	C	T	1.17 (1.07-1.27)	1.11 (1.04-1.19)	0.0445453	0.0347994	0.3218	0.2906	0.3028	0.2824	0.302	0.2926	0.9776	0.9754	0.9763	0.9947	0.9946	0.9946	1.05 (0.96-1.15)	0.047067	0.28299	0.3975	0.4064	0.3927	7:127740108:C:T	1308	1235	1.06 (0.98-1.14)	0.1477	0.2927	0.0396767	rs73239706	0.2433	1.03 (0.98-1.09)	0.0287	0.1992	0.2022	0.1991	0.0165967	1.39879e-05	1.07 (1.04-1.11)	0.00889123	0.014936	0.02451	1.07476	intergenic
TNFAIP3	6q23.3	rs12665429	138003605	T	C	0.86 (0.79-0.93)	0.92 (0.86-0.98)	0.0427727	0.0335393	0.3461	0.3806	0.3422	0.3635	0.368	0.3529	0.9967	0.9973	0.9971	0.9983	0.9989	0.9986	0.91 (0.83-0.99)	0.046141	0.032621	0.4585	0.4435	0.4665	6:138003605:T:C	1418	1485	0.95 (0.89-1.03)	0.2137	0.3593	0.0371298	rs12665429	0.09505	0.96 (0.92-1.01)	0.0244	0.3289	0.3186	0.3293	0.0152316	2.57573e-06	0.93 (0.9-0.96)	0.00151389	0.0120364	0.0131122	1.07425	intergenic
PVT1_1	8q24.21	rs12334659	128992600	A	G	0.93 (0.86-1.01)	0.94 (0.88-1)	0.0417699	0.0323823	0.4472	0.4652	0.4429	0.459	0.4587	0.451	0.9471	0.9533	0.9511	0.9737	0.9723	0.973	0.94 (0.86-1.03)	0.046884	0.21126	0.5365	0.5286	0.5408	rs12334659	1.5	1.5	1 (0-Inf)	NA	NA%	Inf	rs12334659	0.0006767	0.92 (0.88-0.97)	0.0231	0.4469	0.4275	0.4476	0.0161044	9.16035e-06	0.93 (0.9-0.96)	0.00440454	0.0149421	0.0195051	1.07405	regulatory region
IL15RA	10p15.1	rs8177643	6016620	C	T	1.11 (1.01-1.21)	1.09 (1.02-1.16)	0.0450941	0.0334892	0.3464	0.3258	0.3466	0.3281	0.3333	0.3374	0.8876	0.8925	0.8907	0.998	0.9986	0.9983	1.09 (0.98-1.22)	0.054838	0.10155	0.2191	0.2286	0.2139	10:6016620:C:T	1424	1350	1.05 (0.98-1.14)	0.16	0.3272	0.0379867	rs8177643	0.02244	1.06 (1.01-1.11)	0.0249	0.3086	0.3232	0.3081	0.0157684	8.51342e-06	1.07 (1.04-1.11)	0.00618418	0.0148417	0.0214251	1.07272	non coding transcript
RPS2P6	18q22.2	rs9963024	68093592	T	C	0.92 (0.83-1.01)	0.92 (0.86-0.98)	0.0502719	0.0336498	0.3267	0.3405	0.324	0.3429	0.3354	0.3335	0.7539	0.7523	0.753	0.9999	0.9999	0.9999	0.95 (0.86-1.05)	0.051306	0.35194	0.4389	0.4341	0.4415	18:68093592:C:T	1317	1471	0.9 (0.83-0.96)	0.003539	0.3277	0.0379356	rs9963024	0.05913	0.95 (0.91-1)	0.0246	0.3172	0.309	0.3175	0.0157994	9.3001e-06	0.93 (0.9-0.96)	0.00446647	0.0155634	0.0199344	1.07255	intergenic
RUNX3	1p36.11	rs6672420	25291010	T	A	0.88 (0.81-0.96)	0.95 (0.9-1.02)	0.041285	0.0321494	0.4965	0.474	0.49	0.4794	0.4848	0.4847	0.9528	0.9524	0.9526	0.97	0.9692	0.9696	0.94 (0.86-1.03)	0.046812	0.18224	0.4113	0.398	0.4185	rs6672420	1.5	1.5	1 (0-Inf)	NA	NA%	Inf	rs6672420	0.003343	0.94 (0.89-0.98)	0.0229	0.4799	0.4674	0.4803	0.0159771	1.20566e-05	0.93 (0.9-0.96)	0.00543875	0.0162253	0.0215274	1.07243	missense; non coding transcript exon; regulatory region
WFS1	4p16.1	rs4688988	6287456	T	C	0.92 (0.84-1)	0.97 (0.9-1.04)	0.0464903	0.0357447	0.2695	0.286	0.2791	0.2856	0.28	0.2824	0.9408	0.9462	0.9443	0.9789	0.9798	0.9793	0.91 (0.82-1)	0.051332	0.055802	0.2828	0.2723	0.2885	4:6287456:C:T	1209	1339	0.9 (0.84-0.98)	0.01001	0.2758	0.0396731	rs4688988	0.00929	0.94 (0.9-0.98)	0.0243	0.3336	0.3223	0.334	0.0159037	1.11131e-05	0.93 (0.9-0.96)	0.00509887	0.0162417	0.0211863	1.07239	non coding transcript; downstream gene; upstream gene
EXOC3L4	14q32.32	rs11624069	103563547	T	C	1.08 (0.99-1.18)	1.08 (1.01-1.15)	0.0428248	0.0323061	0.4321	0.4146	0.4196	0.4018	0.421	0.4107	0.912	0.9178	0.9157	0.9888	0.9892	0.989	1.04 (0.94-1.14)	0.047909	0.44825	0.3721	0.3758	0.3701	14:103563547:T:C	1575	1442	1.09 (1.02-1.17)	0.01546	0.4053	0.0364472	rs11624069	0.008397	1.06 (1.02-1.11)	0.0236	0.3784	0.3945	0.3778	0.0149281	4.53086e-06	1.07 (1.04-1.1)	0.00373866	0.0148601	0.0186441	1.07085	upstream gene
CDH23	10q22.1	rs10823768	73254707	A	G	0.95 (0.88-1.03)	0.91 (0.85-0.97)	0.0417121	0.0326393	0.3911	0.403	0.3815	0.4038	0.3986	0.3927	0.9861	0.9875	0.987	0.9811	0.9799	0.9805	0.94 (0.84-1.04)	0.052213	0.20133	0.5151	0.5068	0.5195	10:73254707:G:A	1423	1572	0.91 (0.84-0.97)	0.006477	0.3904	0.0365906	rs10823768	0.06109	0.95 (0.91-1)	0.0248	0.3093	0.3024	0.3095	0.0153338	8.49032e-06	0.93 (0.91-0.96)	0.00412452	0.0165979	0.0201051	1.07066	regulatory region
SLC6A5	11p15.1	rs11601505	20625547	T	C	1.04 (0.96-1.13)	1.02 (0.96-1.09)	0.0416174	0.0327602	0.3939	0.3845	0.3941	0.389	0.3879	0.3915	0.9863	0.9866	0.9865	0.9951	0.9965	0.9958	1.16 (1.06-1.27)	0.046921	0.0016396	0.3634	0.3857	0.3514	11:20625547:T:C	1557	1484	1.05 (0.98-1.13)	0.1856	0.3813	0.0362783	rs11601505	0.0001163	1.1 (1.05-1.15)	0.0238	0.3636	0.3827	0.363	0.0149261	5.23992e-06	1.07 (1.04-1.1)	0.00420639	0.0149155	0.0192475	1.07035	NMD transcript
MARS	12q13.3	rs10876988	57879092	A	G	0.94 (0.86-1.02)	0.92 (0.86-0.98)	0.0434942	0.0341171	0.3594	0.3737	0.3476	0.3677	0.3684	0.3577	0.9357	0.9361	0.936	0.9516	0.954	0.9528	0.94 (0.85-1.04)	0.04897	0.20809	0.3337	0.3249	0.3385	12:57879092:G:A	1403	1494	0.94 (0.87-1.01)	0.09089	0.3712	0.0371766	rs10876988	0.008673	0.94 (0.9-0.98)	0.023	0.4938	0.4778	0.4944	0.0150437	8.88372e-06	0.94 (0.91-0.96)	0.00427445	0.0180047	0.0209851	1.06912	non coding transcript; upstream gene
RPL5P7	2q31.1	rs11688284	174738951	C	T	1.03 (0.94-1.11)	1.11 (1.04-1.18)	0.0418326	0.0325218	0.4056	0.3993	0.4067	0.3826	0.4016	0.3946	0.9719	0.975	0.9739	0.9942	0.9946	0.9944	1.03 (0.94-1.13)	0.04844	0.55344	0.4147	0.4201	0.4118	2:174738951:C:T	1513	1423	1.06 (0.99-1.14)	0.09672	0.3842	0.036928	rs11688284	0.002178	1.08 (1.03-1.13)	0.0238	0.3675	0.3847	0.3669	0.0150044	8.68764e-06	1.07 (1.04-1.1)	0.0062895	0.0176495	0.0228604	1.06901	intergenic
DAP	5p15.2	rs6870539	10742747	T	C	1.04 (0.95-1.13)	1.1 (1.03-1.17)	0.0430083	0.0328623	0.3566	0.3484	0.3667	0.343	0.3514	0.3548	0.9909	0.9917	0.9914	0.9972	0.9975	0.9973	1.15 (1.04-1.26)	0.048233	0.0046579	0.3359	0.3521	0.3271	5:10742747:C:T	1479	1423	1.04 (0.97-1.12)	0.2986	0.3751	0.0371332	rs6870539	0.03532	1.05 (1-1.11)	0.0249	0.3036	0.313	0.3033	0.0153672	1.69914e-05	1.07 (1.04-1.1)	0.00997452	0.0215511	0.0291296	1.06833	non coding transcript
POU5F1B	8q24.21	rs1456311	128177298	T	G	0.89 (0.81-0.98)	0.94 (0.88-1.01)	0.0482439	0.0339736	0.3023	0.3226	0.3134	0.3271	0.3152	0.3203	0.8085	0.8272	0.8206	0.9936	0.9941	0.9938	1.06 (0.95-1.18)	0.05487	0.31167	0.2648	0.2701	0.262	8:128177298:G:T	1346	1477	0.91 (0.85-0.98)	0.01368	0.3288	0.0376828	rs1456311	0.004157	0.93 (0.89-0.98)	0.0239	0.3602	0.3429	0.3607	0.0156497	2.57796e-05	0.94 (0.91-0.97)	0.00978687	0.0242437	0.030372	1.06807	non coding transcript; downstream gene; regulatory region
PGA3	11q12.2	rs557309	60960136	A	G	1.03 (0.95-1.11)	1.11 (1.04-1.18)	0.0414565	0.0330119	0.4181	0.4126	0.4166	0.3935	0.4146	0.405	0.9501	0.9501	0.9501	0.9612	0.9595	0.9604	1.11 (1.01-1.21)	0.046268	0.027384	0.4321	0.4483	0.4233	11:60960136:G:A	1498	1406	1.06 (0.99-1.15)	0.08778	0.3814	0.0371321	rs557309	0.04457	1.05 (1-1.1)	0.0247	0.3144	0.3271	0.314	0.0151952	1.49592e-05	1.07 (1.04-1.1)	0.00923461	0.0222944	0.0285063	1.068	intergenic
KLF2	19p13.11	rs56309547	16398596	A	G	1.1 (1.01-1.2)	1.1 (1.03-1.17)	0.0456278	0.0319279	0.4571	0.4381	0.4627	0.4389	0.445	0.4508	0.7938	0.8005	0.7981	0.994	0.9936	0.9938	1.08 (0.98-1.19)	0.05004	0.12184	0.376	0.385	0.3711	19:16398596:G:A	1626	1508	1.08 (1.01-1.16)	0.03505	0.4654	0.035751	rs56309547	0.154	1.03 (0.99-1.08)	0.024	0.3511	0.3564	0.3509	0.0151114	1.37007e-05	1.07 (1.04-1.1)	0.00879749	0.0227091	0.0280934	1.06792	intergenic
FSTL4	5q31.1	rs409855	132939361	A	G	0.94 (0.87-1.02)	0.91 (0.85-0.97)	0.0417473	0.0327395	0.376	0.39	0.3675	0.3904	0.3849	0.3789	0.9992	0.9998	0.9996	0.9983	0.9982	0.9983	0.96 (0.87-1.06)	0.049892	0.3853	0.3092	0.3022	0.313	5:132939361:A:G	1421	1582	0.9 (0.84-0.96)	0.003304	0.3879	0.0365492	rs409855	0.07511	0.96 (0.92-1)	0.0228	0.512	0.4999	0.5124	0.0147752	9.07572e-06	0.94 (0.91-0.96)	0.00437	0.0200712	0.0217491	1.06777	regulatory region
EBF1	5q33.3	rs4704968	158264020	G	A	1.1 (1.02-1.19)	1.07 (1-1.14)	0.0410099	0.0327174	0.4136	0.3901	0.4028	0.387	0.3987	0.3949	0.9958	0.9953	0.9955	0.9962	0.994	0.9951	1.06 (0.97-1.16)	0.046862	0.20269	0.5431	0.5567	0.5358	5:158264020:A:G	1562	1412	1.11 (1.03-1.19)	0.005949	0.3962	0.0367208	rs4704968	0.09686	1.04 (0.99-1.09)	0.0238	0.3644	0.3727	0.3642	0.0149217	1.15472e-05	1.07 (1.04-1.1)	0.0078937	0.0210164	0.0261425	1.06764	non coding transcript
TANK	2q24.2	rs11678980	162101261	G	A	1.15 (1.05-1.25)	1.04 (0.98-1.11)	0.044059	0.0332091	0.4849	0.4567	0.4779	0.4702	0.467	0.4741	0.8586	0.8683	0.8649	0.9266	0.9284	0.9275	1.02 (0.93-1.13)	0.048258	0.61855	0.3816	0.3867	0.3789	2:162101261:G:A	1678	1497	1.12 (1.05-1.2)	0.001317	0.4388	0.0355521	rs11678980	0.05926	1.05 (1-1.1)	0.0237	0.3983	0.4111	0.3979	0.0150367	1.4089e-05	1.07 (1.04-1.1)	0.00892618	0.0214527	0.0277489	1.06748	regulatory region
TBC1D4	13q22.2	rs554648	75857482	T	G	1.13 (1.03-1.24)	1.14 (1.07-1.21)	0.0463762	0.0324388	0.4383	0.4148	0.4416	0.4102	0.4234	0.4259	0.7806	0.7763	0.778	0.9761	0.9759	0.9761	1.15 (1.05-1.26)	0.045768	0.001804	0.4901	0.5113	0.4787	13:75857482:T:G	1583	1529	1.03 (0.96-1.11)	0.333	0.4118	0.0358571	rs554648	0.5479	1.01 (0.97-1.06)	0.0229	0.4424	0.446	0.4423	0.0147806	1.03101e-05	1.07 (1.04-1.1)	0.00733498	0.0198171	0.0248789	1.06736	downstream gene
OLA1	2q31.1	rs17237062	174907643	A	C	0.86 (0.79-0.93)	1 (0.94-1.06)	0.0431315	0.0323157	0.3778	0.4123	0.4058	0.407	0.3997	0.4064	0.9226	0.9326	0.9291	0.9993	0.9992	0.9992	1.09 (0.97-1.22)	0.059452	0.15191	0.2486	0.255	0.2451	2:174907643:C:A	1384	1592	0.87 (0.81-0.93)	0.0001374	0.4013	0.0367517	rs17237062	0.006657	0.94 (0.9-0.98)	0.0229	0.494	0.4844	0.4943	0.0150324	2.0079e-05	0.94 (0.91-0.97)	0.00834197	0.0232638	0.0278909	1.0662	intergenic
WFDC10B	20q13.12	rs980984	44333052	A	G	0.92 (0.84-1)	0.92 (0.86-0.98)	0.0431766	0.0332371	0.3329	0.3527	0.3481	0.3666	0.3455	0.3574	0.9896	0.9891	0.9893	0.9996	0.9997	0.9996	0.95 (0.87-1.05)	0.048084	0.3152	0.3637	0.3568	0.3674	20:44333052:A:G	1409	1547	0.91 (0.85-0.98)	0.01114	0.3637	0.0368257	rs980984	0.09929	0.96 (0.92-1.01)	0.0236	0.3806	0.3737	0.3809	0.0150636	2.12841e-05	0.94 (0.91-0.97)	0.00865319	0.0241653	0.0288986	1.06613	downstream gene
METTL15P1	3q25.31	rs11709829	156434089	A	T	0.95 (0.88-1.03)	0.91 (0.86-0.97)	0.0409435	0.0314051	0.4823	0.4933	0.4775	0.4985	0.4893	0.4895	0.9801	0.9827	0.9817	0.9973	0.9978	0.9976	0.95 (0.86-1.04)	0.046418	0.2415	0.4293	0.4187	0.4349	3:156434089:T:A	1545	1659	0.93 (0.87-1)	0.04401	0.4899	0.0353556	rs11709829	0.02083	0.95 (0.91-0.99)	0.0229	0.5453	0.5361	0.5456	0.0144617	9.52784e-06	0.94 (0.91-0.96)	0.0045341	0.0213325	0.0225412	1.06613	intergenic
TNFRSF11B	8q24.12	rs1385503	119962486	C	T	0.96 (0.89-1.04)	0.93 (0.88-1)	0.0417148	0.0325739	0.3898	0.3983	0.3817	0.3978	0.3952	0.3898	0.9994	0.9987	0.9989	0.9989	0.9991	0.999	0.92 (0.84-1.01)	0.046491	0.079285	0.3984	0.3874	0.4044	8:119962486:C:T	1521	1585	0.96 (0.89-1.03)	0.2508	0.4103	0.035894	rs1385503	0.002138	0.93 (0.89-0.97)	0.023	0.4409	0.4215	0.4415	0.0146705	2.1304e-05	0.94 (0.91-0.97)	0.00866004	0.0258223	0.0302721	1.06435	NMD transcript; regulatory region

## Sheet: S3 - New GWAS signals
near gene	chromosome band	ID	position	MAJ	MIN (effect)	OR_Affy	OR_Illumina	Standard Error (lnOR) Affy	Standard Error (lnOR) Illumina	cases_maf_Affy	controls_maf_Affy	cases_maf_Illumina	controls_maf_Illumina	all_maf_Affy	all_maf_Illumina	cases_ImputationInfo_Affy	controls_ImputationInfo_Affy	all_ImputationInfo_Affy	cases_ImputationInfo_Illumina	controls_ImputationInfo_Illumina	all_ImputationInfo_Illumina	OR_sard	Standard Error (lnOR) sard	p_sard	effectFreq_sard_all	effectFreq_sard_cases	effectFreq_sard_controls	SNP_t1dgc	TransmittedAlleles_t1dgc	UntransmittedAlleles_t1dgc	OR_t1dgc	P_t1dgc	effectFreq_t1dgc	Standard Error (lnOR) t1dgc	rsids_finngen	pval_finngen	OR_finngen	Standard Error (lnOR) finngen	effectFreq_finngen_all	effectFreq_finngen_cases	effectFreq_finngen_controls	Standard Error (lnOR) meta	P_meta	OR_meta	FDR	effect_priority	priorityFDR	OR_risk	Annotation
RPL7P10	1p31.1	rs111551178	81426001	C	T	0.56 (0.35-0.89)	0.66 (0.44-0.99)	0.23747	0.206287	0.0062	0.011	0.0052	0.0077	0.0092	0.0064	0.9752	0.9728	0.9734	0.9678	0.9726	0.9706	0.71 (0.51-0.98)	0.1671	0.033664	0.0222	0.0175	0.0248	1:81426001:C:T	67	97	0.69 (0.51-0.94)	0.01915	0.0131	0.158854	rs111551178	0.3227	0.74 (0.4-1.35)	0.3092	0.0015	0.001	0.0015	0.088689	8.35679e-06	0.67 (0.57-0.8)	0.00407679	6.20024e-05	0.0076142	1.48466	intergenic
DOCK2	5q35.1	rs113451103	169273675	T	C	0.71 (0.51-0.97)	0.75 (0.59-0.95)	0.16378	0.11988	0.0138	0.0194	0.0159	0.0209	0.0174	0.0184	0.9952	0.9941	0.9944	0.9942	0.9937	0.9939	0.81 (0.63-1.04)	0.12827	0.093483	0.0352	0.0302	0.038	5:169273675:T:C	95	135	0.7 (0.54-0.91)	0.008351	0.0204	0.133917	rs113451103	NA	1 (0-Inf)	Inf	NA%	NA%	NA%	0.0669045	1.18776e-05	0.75 (0.65-0.85)	0.00539436	0.000186768	0.00923912	1.34048	NMD transcript; non coding transcript
ID4	6p22.3	rs75356149	19796332	G	T	1.17 (0.91-1.49)	1.15 (0.94-1.4)	0.126156	0.102555	0.0284	0.0244	0.0271	0.0233	0.0259	0.0252	0.986	0.9802	0.9825	0.9896	0.9838	0.9869	1.22 (0.97-1.54)	0.117	0.084337	0.0385	0.0443	0.0353	rs75356149	1.5	1.5	1 (0-Inf)	NA	NA%	Inf	rs75356149	1.906e-06	1.49 (1.26-1.75)	0.0835	0.0184	0.0257	0.0182	0.0516819	1.04486e-06	1.29 (1.16-1.42)	0.00108498	0.000131117	0.0033098	1.28706	intergenic
NRSN1	6p22.3	rs11965813	23793363	T	A	1.27 (0.9-1.81)	0.97 (0.74-1.27)	0.178687	0.140296	0.0149	0.0118	0.0127	0.013	0.0129	0.0129	0.958	0.9491	0.9528	0.9878	0.9939	0.9909	1.23 (1.01-1.5)	0.10018	0.040009	0.0505	0.0585	0.0461	6:23793363:T:A	125	95	1.32 (1.01-1.72)	0.04311	0.018	0.136111	rs11965813	1.288e-05	1.44 (1.22-1.7)	0.0841	0.0187	0.0249	0.0185	0.0514938	1.58355e-06	1.28 (1.16-1.42)	0.00163772	0.000173125	0.00430378	1.28042	intergenic
COL22A1	8q24.3	rs117001318	139661642	A	G	1.24 (0.93-1.65)	1.18 (0.93-1.5)	0.14744	0.12013	0.0213	0.0173	0.0197	0.0168	0.0188	0.0183	0.987	0.9856	0.9862	0.9799	0.9868	0.9831	1.26 (0.86-1.83)	0.19257	0.23853	0.0138	0.0157	0.0127	rs117001318	1.5	1.5	1 (0-Inf)	NA	NA%	Inf	rs117001318	0.0001851	1.34 (1.15-1.56)	0.0782	0.0222	0.0271	0.022	0.057186	1.69518e-05	1.28 (1.14-1.43)	0.00995941	0.000491867	0.0155344	1.27889	non coding transcript
RPL35AP21	9q21.13	rs17619081	74007791	A	G	1.14 (0.92-1.42)	1.18 (0.98-1.41)	0.112357	0.0915652	0.0351	0.0307	0.0349	0.0298	0.0323	0.0323	0.9978	0.9984	0.9981	0.955	0.9559	0.9554	1 (0-Inf)	Inf	NA	NA%	NA%	NA%	rs17619081	1.5	1.5	1 (0-Inf)	NA	NA%	Inf	rs17619081	2.702e-06	1.26 (1.14-1.38)	0.0488	0.0571	0.0691	0.0567	0.0402129	4.01085e-07	1.23 (1.13-1.33)	0.00050748	0.000307954	0.00197829	1.22607	non coding transcript
FLRT2	14q31.3	rs17797135	87045539	G	A	1.22 (1.01-1.49)	1.1 (0.94-1.29)	0.0998663	0.0809343	0.0491	0.041	0.0451	0.0412	0.044	0.0432	0.9289	0.9241	0.9261	0.9441	0.9526	0.9482	1.27 (0.95-1.69)	0.14714	0.10719	0.026	0.0279	0.0249	rs17797135	1.5	1.5	1 (0-Inf)	NA	NA%	Inf	rs17797135	0.0001714	1.24 (1.11-1.38)	0.0565	0.0429	0.0502	0.0426	0.0404101	6.11445e-06	1.2 (1.11-1.3)	0.00475835	0.000783349	0.00890285	1.20051	intergenic
RLIMP2	1p13.2	rs12130424	113771951	T	C	1.02 (0.88-1.19)	1.26 (1.13-1.42)	0.0770754	0.0586103	0.0806	0.0793	0.0901	0.0732	0.0798	0.0817	0.9466	0.9379	0.9411	0.9973	0.9977	0.9975	1.16 (0.98-1.37)	0.085928	0.084693	0.0767	0.0823	0.0737	1:113771951:T:C	579	494	1.17 (1.04-1.32)	0.009462	0.0885	0.0612487	rs12130424	8.765e-06	1.2 (1.11-1.3)	0.0409	0.0816	0.0982	0.081	0.026178	2.12203e-10	1.18 (1.12-1.24)	7.94911e-07	0.000279217	0.000287132	1.18091	intergenic
TACR1	2p12	rs6746709	75533779	A	G	0.82 (0.69-0.98)	0.84 (0.73-0.95)	0.0887721	0.0674707	0.0537	0.0639	0.0543	0.0642	0.0601	0.0593	0.9743	0.9847	0.9813	0.9943	0.9949	0.9946	0.78 (0.64-0.94)	0.1007	0.010223	0.0587	0.0505	0.0631	rs6746709	1.5	1.5	1 (0-Inf)	NA	NA%	Inf	rs6746709	0.1631	0.91 (0.8-1.04)	0.0681	0.0293	0.0268	0.0294	0.0389011	1.92537e-05	0.85 (0.78-0.91)	0.00812763	0.00181409	0.0136506	1.18086	intergenic
ZBTB20	3q13.31	rs56240698	115095761	G	C	0.92 (0.79-1.09)	0.8 (0.71-0.9)	0.0831788	0.0603943	0.0993	0.1043	0.0977	0.1135	0.1025	0.1056	0.6341	0.6514	0.6453	0.7468	0.7561	0.7519	0.77 (0.66-0.9)	0.07861	0.00078702	0.1265	0.1135	0.1336	rs56240698	1.5	1.5	1 (0-Inf)	NA	NA%	Inf	rs56240698	0.1422	0.91 (0.81-1.03)	0.0624	0.0359	0.0335	0.036	0.034558	1.65835e-06	0.85 (0.79-0.91)	0.000982988	0.000952271	0.00395581	1.18007	intergenic
KCNN2	5q22.3	rs138741037	113615267	G	T	0.86 (0.71-1.03)	0.87 (0.77-1)	0.0930264	0.0672504	0.0493	0.0567	0.0562	0.0634	0.054	0.0598	0.9517	0.9682	0.9627	0.9698	0.9684	0.9691	0.84 (0.68-1.05)	0.11231	0.12466	0.047	0.0438	0.0488	rs138741037	1.5	1.5	1 (0-Inf)	NA	NA%	Inf	rs138741037	0.0008985	0.84 (0.75-0.93)	0.0535	0.0497	0.0427	0.05	0.0361475	8.18057e-06	0.85 (0.79-0.91)	0.00399148	0.00148417	0.0083808	1.17496	intron
POU3F2	6q16.1	rs117090858	99230656	C	T	0.82 (0.67-1)	0.91 (0.78-1.05)	0.100377	0.0757655	0.0465	0.0548	0.0489	0.0532	0.0518	0.0511	0.8866	0.8934	0.8912	0.897	0.9035	0.9004	0.86 (0.7-1.06)	0.10681	0.15868	0.0543	0.0491	0.0571	rs117090858	1.5	1.5	1 (0-Inf)	NA	NA%	Inf	rs117090858	0.0005157	0.84 (0.76-0.93)	0.0513	0.0544	0.0455	0.0547	0.0367336	1.65216e-05	0.85 (0.79-0.92)	0.00730423	0.00202995	0.0126446	1.17143	intergenic
SLC25A37	8p21.2	rs36104352	23377604	A	C	0.87 (0.76-0.98)	0.87 (0.79-0.96)	0.0646705	0.050065	0.1077	0.1225	0.1093	0.1234	0.1171	0.1164	0.9706	0.9782	0.9756	0.9941	0.9957	0.995	0.88 (0.76-1.02)	0.074191	0.079398	0.1117	0.1027	0.1166	8:23377604:A:C	545	673	0.81 (0.72-0.91)	0.0002448	0.11	0.0576259	rs36104352	0.001378	0.86 (0.79-0.94)	0.0458	0.0683	0.0597	0.0686	0.0250187	6.16881e-10	0.86 (0.82-0.9)	1.11635e-06	0.000379952	0.000394235	1.16739	intergenic
TRNP1	1p36.11	rs35859457	27319877	C	T	1.14 (0.95-1.37)	1.3 (1.14-1.49)	0.092545	0.0682025	0.0617	0.0555	0.0674	0.0531	0.0578	0.0602	0.8559	0.8424	0.8476	0.982	0.9734	0.9782	1.02 (0.81-1.29)	0.11923	0.84777	0.0394	0.0416	0.0383	rs35859457	1.5	1.5	1 (0-Inf)	NA	NA%	Inf	rs35859457	0.01533	1.13 (1.02-1.24)	0.0498	0.0551	0.0613	0.0549	0.0352387	1.52682e-05	1.16 (1.09-1.25)	0.0093607	0.00226366	0.0159029	1.16463	upstream gene; regulatory region
PI4K2B	4p15.2	rs16876963	25272880	G	A	1.18 (1.01-1.39)	1.06 (0.94-1.2)	0.0804363	0.0642371	0.0729	0.0623	0.07	0.0659	0.0661	0.0679	0.9817	0.9827	0.9823	0.9921	0.9941	0.9931	1.16 (1-1.35)	0.075415	0.043815	0.0994	0.1062	0.0958	4:25272880:G:A	460	371	1.24 (1.08-1.42)	0.002019	0.0681	0.0697806	rs16876963	0.0393	1.12 (1.01-1.24)	0.0539	0.0467	0.0509	0.0465	0.02985	7.93774e-06	1.14 (1.08-1.21)	0.00579179	0.00272329	0.0115752	1.14263	intron
RPL29P25	12q24.11	rs34584785	111281108	G	T	0.93 (0.8-1.08)	0.87 (0.78-0.98)	0.0757045	0.0571687	0.0865	0.0918	0.0826	0.0931	0.0898	0.0878	0.8926	0.91	0.9039	0.9553	0.9529	0.954	0.84 (0.72-0.99)	0.083239	0.040484	0.0899	0.0807	0.0948	12:111281108:G:T	509	582	0.87 (0.78-0.99)	0.0271	0.0943	0.0606865	rs34584785	0.004493	0.87 (0.78-0.96)	0.051	0.0534	0.0471	0.0536	0.0279423	1.91647e-06	0.88 (0.83-0.92)	0.00112353	0.00210433	0.00493453	1.14232	upstream gene
AGPAT9	4q21.23	rs1505794	84918953	C	T	1.02 (0.9-1.17)	1.17 (1.06-1.3)	0.0683048	0.0528842	0.1022	0.0999	0.1065	0.0921	0.1007	0.0993	0.9656	0.9606	0.9624	0.9991	0.9992	0.9991	1.24 (1.1-1.4)	0.059771	0.00030158	0.1735	0.1899	0.1646	rs1505794	1.5	1.5	1 (0-Inf)	NA	NA%	Inf	rs1505794	0.08827	1.09 (0.99-1.21)	0.052	0.0502	0.0544	0.05	0.0286108	9.32991e-06	1.14 (1.07-1.2)	0.00676544	0.00345027	0.0130651	1.1352	intergenic
WWOX	16q23.1	rs17710444	79303878	T	C	1.23 (1.09-1.39)	1.12 (1.02-1.23)	0.0619633	0.0468657	0.1489	0.127	0.1428	0.1293	0.135	0.1361	0.8602	0.8567	0.8582	0.9644	0.9594	0.962	1.22 (1.06-1.4)	0.071356	0.0056155	0.1204	0.1346	0.1127	rs17710444	1.5	1.5	1 (0-Inf)	NA	NA%	Inf	rs17710444	0.1917	1.06 (0.97-1.17)	0.0472	0.0631	0.0674	0.0629	0.0271062	2.92344e-06	1.14 (1.08-1.2)	0.00271073	0.0024639	0.0074454	1.13514	regulatory region
PRKG1	10q11.23	rs12764113	53620251	A	G	1.12 (0.98-1.28)	1.14 (1.03-1.27)	0.0667728	0.0532774	0.1134	0.1028	0.1163	0.1046	0.1067	0.1105	0.94	0.9367	0.938	0.9149	0.9055	0.9104	1.2 (1.05-1.39)	0.071175	0.0090846	0.1191	0.132	0.1121	rs12764113	1.5	1.5	1 (0-Inf)	NA	NA%	Inf	rs12764113	0.007315	1.11 (1.03-1.2)	0.0394	0.0949	0.1017	0.0946	0.0265544	2.3346e-06	1.13 (1.08-1.19)	0.00229299	0.00276993	0.007163	1.13359	regulatory region
SLC7A13	8q21.3	rs72686797	87215470	A	C	0.8 (0.69-0.93)	0.86 (0.77-0.97)	0.0766278	0.0590303	0.0917	0.1076	0.0918	0.1025	0.1018	0.0972	0.8137	0.8281	0.8234	0.8211	0.8337	0.8278	0.91 (0.79-1.05)	0.072011	0.17698	0.1464	0.1405	0.1496	rs72686797	1.5	1.5	1 (0-Inf)	NA	NA%	Inf	rs72686797	0.04809	0.92 (0.84-1)	0.0437	0.0758	0.0705	0.076	0.0291883	2.66843e-05	0.88 (0.84-0.94)	0.00996318	0.00519779	0.0187935	1.13042	intergenic
HOTTIP	7p15.2	rs3735533	27245893	C	T	1.13 (0.97-1.32)	1.14 (1.02-1.29)	0.0786266	0.0604285	0.0765	0.0685	0.0786	0.0696	0.0714	0.0741	0.9872	0.9877	0.9875	1	1	1	1.06 (0.85-1.32)	0.11081	0.58898	0.0433	0.045	0.0423	7:27245893:T:C	498	421	1.18 (1.04-1.35)	0.01109	0.0765	0.0662067	rs3735533	0.01448	1.1 (1.02-1.19)	0.0392	0.0954	0.1021	0.0951	0.0267648	1.49947e-05	1.12 (1.07-1.18)	0.0092418	0.00496516	0.0176607	1.12284	downstream gene; non coding transcript exon
MAGI3	1p13.2	rs6696593	113862938	C	T	0.89 (0.8-0.99)	0.86 (0.79-0.93)	0.0539915	0.0392282	0.203	0.2201	0.2003	0.2254	0.2138	0.2129	0.8454	0.8567	0.8528	0.9768	0.9777	0.9773	0.93 (0.84-1.04)	0.055792	0.20743	0.2223	0.2161	0.2257	1:113862938:T:C	991	1094	0.91 (0.83-0.99)	0.02409	0.2047	0.0438538	rs6696593	0.001343	0.9 (0.84-0.96)	0.0339	0.133	0.1232	0.1333	0.0192298	2.58138e-09	0.89 (0.86-0.93)	4.40234e-06	0.00204825	0.00206608	1.12135	regulatory region
RALA	7p14.1	rs1034771	39720743	C	T	0.93 (0.8-1.08)	0.9 (0.81-1)	0.0765586	0.0552771	0.0937	0.0993	0.0851	0.0939	0.0972	0.0895	0.8093	0.8288	0.822	0.9998	1	0.9999	0.88 (0.75-1.02)	0.077041	0.089015	0.1074	0.0986	0.1122	rs1034771	1.5	1.5	1 (0-Inf)	NA	NA%	Inf	rs1034771	0.0002344	0.89 (0.83-0.95)	0.0327	0.147	0.1327	0.1475	0.0249878	5.38396e-06	0.89 (0.85-0.94)	0.00284961	0.00454375	0.00883933	1.12039	non coding transcript
LIN28AP1	2q32.1	rs12623821	184389762	C	T	1.04 (0.91-1.19)	1.15 (1.04-1.27)	0.0680473	0.0506236	0.1098	0.1064	0.1157	0.1024	0.1076	0.1091	0.8962	0.9046	0.9015	0.9996	0.9996	0.9996	1.37 (1.13-1.66)	0.097632	0.0012956	0.0558	0.0655	0.0505	2:184389762:C:T	620	531	1.17 (1.04-1.31)	0.008708	0.1049	0.0591282	rs12623821	0.02706	1.08 (1.01-1.16)	0.035	0.1242	0.1294	0.124	0.0234828	1.55579e-06	1.12 (1.07-1.17)	0.0016071	0.00340468	0.00657296	1.11942	intergenic
SPTBN1	2p16.2	rs12713268	54808845	C	G	1.08 (0.98-1.18)	1.12 (1.04-1.21)	0.046779	0.0370227	0.2575	0.2432	0.2596	0.239	0.2484	0.2493	1	1	1	0.9996	0.999	0.9993	1.13 (1-1.27)	0.060731	0.043527	0.1647	0.1739	0.1597	2:54808845:C:G	1216	1079	1.13 (1.04-1.22)	0.00424	0.243	0.0418229	rs12713268	NA	1 (0-Inf)	Inf	NA%	NA%	NA%	0.0221982	1.02521e-06	1.11 (1.07-1.16)	0.00105845	0.00371711	0.00592455	1.11458	intron
RNF19A	8q22.2	rs6984515	101358380	A	G	0.89 (0.79-1.01)	0.83 (0.76-0.92)	0.061038	0.0476657	0.1231	0.1354	0.1186	0.1391	0.1309	0.1289	0.9885	0.9906	0.9899	0.9999	1	1	0.93 (0.83-1.06)	0.063599	0.28705	0.1601	0.1539	0.1635	8:101358380:A:G	727	781	0.93 (0.84-1.03)	0.1644	0.1365	0.0515357	rs6984515	0.009257	0.91 (0.85-0.98)	0.0359	0.1172	0.107	0.1175	0.0217793	8.74834e-07	0.9 (0.86-0.94)	0.000584813	0.00382194	0.00507919	1.11305	intergenic
FAM65B	6p22.3	rs7759489	24950599	C	T	0.93 (0.84-1.04)	0.91 (0.84-0.99)	0.0538077	0.0425832	0.174	0.1841	0.1678	0.1814	0.1804	0.1746	0.9627	0.9665	0.9651	0.9737	0.9781	0.9759	0.91 (0.77-1.07)	0.082628	0.23927	0.086	0.0809	0.0887	rs7759489	1.5	1.5	1 (0-Inf)	NA	NA%	Inf	rs7759489	7.06e-05	0.88 (0.83-0.94)	0.0309	0.1598	0.1576	0.1599	0.0218705	1.62025e-06	0.9 (0.86-0.94)	0.000965702	0.00439256	0.00625803	1.11058	intron
RMST	12q23.1	rs73232580	97629437	T	C	0.84 (0.75-0.94)	0.96 (0.88-1.05)	0.0599611	0.0450815	0.1486	0.1691	0.1618	0.1666	0.1616	0.1642	0.8483	0.8783	0.8681	0.8976	0.8919	0.8947	0.89 (0.79-1)	0.05885	0.050131	0.211	0.202	0.2158	rs73232580	1.5	1.5	1 (0-Inf)	NA	NA%	Inf	rs73232580	0.002297	0.89 (0.83-0.96)	0.0381	0.1045	0.0953	0.1048	0.0239195	1.2126e-05	0.9 (0.86-0.94)	0.005475	0.00631381	0.0139967	1.11033	intergenic
WDR65	1p34.2	rs622762	43695653	T	C	1.12 (0.97-1.28)	1.13 (1.01-1.27)	0.0698347	0.0568679	0.0975	0.0883	0.0911	0.0807	0.0917	0.0859	0.9772	0.9741	0.9753	0.9999	0.9998	0.9999	1.11 (0.95-1.29)	0.077932	0.17878	0.0989	0.1041	0.0961	1:43695653:T:C	570	528	1.08 (0.96-1.22)	0.205	0.0983	0.0604014	rs622762	0.001462	1.11 (1.04-1.18)	0.0315	0.1538	0.1653	0.1534	0.0225829	5.55442e-06	1.11 (1.06-1.16)	0.00441937	0.00557417	0.0119219	1.10803	non coding transcript
ZNF826P	19p12	rs11669652	20494196	G	A	0.9 (0.82-0.99)	0.93 (0.85-1.01)	0.0466061	0.0434706	0.2581	0.2781	0.2663	0.2769	0.2708	0.2716	0.9695	0.9729	0.9717	0.6639	0.6713	0.6677	0.85 (0.77-0.94)	0.05059	0.0012844	0.3063	0.2857	0.3174	19:20494196:G:A	1236	1346	0.92 (0.85-0.99)	0.0304	0.2746	0.0393955	rs11669652	NA	1 (0-Inf)	Inf	NA%	NA%	NA%	0.0222243	4.27633e-06	0.9 (0.86-0.94)	0.00241546	0.00528047	0.00872568	1.10758	non coding transcript
MYC	8q24.21	rs62515763	128644017	G	T	1.15 (1.02-1.28)	1.09 (1.01-1.19)	0.057979	0.0421886	0.2118	0.1949	0.2118	0.1984	0.2011	0.2051	0.7392	0.7332	0.7356	0.8844	0.8732	0.879	1.2 (1.05-1.37)	0.068208	0.0084111	0.1451	0.1575	0.1384	rs62515763	1.5	1.5	1 (0-Inf)	NA	NA%	Inf	rs62515763	0.0007377	1.09 (1.04-1.15)	0.0261	0.2739	0.2885	0.2734	0.0198332	2.84714e-07	1.11 (1.06-1.15)	0.000387872	0.00386176	0.00472729	1.10717	intergenic
GRID1	10q23.2	rs111313657	88126790	G	C	0.96 (0.84-1.09)	0.92 (0.83-1.01)	0.0653332	0.049324	0.1161	0.1202	0.1149	0.1235	0.1187	0.1192	0.935	0.9347	0.9348	0.9891	0.9919	0.9905	0.97 (0.82-1.16)	0.086994	0.76169	0.0811	0.0799	0.0818	rs111313657	1.5	1.5	1 (0-Inf)	NA	NA%	Inf	rs111313657	3.805e-05	0.88 (0.82-0.93)	0.0317	0.1554	0.1419	0.1558	0.0237518	1.89391e-05	0.9 (0.86-0.95)	0.00802643	0.00738752	0.0177376	1.10693	upstream gene; regulatory region
KIT	4q12	rs218265	55408999	T	C	0.87 (0.77-0.97)	0.9 (0.82-0.98)	0.0586087	0.0453868	0.1389	0.1565	0.1458	0.1591	0.1501	0.1524	0.9582	0.9652	0.9628	0.9561	0.9578	0.957	0.96 (0.81-1.14)	0.088591	0.6273	0.076	0.0731	0.0776	rs218265	1.5	1.5	1 (0-Inf)	NA	NA%	Inf	rs218265	0.002503	0.91 (0.86-0.97)	0.0311	0.1646	0.1531	0.165	0.0227162	8.11016e-06	0.9 (0.86-0.94)	0.00396318	0.00614886	0.0117351	1.10668	intergenic
GSTM5P1	3p25.2	rs17036143	12294727	G	T	1.06 (0.94-1.19)	1.14 (1.05-1.25)	0.0584086	0.045808	0.1427	0.1361	0.1473	0.1309	0.1385	0.1391	0.9977	0.9964	0.9969	0.9986	0.9989	0.9987	1.07 (0.91-1.26)	0.084118	0.40618	0.0811	0.0825	0.0803	3:12294727:G:T	688	621	1.11 (0.99-1.23)	0.06405	0.1182	0.0553516	rs17036143	0.01113	1.1 (1.02-1.19)	0.0392	0.094	0.1013	0.0938	0.0230133	1.34646e-05	1.11 (1.06-1.16)	0.00870458	0.00704955	0.018398	1.10535	regulatory region
CYP3A43	7q22.1	rs472660	99460107	G	A	1.22 (1.08-1.37)	1.14 (1.04-1.25)	0.0603644	0.0471153	0.1381	0.1161	0.1379	0.1218	0.1242	0.1299	0.9998	0.9999	0.9998	0.9995	0.9997	0.9996	1.09 (0.96-1.24)	0.064875	0.18054	0.1502	0.155	0.1476	7:99460107:G:A	811	737	1.1 (1-1.22)	0.06	0.1347	0.050891	rs472660	0.1262	1.06 (0.98-1.13)	0.0353	0.1167	0.124	0.1164	0.0215608	4.0794e-06	1.1 (1.06-1.15)	0.00346491	0.00585689	0.0107265	1.10444	NMD transcript; non coding transcript; downstream gene
ZNFX1	20q13.13	rs238192	47894258	G	A	1.16 (1.05-1.27)	1.1 (1.02-1.19)	0.047645	0.0387224	0.2482	0.2219	0.2291	0.2128	0.2315	0.221	0.9999	0.9995	0.9996	0.9999	0.9999	0.9999	1.16 (1.04-1.29)	0.054378	0.0079108	0.2224	0.2395	0.2132	20:47894258:A:G	1076	1039	1.04 (0.95-1.13)	0.4211	0.2174	0.0434952	rs238192	NA	1 (0-Inf)	Inf	NA%	NA%	NA%	0.0225062	1.12945e-05	1.1 (1.06-1.15)	0.00775252	0.00733662	0.017445	1.10387	upstream gene; regulatory region
NMNAT2	1q25.3	rs952448	183300112	T	C	1.12 (1.03-1.21)	1.1 (1.04-1.18)	0.0409907	0.0316445	0.4975	0.4698	0.4932	0.4692	0.4799	0.4812	0.9995	0.9989	0.9991	0.9998	0.9999	0.9998	1.1 (1.01-1.21)	0.046169	0.03323	0.4618	0.4769	0.4537	1:183300112:T:C	1646	1516	1.09 (1.01-1.16)	0.02079	0.483	0.0355972	rs952448	NA	1 (0-Inf)	Inf	NA%	NA%	NA%	0.0187249	2.02657e-07	1.1 (1.06-1.14)	0.00029821	0.00412179	0.0046955	1.1022	regulatory region
LENG8	19q13.42	rs74482035	54955017	A	G	1.02 (0.94-1.12)	1.13 (1.05-1.2)	0.0441909	0.0349579	0.3149	0.3098	0.3188	0.2946	0.3117	0.3066	0.9673	0.9661	0.9665	0.9803	0.9808	0.9806	1.14 (1.04-1.25)	0.046105	0.0047441	0.4024	0.4249	0.3903	19:54955017:A:G	1350	1218	1.11 (1.03-1.2)	0.009192	0.3073	0.0395191	rs74482035	NA	1 (0-Inf)	Inf	NA%	NA%	NA%	0.0202398	2.01725e-06	1.1 (1.06-1.15)	0.00200643	0.00590008	0.00868181	1.10095	intergenic
ITK	5q33.3	rs163316	156617449	C	T	1.05 (0.94-1.17)	1.16 (1.06-1.26)	0.0553171	0.0454043	0.1572	0.1502	0.152	0.1344	0.1528	0.1432	0.9909	0.9925	0.9919	0.9921	0.9913	0.9917	1.15 (1.02-1.31)	0.064864	0.026893	0.1433	0.154	0.1375	5:156617449:C:T	794	756	1.05 (0.95-1.16)	0.3344	0.1455	0.0508153	rs163316	0.0244	1.09 (1.01-1.17)	0.0368	0.1063	0.1145	0.106	0.0214411	1.5902e-05	1.1 (1.05-1.14)	0.00959463	0.00894867	0.0211307	1.09695	non coding transcript; NMD transcript
TSEN2	3p25.2	rs2655266	12510775	A	G	0.91 (0.84-0.99)	0.9 (0.84-0.95)	0.0410641	0.0321368	0.4127	0.4349	0.4234	0.4499	0.4268	0.4367	0.9863	0.9883	0.9876	0.9958	0.9951	0.9954	0.91 (0.83-0.99)	0.045356	0.033055	0.4658	0.4474	0.4757	3:12510775:G:A	1499	1600	0.94 (0.87-1.01)	0.06963	0.4499	0.035946	rs2655266	NA	1 (0-Inf)	Inf	NA%	NA%	NA%	0.0188267	1.08721e-06	0.91 (0.88-0.95)	0.000690379	0.00604876	0.00712788	1.09613	intergenic
FAM76B	11q21	rs4409785	95311422	T	C	1.08 (0.97-1.2)	1.17 (1.08-1.27)	0.0541143	0.0415684	0.1812	0.1703	0.1863	0.1634	0.1743	0.1748	0.9727	0.9719	0.9722	0.9992	0.9988	0.999	1.08 (0.96-1.22)	0.060589	0.19492	0.1712	0.1773	0.1679	11:95311422:T:C	986	921	1.07 (0.98-1.17)	0.1366	0.185	0.0458255	rs4409785	0.01627	1.08 (1.01-1.14)	0.0306	0.1665	0.1758	0.1662	0.0191153	1.65468e-06	1.1 (1.06-1.14)	0.00171957	0.00651133	0.0086412	1.09592	regulatory region
LIAS	4p14	rs2687982	39479435	T	C	0.99 (0.89-1.11)	1.09 (1-1.19)	0.056419	0.0438806	0.158	0.1588	0.1608	0.1494	0.1585	0.1551	0.9737	0.9707	0.9718	0.9972	0.9969	0.9971	1.17 (1.06-1.29)	0.050042	0.0016991	0.297	0.3183	0.2854	4:39479435:T:C	863	787	1.1 (1-1.21)	0.06135	0.1553	0.0492889	rs2687982	0.004865	1.1 (1.03-1.17)	0.0334	0.1355	0.1449	0.1352	0.0198385	5.2127e-06	1.09 (1.05-1.14)	0.00418463	0.00769114	0.0132418	1.0946	downstream gene; 3 prime UTR; non coding transcript exon; upstream gene
CHD2	15q26.1	rs8043280	93425874	G	C	0.84 (0.77-0.92)	0.91 (0.86-0.98)	0.0462918	0.034325	0.2987	0.3316	0.3125	0.3311	0.3195	0.3219	0.896	0.8996	0.8984	0.9893	0.9898	0.9896	0.96 (0.87-1.07)	0.05484	0.50492	0.2348	0.2299	0.2375	15:93425874:C:G	1347	1429	0.94 (0.87-1.02)	0.1196	0.3229	0.0379761	rs8043280	NA	1 (0-Inf)	Inf	NA%	NA%	NA%	0.0206667	1.65305e-05	0.91 (0.88-0.95)	0.00731345	0.00990687	0.0188688	1.0931	upstream gene; regulatory region
RGMA	15q26.1	rs6497056	93833843	C	G	0.96 (0.86-1.08)	0.91 (0.84-0.99)	0.0597426	0.0435605	0.1631	0.1674	0.1538	0.1663	0.1658	0.16	0.8433	0.8485	0.8466	0.9986	0.9989	0.9988	0.93 (0.79-1.09)	0.082306	0.37803	0.1118	0.1081	0.1138	15:93833843:G:C	779	878	0.89 (0.81-0.98)	0.01501	0.1531	0.0492204	rs6497056	0.00379	0.91 (0.86-0.97)	0.0312	0.1624	0.1509	0.1628	0.0204343	1.32997e-05	0.91 (0.88-0.95)	0.00595248	0.00920984	0.0169922	1.09307	regulatory region
LHFPL5	6p21.31	rs2817023	35772268	C	G	1.05 (0.96-1.14)	1.06 (0.99-1.14)	0.0439586	0.0351297	0.3203	0.3105	0.3109	0.2986	0.3141	0.3047	0.9805	0.9794	0.9798	0.9635	0.9642	0.9639	0.98 (0.88-1.08)	0.051778	0.68626	0.2798	0.2767	0.2815	6:35772268:C:G	1404	1303	1.08 (1-1.16)	0.05223	0.315	0.038467	rs2817023	4.314e-09	1.15 (1.1-1.21)	0.0244	0.3273	0.3594	0.3262	0.0157013	2.67339e-08	1.09 (1.06-1.13)	7.11602e-05	0.00515074	0.00489743	1.09125	upstream gene
RGS17	6q25.2	rs7768164	153384664	G	A	1.08 (0.97-1.21)	1.13 (1.03-1.23)	0.0559851	0.0439042	0.1582	0.148	0.1664	0.1508	0.1517	0.1586	0.9888	0.991	0.9902	0.9985	0.9969	0.9977	1.05 (0.93-1.19)	0.063765	0.41365	0.1724	0.1788	0.1689	6:153384664:G:A	901	803	1.12 (1.02-1.23)	0.01759	0.1561	0.0485305	rs7768164	0.02014	1.07 (1.01-1.14)	0.0307	0.1664	0.1753	0.1661	0.0197281	9.95354e-06	1.09 (1.05-1.13)	0.00712376	0.00898811	0.0179471	1.09107	intron
PTPRJ	11p11.2	rs10838791	47943419	C	T	0.89 (0.81-0.98)	0.93 (0.86-1)	0.0473232	0.0371911	0.2601	0.282	0.2627	0.2808	0.274	0.2718	0.9453	0.9474	0.9467	0.9738	0.974	0.9739	0.9 (0.82-0.98)	0.046927	0.020846	0.3862	0.3724	0.3937	11:47943419:C:T	1161	1264	0.92 (0.85-0.99)	0.03647	0.2652	0.0406505	rs10838791	0.02383	0.94 (0.88-0.99)	0.0292	0.1946	0.1859	0.1949	0.0171458	1.04319e-06	0.92 (0.89-0.95)	0.000668465	0.00764411	0.00790331	1.08733	intergenic
PPIEL	1p34.3	rs72637908	40023047	T	A	1.15 (1.05-1.26)	1.08 (1-1.15)	0.046064	0.035703	0.28	0.253	0.2763	0.261	0.2628	0.2686	0.9985	0.9968	0.9975	0.998	0.9985	0.9983	1.08 (0.98-1.2)	0.050824	0.11354	0.283	0.2951	0.2764	1:40023047:T:A	1250	1146	1.09 (1.01-1.18)	0.03361	0.2595	0.0408974	rs72637908	0.009399	1.07 (1.02-1.13)	0.0266	0.2467	0.257	0.2464	0.0165429	5.26317e-07	1.09 (1.05-1.12)	0.000628258	0.00753338	0.00777095	1.08653	downstream gene; non coding transcript; upstream gene
MTG1	10q26.3	rs12252576	135227244	T	C	0.9 (0.81-1.01)	0.92 (0.85-0.99)	0.0546329	0.0376841	0.3099	0.324	0.2909	0.3069	0.3188	0.2989	0.6119	0.623	0.6191	0.8411	0.8501	0.8457	0.93 (0.85-1.02)	0.046449	0.10636	0.4219	0.4137	0.4263	10:135227244:T:C	1304	1430	0.91 (0.85-0.98)	0.01596	0.3142	0.0382906	rs12252576	0.004477	0.93 (0.89-0.98)	0.0251	0.3028	0.2876	0.3034	0.0162822	5.9123e-07	0.92 (0.89-0.95)	0.000421215	0.00782155	0.00763357	1.08471	non coding transcript; NMD transcript
MAN1B1	9q34.3	rs11145990	139985159	T	C	1.08 (0.96-1.21)	1.08 (1-1.16)	0.0574232	0.0372194	0.2627	0.2537	0.2534	0.2404	0.257	0.2469	0.6703	0.6703	0.6703	0.9706	0.9726	0.9716	1.28 (1.12-1.46)	0.066856	0.00025666	0.173	0.1892	0.1643	9:139985159:C:T	1184	1117	1.06 (0.98-1.15)	0.1625	0.2384	0.0417115	rs11145990	0.004499	1.07 (1.02-1.13)	0.0246	0.3168	0.3328	0.3162	0.0169611	1.86674e-06	1.08 (1.05-1.12)	0.00189728	0.0086556	0.0105411	1.08422	NMD transcript; non coding transcript; downstream gene; upstream gene
UNGP1	16q12.1	rs28688753	51873518	A	G	1.05 (0.95-1.15)	1.11 (1.04-1.19)	0.0476907	0.0363575	0.2635	0.2552	0.2718	0.2518	0.2582	0.2618	0.9288	0.9333	0.9316	0.9917	0.993	0.9923	1.13 (1.02-1.25)	0.052237	0.022895	0.269	0.2824	0.2617	rs28688753	1.5	1.5	1 (0-Inf)	NA	NA%	Inf	rs28688753	0.01576	1.07 (1.01-1.13)	0.0276	0.2209	0.2283	0.2206	0.0186488	1.54855e-05	1.08 (1.05-1.12)	0.00941153	0.0117659	0.0229465	1.08393	intergenic
ZFHX4	8q21.11	rs2728457	77720427	A	G	1.02 (0.93-1.13)	1.08 (1-1.16)	0.0506536	0.0374409	0.2256	0.2223	0.2384	0.2257	0.2235	0.2321	0.9326	0.9414	0.9382	0.9996	0.9988	0.9992	1.1 (1-1.22)	0.05167	0.060739	0.2667	0.2766	0.2614	rs2728457	1.5	1.5	1 (0-Inf)	NA	NA%	Inf	rs2728457	0.000376	1.1 (1.04-1.16)	0.0267	0.2473	0.2597	0.2468	0.0186326	1.59738e-05	1.08 (1.04-1.12)	0.00963143	0.0119912	0.0233741	1.08372	non coding transcript; NMD transcript
PDGFD	11q22.3	rs545643	103793034	A	G	1.11 (1.03-1.21)	1.12 (1.05-1.19)	0.0410716	0.032225	0.4403	0.415	0.4423	0.4152	0.4243	0.4287	0.9914	0.9917	0.9916	0.9909	0.9924	0.9916	1.18 (1.07-1.3)	0.050428	0.0011499	0.2857	0.3076	0.2738	11:103793034:A:G	1583	1492	1.06 (0.99-1.14)	0.1008	0.4148	0.0360826	rs545643	0.05787	1.04 (1-1.09)	0.0232	0.4229	0.4331	0.4225	0.0147844	7.12483e-08	1.08 (1.05-1.11)	0.000145875	0.00688121	0.00638528	1.08292	intron
GLP1R	6p21.2	rs10305487	39042646	C	T	1.02 (0.93-1.1)	1.09 (1.03-1.17)	0.0423662	0.0330191	0.3571	0.3542	0.3667	0.3465	0.3552	0.3566	0.9802	0.9802	0.9802	0.9962	0.9963	0.9962	1.14 (1.03-1.27)	0.052573	0.010346	0.2558	0.272	0.2471	6:39042646:C:T	1473	1350	1.09 (1.01-1.17)	0.02061	0.3393	0.0376779	rs10305487	0.001578	1.08 (1.03-1.14)	0.0251	0.289	0.3078	0.2884	0.0155646	3.42719e-07	1.08 (1.05-1.12)	0.000449804	0.00823726	0.0079324	1.08259	intron
ASAP1	8q24.21	rs11781752	131207979	G	A	0.92 (0.84-1.01)	0.91 (0.85-0.97)	0.0460644	0.0354969	0.2538	0.2697	0.2577	0.2777	0.2639	0.2677	0.998	0.9983	0.9982	1	0.9999	1	0.92 (0.84-1)	0.045616	0.05503	0.4537	0.4422	0.4598	8:131207979:G:A	1222	1261	0.97 (0.9-1.05)	0.4338	0.2721	0.0401416	rs11781752	0.00344	0.92 (0.86-0.97)	0.03	0.1784	0.1662	0.1788	0.0169584	2.92075e-06	0.92 (0.89-0.95)	0.00175086	0.00986944	0.0113494	1.08253	NMD transcript; non coding transcript
KARSP1	13q14.11	rs7337310	42300323	T	C	0.88 (0.81-0.97)	0.92 (0.85-0.98)	0.0474883	0.0357752	0.2394	0.2617	0.2529	0.2692	0.2536	0.2611	1	1	1	1	1	1	0.92 (0.84-1.02)	0.049277	0.10013	0.3114	0.3003	0.3174	13:42300323:T:C	1155	1246	0.93 (0.86-1)	0.06329	0.2547	0.0408457	rs7337310	0.02951	0.94 (0.89-0.99)	0.0275	0.2253	0.2146	0.2256	0.0167641	2.48456e-06	0.92 (0.89-0.95)	0.00143964	0.00980885	0.0109139	1.08215	intron
SEMA5A	5p15.31	rs7704003	8980181	A	C	1.12 (1.03-1.22)	1.08 (1.01-1.16)	0.0440948	0.0338603	0.3567	0.3323	0.3525	0.335	0.3412	0.3437	0.9452	0.9484	0.9472	0.9724	0.9727	0.9726	0.99 (0.88-1.11)	0.059074	0.88966	0.2441	0.2435	0.2444	rs7704003	1.5	1.5	1 (0-Inf)	NA	NA%	Inf	rs7704003	0.0007066	1.08 (1.03-1.14)	0.024	0.3653	0.3802	0.3648	0.0171268	5.34288e-06	1.08 (1.05-1.12)	0.00426956	0.011027	0.0163927	1.08106	downstream gene
ITGB2	21q22.3	rs1041457	46321818	A	G	0.94 (0.85-1.04)	0.87 (0.81-0.94)	0.0503662	0.0367718	0.3389	0.3488	0.3634	0.3878	0.3452	0.3756	0.7141	0.7119	0.7127	0.7974	0.7947	0.7961	0.97 (0.89-1.06)	0.04676	0.52146	0.3777	0.3722	0.3806	rs1041457	1.5	1.5	1 (0-Inf)	NA	NA%	Inf	rs1041457	0.004056	0.93 (0.89-0.98)	0.0244	0.3418	0.3246	0.3424	0.0174854	8.74917e-06	0.93 (0.89-0.96)	0.00422822	0.0119833	0.0172402	1.08084	non coding transcript; NMD transcript; downstream gene
BDP1P	18q23	rs12455724	75163716	G	C	0.95 (0.87-1.04)	0.94 (0.88-1)	0.0439998	0.0342091	0.3085	0.319	0.3063	0.3196	0.3152	0.313	0.9865	0.9869	0.9868	0.9959	0.9957	0.9958	0.91 (0.82-1)	0.051193	0.051169	0.2822	0.2702	0.2887	18:75163716:G:C	1317	1404	0.94 (0.87-1.01)	0.09535	0.3058	0.0383608	rs12455724	0.0001611	0.91 (0.87-0.96)	0.0252	0.2906	0.2751	0.2911	0.0157978	8.76916e-07	0.93 (0.9-0.95)	0.000587047	0.00963551	0.00928187	1.08078	intergenic
UBE2E2	3p24.3	rs13325299	23635452	C	T	0.95 (0.87-1.04)	0.91 (0.85-0.98)	0.0458042	0.0355804	0.3058	0.3165	0.304	0.3219	0.3126	0.313	0.9017	0.915	0.9102	0.909	0.9111	0.9101	0.92 (0.84-1.01)	0.047576	0.079362	0.3855	0.373	0.3923	rs13325299	1.5	1.5	1 (0-Inf)	NA	NA%	Inf	rs13325299	0.004275	0.93 (0.88-0.98)	0.0263	0.2562	0.2427	0.2567	0.0178059	1.34741e-05	0.93 (0.89-0.96)	0.0060536	0.013191	0.0203359	1.08058	downstream gene
SUMO1P1	20q13.2	rs6022786	52447303	G	A	1.03 (0.95-1.13)	1.1 (1.03-1.17)	0.0431352	0.032396	0.4233	0.4163	0.4372	0.4148	0.4188	0.426	0.9	0.9038	0.9024	0.9882	0.9879	0.9881	1.1 (1-1.21)	0.048689	0.058273	0.4365	0.4492	0.4297	rs6022786	1.5	1.5	1 (0-Inf)	NA	NA%	Inf	rs6022786	0.0009666	1.08 (1.03-1.13)	0.0235	0.395	0.4119	0.3944	0.0163893	2.44632e-06	1.08 (1.05-1.12)	0.00236224	0.0104049	0.0127957	1.0803	intergenic
NFATC2	20q13.2	rs6067807	50140893	C	G	1.05 (0.95-1.16)	1.1 (1.02-1.18)	0.050765	0.0364995	0.262	0.2538	0.2666	0.2492	0.2568	0.2579	0.8512	0.8461	0.848	0.9889	0.9896	0.9892	1.14 (1.03-1.26)	0.050773	0.0088611	0.3288	0.3441	0.3205	20:50140893:G:C	1216	1136	1.07 (0.99-1.16)	0.09903	0.257	0.0412632	rs6067807	0.009966	1.07 (1.02-1.12)	0.0253	0.2846	0.2941	0.2843	0.0164931	3.11702e-06	1.08 (1.05-1.12)	0.00282063	0.0106377	0.0137949	1.07994	intron
FBXO11	2p16.3	rs10490302	48039744	C	T	1.14 (1.05-1.25)	1.04 (0.97-1.11)	0.0440485	0.0335462	0.3397	0.3113	0.3389	0.3308	0.3217	0.3348	0.9604	0.9613	0.961	0.9996	0.999	0.9993	1.11 (1.01-1.23)	0.050604	0.034157	0.303	0.3146	0.2967	2:48039744:C:T	1380	1258	1.1 (1.02-1.18)	0.01753	0.3045	0.0389814	rs10490302	0.009431	1.07 (1.02-1.12)	0.0252	0.2926	0.307	0.2921	0.0157577	1.30748e-06	1.08 (1.05-1.11)	0.00131602	0.00995506	0.0108777	1.07923	upstream gene; non coding transcript; non coding transcript exon; downstream gene
C17orf99	17q25.3	rs9909570	76158527	A	G	0.88 (0.81-0.96)	0.91 (0.86-0.98)	0.04135	0.0335328	0.4206	0.4506	0.427	0.4477	0.4397	0.4374	0.9972	0.9958	0.9963	0.9109	0.9065	0.9087	1.04 (0.93-1.17)	0.057957	0.47589	0.2574	0.2606	0.2556	17:76158527:G:A	1466	1561	0.94 (0.87-1.01)	0.08422	0.4074	0.0363695	rs9909570	0.0006172	0.92 (0.88-0.97)	0.0229	0.4879	0.472	0.4884	0.0150163	4.14091e-07	0.93 (0.9-0.95)	0.00031986	0.00933933	0.00848884	1.07898	downstream gene; non coding transcript; upstream gene; regulatory region
FOSL2	2p23.2	rs906805	28604879	G	A	1 (0.93-1.09)	1.08 (1.01-1.15)	0.0406736	0.0331856	0.4761	0.4753	0.4773	0.4618	0.4756	0.4695	0.9982	0.9977	0.9979	0.9184	0.9223	0.9204	1.14 (1.04-1.25)	0.04607	0.0045425	0.4308	0.4525	0.4191	2:28604879:A:G	1606	1520	1.06 (0.99-1.13)	0.124	0.4504	0.0357849	rs906805	4.245e-05	1.1 (1.05-1.15)	0.0232	0.4339	0.455	0.4332	0.0147083	2.60147e-07	1.08 (1.05-1.11)	0.00036406	0.00939634	0.00861311	1.07869	regulatory region
SERPINB6	6p25.2	rs62391542	2940666	C	T	0.94 (0.85-1.03)	0.88 (0.82-0.95)	0.0493084	0.0374452	0.2546	0.2658	0.2402	0.2613	0.2617	0.2508	0.8737	0.8893	0.8837	0.9601	0.9618	0.961	1.01 (0.9-1.14)	0.059274	0.84502	0.1978	0.1967	0.1983	6:2940666:C:T	1140	1171	0.97 (0.9-1.06)	0.519	0.2441	0.0416073	rs62391542	0.0007571	0.91 (0.86-0.96)	0.0275	0.235	0.2213	0.2355	0.0173839	1.45359e-05	0.93 (0.9-0.96)	0.0065278	0.0136766	0.0210905	1.07828	intergenic
RAVER2	1p31.3	rs2375475	65211843	C	T	0.9 (0.82-0.98)	0.92 (0.86-0.99)	0.0439006	0.0342691	0.311	0.3335	0.31	0.3261	0.3252	0.3181	0.987	0.9877	0.9875	0.9871	0.9884	0.9878	1 (0-Inf)	Inf	NA	NA%	NA%	NA%	1:65211843:C:T	1342	1463	0.92 (0.85-0.99)	0.02233	0.3306	0.0377979	rs2375475	0.01182	0.94 (0.9-0.99)	0.0232	0.4182	0.4073	0.4186	0.0159551	3.25118e-06	0.93 (0.9-0.96)	0.00190633	0.0119794	0.0135986	1.07709	regulatory region
SLC45A3	1q32.1	rs3902968	205639045	A	G	0.87 (0.8-0.96)	0.95 (0.89-1.02)	0.0455742	0.0336337	0.3237	0.3506	0.3477	0.3586	0.3408	0.3531	0.8876	0.8988	0.8949	0.9725	0.9699	0.9712	0.94 (0.85-1.03)	0.048859	0.18475	0.364	0.3539	0.3695	rs3902968	1.5	1.5	1 (0-Inf)	NA	NA%	Inf	rs3902968	0.003003	0.93 (0.89-0.98)	0.0246	0.3325	0.3175	0.333	0.0170578	1.37e-05	0.93 (0.9-0.96)	0.00614341	0.0141472	0.0210653	1.077	intron
SNX5	20p11.23	rs240752	17862550	T	C	1.1 (1-1.2)	1.1 (1.03-1.17)	0.0456574	0.0327962	0.4775	0.4588	0.4767	0.4555	0.4656	0.466	0.7761	0.7941	0.7876	0.942	0.9404	0.9412	1.11 (1-1.22)	0.051646	0.052053	0.525	0.5381	0.5178	rs240752	1.5	1.5	1 (0-Inf)	NA	NA%	Inf	rs240752	0.01657	1.06 (1.01-1.11)	0.0232	0.4579	0.4732	0.4574	0.0165697	7.59617e-06	1.08 (1.04-1.11)	0.00556761	0.0128636	0.0196489	1.07699	regulatory region
NCR2	6p21.1	rs10947968	41334330	T	C	1.06 (0.97-1.17)	1.04 (0.96-1.11)	0.0491095	0.0366765	0.263	0.2525	0.2587	0.2528	0.2563	0.2557	0.8825	0.8854	0.8843	0.9552	0.957	0.9561	1.06 (0.96-1.18)	0.054112	0.2464	0.2456	0.2526	0.2418	6:41334330:C:T	1295	1179	1.1 (1.01-1.19)	0.01969	0.2601	0.0402539	rs10947968	0.0006603	1.09 (1.04-1.15)	0.026	0.2673	0.2832	0.2667	0.016676	1.20407e-05	1.08 (1.04-1.11)	0.00812436	0.014067	0.0228442	1.07572	intergenic
FBXO8	4q34.1	rs7681291	175035442	C	T	1.14 (1.04-1.24)	1.08 (1.01-1.15)	0.0427287	0.0337137	0.3616	0.333	0.3581	0.3414	0.3435	0.3498	0.9975	0.9977	0.9976	0.9892	0.9899	0.9895	1.13 (1.02-1.25)	0.05162	0.0213	0.2722	0.2854	0.2651	4:175035442:T:C	1451	1363	1.06 (0.99-1.15)	0.09714	0.352	0.0377208	rs7681291	0.03584	1.05 (1-1.1)	0.0237	0.3696	0.3796	0.3693	0.0152748	1.9343e-06	1.08 (1.04-1.11)	0.00194748	0.0113394	0.0130377	1.07542	intergenic
LAMP3	3q27.1	rs537814	182862682	A	G	0.92 (0.84-1.01)	0.98 (0.91-1.05)	0.0476198	0.036511	0.2411	0.2551	0.2539	0.2574	0.25	0.2557	0.9615	0.9662	0.9645	0.9903	0.9914	0.9909	0.9 (0.81-1)	0.05205	0.042729	0.2694	0.2572	0.276	3:182862682:G:A	1220	1337	0.91 (0.84-0.99)	0.02068	0.2617	0.0395931	rs537814	0.001849	0.92 (0.88-0.97)	0.026	0.2657	0.251	0.2661	0.0164902	1.05173e-05	0.93 (0.9-0.96)	0.00493721	0.014143	0.0196681	1.07536	intron
FGFR3	4p16.3	rs4865473	1782586	G	A	1.06 (0.96-1.17)	1.15 (1.07-1.23)	0.0502921	0.0342713	0.4939	0.4843	0.4933	0.4775	0.4878	0.4921	0.6364	0.6461	0.6426	0.8521	0.8556	0.854	1.14 (1.03-1.26)	0.051505	0.011603	0.379	0.393	0.3715	4:1782586:G:A	1599	1500	1.07 (0.99-1.14)	0.07534	0.5	0.0359452	rs4865473	0.118	1.04 (0.99-1.09)	0.0234	0.5978	0.6073	0.5975	0.0153865	2.59022e-06	1.08 (1.04-1.11)	0.00248842	0.0119735	0.014491	1.07501	intergenic
SND1	7q32.1	rs73239706	127740108	C	T	1.17 (1.07-1.27)	1.11 (1.04-1.19)	0.0445453	0.0347994	0.3218	0.2906	0.3028	0.2824	0.302	0.2926	0.9776	0.9754	0.9763	0.9947	0.9946	0.9946	1.05 (0.96-1.15)	0.047067	0.28299	0.3975	0.4064	0.3927	7:127740108:C:T	1308	1235	1.06 (0.98-1.14)	0.1477	0.2927	0.0396767	rs73239706	0.2433	1.03 (0.98-1.09)	0.0287	0.1992	0.2022	0.1991	0.0165967	1.39879e-05	1.07 (1.04-1.11)	0.00889123	0.014936	0.02451	1.07476	intergenic
RPS2P6	18q22.2	rs9963024	68093592	T	C	0.92 (0.83-1.01)	0.92 (0.86-0.98)	0.0502719	0.0336498	0.3267	0.3405	0.324	0.3429	0.3354	0.3335	0.7539	0.7523	0.753	0.9999	0.9999	0.9999	0.95 (0.86-1.05)	0.051306	0.35194	0.4389	0.4341	0.4415	18:68093592:C:T	1317	1471	0.9 (0.83-0.96)	0.003539	0.3277	0.0379356	rs9963024	0.05913	0.95 (0.91-1)	0.0246	0.3172	0.309	0.3175	0.0157994	9.3001e-06	0.93 (0.9-0.96)	0.00446647	0.0155634	0.0199344	1.07255	intergenic
WFS1	4p16.1	rs4688988	6287456	T	C	0.92 (0.84-1)	0.97 (0.9-1.04)	0.0464903	0.0357447	0.2695	0.286	0.2791	0.2856	0.28	0.2824	0.9408	0.9462	0.9443	0.9789	0.9798	0.9793	0.91 (0.82-1)	0.051332	0.055802	0.2828	0.2723	0.2885	4:6287456:C:T	1209	1339	0.9 (0.84-0.98)	0.01001	0.2758	0.0396731	rs4688988	0.00929	0.94 (0.9-0.98)	0.0243	0.3336	0.3223	0.334	0.0159037	1.11131e-05	0.93 (0.9-0.96)	0.00509887	0.0162417	0.0211863	1.07239	non coding transcript; downstream gene; upstream gene
EXOC3L4	14q32.32	rs11624069	103563547	T	C	1.08 (0.99-1.18)	1.08 (1.01-1.15)	0.0428248	0.0323061	0.4321	0.4146	0.4196	0.4018	0.421	0.4107	0.912	0.9178	0.9157	0.9888	0.9892	0.989	1.04 (0.94-1.14)	0.047909	0.44825	0.3721	0.3758	0.3701	14:103563547:T:C	1575	1442	1.09 (1.02-1.17)	0.01546	0.4053	0.0364472	rs11624069	0.008397	1.06 (1.02-1.11)	0.0236	0.3784	0.3945	0.3778	0.0149281	4.53086e-06	1.07 (1.04-1.1)	0.00373866	0.0148601	0.0186441	1.07085	upstream gene
CDH23	10q22.1	rs10823768	73254707	A	G	0.95 (0.88-1.03)	0.91 (0.85-0.97)	0.0417121	0.0326393	0.3911	0.403	0.3815	0.4038	0.3986	0.3927	0.9861	0.9875	0.987	0.9811	0.9799	0.9805	0.94 (0.84-1.04)	0.052213	0.20133	0.5151	0.5068	0.5195	10:73254707:G:A	1423	1572	0.91 (0.84-0.97)	0.006477	0.3904	0.0365906	rs10823768	0.06109	0.95 (0.91-1)	0.0248	0.3093	0.3024	0.3095	0.0153338	8.49032e-06	0.93 (0.91-0.96)	0.00412452	0.0165979	0.0201051	1.07066	regulatory region
SLC6A5	11p15.1	rs11601505	20625547	T	C	1.04 (0.96-1.13)	1.02 (0.96-1.09)	0.0416174	0.0327602	0.3939	0.3845	0.3941	0.389	0.3879	0.3915	0.9863	0.9866	0.9865	0.9951	0.9965	0.9958	1.16 (1.06-1.27)	0.046921	0.0016396	0.3634	0.3857	0.3514	11:20625547:T:C	1557	1484	1.05 (0.98-1.13)	0.1856	0.3813	0.0362783	rs11601505	0.0001163	1.1 (1.05-1.15)	0.0238	0.3636	0.3827	0.363	0.0149261	5.23992e-06	1.07 (1.04-1.1)	0.00420639	0.0149155	0.0192475	1.07035	NMD transcript
MARS	12q13.3	rs10876988	57879092	A	G	0.94 (0.86-1.02)	0.92 (0.86-0.98)	0.0434942	0.0341171	0.3594	0.3737	0.3476	0.3677	0.3684	0.3577	0.9357	0.9361	0.936	0.9516	0.954	0.9528	0.94 (0.85-1.04)	0.04897	0.20809	0.3337	0.3249	0.3385	12:57879092:G:A	1403	1494	0.94 (0.87-1.01)	0.09089	0.3712	0.0371766	rs10876988	0.008673	0.94 (0.9-0.98)	0.023	0.4938	0.4778	0.4944	0.0150437	8.88372e-06	0.94 (0.91-0.96)	0.00427445	0.0180047	0.0209851	1.06912	non coding transcript; upstream gene
RPL5P7	2q31.1	rs11688284	174738951	C	T	1.03 (0.94-1.11)	1.11 (1.04-1.18)	0.0418326	0.0325218	0.4056	0.3993	0.4067	0.3826	0.4016	0.3946	0.9719	0.975	0.9739	0.9942	0.9946	0.9944	1.03 (0.94-1.13)	0.04844	0.55344	0.4147	0.4201	0.4118	2:174738951:C:T	1513	1423	1.06 (0.99-1.14)	0.09672	0.3842	0.036928	rs11688284	0.002178	1.08 (1.03-1.13)	0.0238	0.3675	0.3847	0.3669	0.0150044	8.68764e-06	1.07 (1.04-1.1)	0.0062895	0.0176495	0.0228604	1.06901	intergenic
DAP	5p15.2	rs6870539	10742747	T	C	1.04 (0.95-1.13)	1.1 (1.03-1.17)	0.0430083	0.0328623	0.3566	0.3484	0.3667	0.343	0.3514	0.3548	0.9909	0.9917	0.9914	0.9972	0.9975	0.9973	1.15 (1.04-1.26)	0.048233	0.0046579	0.3359	0.3521	0.3271	5:10742747:C:T	1479	1423	1.04 (0.97-1.12)	0.2986	0.3751	0.0371332	rs6870539	0.03532	1.05 (1-1.11)	0.0249	0.3036	0.313	0.3033	0.0153672	1.69914e-05	1.07 (1.04-1.1)	0.00997452	0.0215511	0.0291296	1.06833	non coding transcript
KLF2	19p13.11	rs56309547	16398596	A	G	1.1 (1.01-1.2)	1.1 (1.03-1.17)	0.0456278	0.0319279	0.4571	0.4381	0.4627	0.4389	0.445	0.4508	0.7938	0.8005	0.7981	0.994	0.9936	0.9938	1.08 (0.98-1.19)	0.05004	0.12184	0.376	0.385	0.3711	19:16398596:G:A	1626	1508	1.08 (1.01-1.16)	0.03505	0.4654	0.035751	rs56309547	0.154	1.03 (0.99-1.08)	0.024	0.3511	0.3564	0.3509	0.0151114	1.37007e-05	1.07 (1.04-1.1)	0.00879749	0.0227091	0.0280934	1.06792	intergenic
FSTL4	5q31.1	rs409855	132939361	A	G	0.94 (0.87-1.02)	0.91 (0.85-0.97)	0.0417473	0.0327395	0.376	0.39	0.3675	0.3904	0.3849	0.3789	0.9992	0.9998	0.9996	0.9983	0.9982	0.9983	0.96 (0.87-1.06)	0.049892	0.3853	0.3092	0.3022	0.313	5:132939361:A:G	1421	1582	0.9 (0.84-0.96)	0.003304	0.3879	0.0365492	rs409855	0.07511	0.96 (0.92-1)	0.0228	0.512	0.4999	0.5124	0.0147752	9.07572e-06	0.94 (0.91-0.96)	0.00437	0.0200712	0.0217491	1.06777	regulatory region
EBF1	5q33.3	rs4704968	158264020	G	A	1.1 (1.02-1.19)	1.07 (1-1.14)	0.0410099	0.0327174	0.4136	0.3901	0.4028	0.387	0.3987	0.3949	0.9958	0.9953	0.9955	0.9962	0.994	0.9951	1.06 (0.97-1.16)	0.046862	0.20269	0.5431	0.5567	0.5358	5:158264020:A:G	1562	1412	1.11 (1.03-1.19)	0.005949	0.3962	0.0367208	rs4704968	0.09686	1.04 (0.99-1.09)	0.0238	0.3644	0.3727	0.3642	0.0149217	1.15472e-05	1.07 (1.04-1.1)	0.0078937	0.0210164	0.0261425	1.06764	non coding transcript
TANK	2q24.2	rs11678980	162101261	G	A	1.15 (1.05-1.25)	1.04 (0.98-1.11)	0.044059	0.0332091	0.4849	0.4567	0.4779	0.4702	0.467	0.4741	0.8586	0.8683	0.8649	0.9266	0.9284	0.9275	1.02 (0.93-1.13)	0.048258	0.61855	0.3816	0.3867	0.3789	2:162101261:G:A	1678	1497	1.12 (1.05-1.2)	0.001317	0.4388	0.0355521	rs11678980	0.05926	1.05 (1-1.1)	0.0237	0.3983	0.4111	0.3979	0.0150367	1.4089e-05	1.07 (1.04-1.1)	0.00892618	0.0214527	0.0277489	1.06748	regulatory region
OLA1	2q31.1	rs17237062	174907643	A	C	0.86 (0.79-0.93)	1 (0.94-1.06)	0.0431315	0.0323157	0.3778	0.4123	0.4058	0.407	0.3997	0.4064	0.9226	0.9326	0.9291	0.9993	0.9992	0.9992	1.09 (0.97-1.22)	0.059452	0.15191	0.2486	0.255	0.2451	2:174907643:C:A	1384	1592	0.87 (0.81-0.93)	0.0001374	0.4013	0.0367517	rs17237062	0.006657	0.94 (0.9-0.98)	0.0229	0.494	0.4844	0.4943	0.0150324	2.0079e-05	0.94 (0.91-0.97)	0.00834197	0.0232638	0.0278909	1.0662	intergenic
WFDC10B	20q13.12	rs980984	44333052	A	G	0.92 (0.84-1)	0.92 (0.86-0.98)	0.0431766	0.0332371	0.3329	0.3527	0.3481	0.3666	0.3455	0.3574	0.9896	0.9891	0.9893	0.9996	0.9997	0.9996	0.95 (0.87-1.05)	0.048084	0.3152	0.3637	0.3568	0.3674	20:44333052:A:G	1409	1547	0.91 (0.85-0.98)	0.01114	0.3637	0.0368257	rs980984	0.09929	0.96 (0.92-1.01)	0.0236	0.3806	0.3737	0.3809	0.0150636	2.12841e-05	0.94 (0.91-0.97)	0.00865319	0.0241653	0.0288986	1.06613	downstream gene

## Sheet: S4 - Joint associations
near gene	chromosome band	region_lead_var	position	ID	MAJ	MIN (effect)	MAF	OR_cojo	SE_cojo	P_meta	P_cojo
INS	11p15.5	rs689	2164333	rs4244809	G	A	0.228178	1.19398	0.017824	2.60108e-23	8.66226e-11
INS	11p15.5	rs689	2182224	rs689	T	A	0.227135	0.558675	0.022151	3.01983e-152	6.42507e-139
PTPN22	1p13.2	rs2476601	114377568	rs2476601	G	A	0.13654	1.72249	0.0219842	4.54257e-135	8.95861e-134
PTPN22	1p13.2	rs2476601	114475350	rs17032011	G	A	0.0947556	1.22501	0.0259784	5.61195e-15	3.58366e-14
IL2RA	10p15.1	rs61839660	6082396	rs4749924	A	C	0.31006	0.916946	0.0158153	4.195e-08	3.56433e-15
IL2RA	10p15.1	rs61839660	6094697	rs61839660	C	T	0.0839751	0.69005	0.0314151	3.49342e-32	4.08124e-39
PTPN2	18p11.21	rs7237497	12777325	rs7237497	C	T	0.183165	1.19306	0.0200187	1.16855e-18	1.26295e-10
PTPN2	18p11.21	rs7237497	12843263	rs3826557	A	T	0.377678	0.882326	0.0147884	2.54697e-17	2.83826e-09
RLIMP2	1p13.2	rs12130424	113771951	rs12130424	T	C	0.081659	1.18091	0.026178	2.12203e-10	1.07873e-09
RLIMP2	1p13.2	rs12130424	113845766	rs7519670	G	A	0.212947	0.895094	0.0191764	7.50015e-09	3.84069e-08
PRKCQ	10p14	rs2181623	6391491	rs2181623	T	C	0.186431	0.923161	0.018609	1.73614e-05	6.03332e-06
PRKCQ	10p14	rs2181623	6506566	rs41306820	G	C	0.163246	1.09527	0.0219485	3.37892e-05	1.17072e-05
AKAP11	13q14.11	rs9594730	42911923	rs9594730	G	T	0.227796	0.925296	0.0170949	5.57794e-06	1.78254e-08
AKAP11	13q14.11	rs9594730	42976126	rs1324003	T	C	0.274192	0.945104	0.0163306	0.000545615	1.58277e-06

## Sheet: S5 - Fine-mapping
near gene	index	rsid	chromosome	position	allele1	allele2	maf	beta	se	z	prob	log10bf	mean	sd	mean_incl	sd_incl	cred_set	log10bf_group
INS	1	rs689	11	2182224	T	A	0.227135	-0.873903	0.0414454	-21.0856	0.68117	3.07004	-0.258688	0.177641	-0.379769	0.0185332	1	79.6679
INS	2	rs3842753	11	2181060	G	T	0.227037	-0.872054	0.0414329	-21.0474	0.31883	2.41065	-0.120883	0.177	-0.379145	0.0185376	1	79.6679
INS	3	rs35506085	11	2165576	A	G	0.2097	-0.32527	0.0396037	-8.21312	0.00813383	0.654188	-0.00295685	0.0326958	-0.363525	0.0187839	2	2.71372
INS	747	rs10770058	11	2086132	A	G	0.231391	0.0161433	0.0374549	0.431006	0.0065272	0.557917	-0.0025117	0.0310224	-0.384804	0.0182945	2	2.71372
INS	741	rs10840288	11	2084014	T	C	0.231342	0.015886	0.0374615	0.424062	0.00635568	0.546277	-0.00244555	0.0306128	-0.384781	0.0182944	2	2.71372
INS	760	rs10840267	11	2075149	G	A	0.231411	0.0134129	0.0374238	0.358406	0.00623951	0.538215	-0.00240027	0.0303264	-0.384689	0.0183196	2	2.71372
INS	737	rs6578973	11	2090336	G	T	0.231616	0.0146287	0.0375027	0.390071	0.00613318	0.530704	-0.00236012	0.030078	-0.384811	0.0182968	2	2.71372
INS	738	rs12365147	11	2083709	T	C	0.23143	0.0152218	0.0374517	0.406438	0.00601279	0.522041	-0.00231335	0.0297775	-0.384739	0.0182944	2	2.71372
INS	834	rs10732518	11	2053932	C	T	0.244424	0.0202735	0.0376979	0.537789	0.00599171	0.520507	-0.00230323	0.0296995	-0.384402	0.018281	2	2.71372
INS	783	rs12288980	11	2082423	T	C	0.231556	0.014716	0.0374395	0.393061	0.00570447	0.499046	-0.00219446	0.0290048	-0.384691	0.0182942	2	2.71372
INS	746	rs10840299	11	2089861	G	A	0.230904	0.0144737	0.0375416	0.385538	0.00560675	0.491499	-0.00215682	0.0287562	-0.384683	0.0182944	2	2.71372
INS	754	rs11042455	11	2078638	C	T	0.231582	0.0142208	0.0374315	0.379915	0.00560374	0.491264	-0.00215574	0.0287494	-0.384696	0.018295	2	2.71372
INS	762	rs4930031	11	2087911	C	T	0.231241	0.0144349	0.037473	0.385208	0.00559964	0.490944	-0.00215408	0.0287379	-0.384681	0.0182944	2	2.71372
INS	763	rs10743112	11	2075736	T	C	0.231452	0.0135684	0.0374238	0.362561	0.00557393	0.488935	-0.00214446	0.0286759	-0.384731	0.0182966	2	2.71372
INS	750	rs10840297	11	2087727	G	T	0.231248	0.0143544	0.0374688	0.383103	0.00555378	0.487353	-0.00213639	0.0286201	-0.384674	0.0182943	2	2.71372
INS	755	rs11042449	11	2076798	C	T	0.231467	0.0135319	0.0374288	0.361537	0.00545284	0.479343	-0.0020977	0.0283621	-0.384699	0.018296	2	2.71372
INS	753	rs10770048	11	2075577	A	G	0.231478	0.0131532	0.0374255	0.35145	0.00541474	0.476281	-0.00208312	0.0282644	-0.384713	0.0182968	2	2.71372
INS	7	rs74918256	11	2161159	A	G	0.228196	-0.236509	0.0381234	-6.20378	0.00538723	0.474057	-0.00199101	0.0270869	-0.36958	0.0184086	2	2.71372
INS	759	rs10770045	11	2075252	C	T	0.231491	0.0130564	0.0374256	0.348863	0.00532889	0.469303	-0.00204999	0.0280393	-0.384695	0.0182966	2	2.71372
INS	765	rs10743111	11	2074576	A	C	0.231623	0.0121252	0.0374054	0.324156	0.00508075	0.448486	-0.00195447	0.0273811	-0.384681	0.0182976	2	2.71372
INS	749	rs11042465	11	2080254	G	A	0.231355	0.0130144	0.0374476	0.347536	0.00500856	0.442239	-0.00192629	0.0271812	-0.3846	0.0182947	2	2.71372
INS	636	rs10743122	11	2107025	T	C	0.197211	-0.0231927	0.0396652	-0.584712	0.0047554	0.419603	-0.00183942	0.0266408	-0.386807	0.0184083	2	2.71372
INS	4	rs4244809	11	2164333	A	G	0.228178	-0.23533	0.03806	-6.18313	0.00471531	0.415909	-0.00174301	0.0253548	-0.36965	0.0184126	2	2.71372
INS	637	rs7924489	11	2107854	T	G	0.197148	-0.0235478	0.039647	-0.593936	0.00464025	0.408907	-0.00179478	0.0263162	-0.386785	0.0184085	2	2.71372
INS	630	rs7924768	11	2108072	A	G	0.197135	-0.0236112	0.0396446	-0.595572	0.00456551	0.401823	-0.00176575	0.0261027	-0.386758	0.018408	2	2.71372
INS	860	rs9787918	11	2057375	G	A	0.245142	0.0169487	0.0375551	0.451302	0.00441678	0.387374	-0.0016967	0.0255027	-0.38415	0.0182802	2	2.71372
INS	764	rs7925515	11	2073913	G	A	0.231017	0.0101445	0.037435	0.27099	0.00420743	0.366194	-0.00161781	0.024917	-0.384512	0.018297	2	2.71372
INS	585	rs7926909	11	2111124	G	C	0.195373	-0.0267335	0.0400808	-0.66699	0.00390721	0.333913	-0.00151069	0.0241482	-0.38664	0.0184111	2	2.71372
INS	787	rs12284565	11	2072504	C	T	0.230948	0.00892014	0.0377384	0.236368	0.00388858	0.331829	-0.00149504	0.0239554	-0.384469	0.0182979	2	2.71372
INS	623	rs7935491	11	2107761	T	C	0.197793	-0.026152	0.0396243	-0.659999	0.00386711	0.329415	-0.00149504	0.0240222	-0.386604	0.0184096	2	2.71372
INS	620	rs7932949	11	2111531	G	A	0.195769	-0.0264469	0.040052	-0.660314	0.00374485	0.31541	-0.00144755	0.0236372	-0.386545	0.0184081	2	2.71372
INS	626	rs6578979	11	2111509	G	A	0.195666	-0.0262937	0.0400658	-0.656263	0.0037177	0.312238	-0.00143697	0.0235503	-0.386521	0.0184072	2	2.71372
INS	769	rs11042456	11	2078742	A	G	0.240841	0.0191832	0.0369367	0.519353	0.00351144	0.287359	-0.00134711	0.0227191	-0.383636	0.0182667	2	2.71372
INS	628	rs7932594	11	2111243	G	A	0.195463	-0.0285639	0.0400202	-0.713737	0.00335675	0.267725	-0.00129726	0.0223786	-0.386464	0.0184106	2	2.71372
INS	854	rs3888172	11	2054801	G	T	0.243167	0.0117522	0.0377245	0.311527	0.00331009	0.261625	-0.00127119	0.0220832	-0.384034	0.0182848	2	2.71372
INS	588	rs7925655	11	2104138	G	A	0.196726	-0.0278148	0.0397284	-0.700124	0.00314467	0.23929	-0.00121481	0.0216537	-0.386309	0.0184055	2	2.71372
INS	639	rs7932822	11	2111406	C	A	0.19538	-0.0296785	0.0400538	-0.740966	0.00304835	0.225737	-0.00117771	0.0213225	-0.386344	0.0184099	2	2.71372
INS	584	rs4483573	11	2122284	G	C	0.283277	0.0147442	0.0351343	0.419653	0.00301393	0.22079	-0.00115625	0.0210535	-0.383637	0.0182714	2	2.71372
INS	592	rs680	11	2153634	C	T	0.279587	0.0130596	0.0353958	0.368959	0.00260728	0.157668	-0.000999966	0.0195802	-0.383528	0.0182716	2	2.71372
INS	555	rs6578986	11	2138152	G	A	0.276668	0.0101655	0.0352591	0.288309	0.0026043	0.157169	-0.000999294	0.0195783	-0.38371	0.0182793	2	2.71372
INS	622	rs10770094	11	2128685	C	A	0.278944	0.0106756	0.0353299	0.302169	0.00258513	0.153952	-0.000991827	0.0195041	-0.383666	0.0182777	2	2.71372
INS	598	rs4601751	11	2126229	G	A	0.27881	0.0109221	0.0353368	0.309086	0.00247194	0.134459	-0.000948188	0.0190691	-0.38358	0.0182756	2	2.71372
INS	852	rs12421573	11	2057962	C	T	0.242579	0.0126977	0.0376286	0.337448	0.00246753	0.133681	-0.000946327	0.0190488	-0.383512	0.0182727	2	2.71372
INS	594	rs10770098	11	2130838	G	T	0.282496	0.0146295	0.0351979	0.415636	0.00244913	0.130422	-0.000938813	0.0189686	-0.383326	0.0182653	2	2.71372
INS	559	rs6578985	11	2138139	G	A	0.276587	0.00925843	0.0352515	0.262639	0.0024292	0.126866	-0.000931981	0.0189078	-0.383657	0.0182795	2	2.71372
INS	600	rs10840371	11	2130454	G	A	0.279371	0.00983069	0.0353288	0.278263	0.00242396	0.125926	-0.000929877	0.0188855	-0.383618	0.0182779	2	2.71372
INS	558	rs868331	11	2136794	G	A	0.276577	0.00900296	0.035291	0.255106	0.00237695	0.1174	-0.000911893	0.018703	-0.383639	0.0182795	2	2.71372
INS	557	rs868330	11	2136605	G	A	0.276577	0.00897991	0.035295	0.254424	0.00237229	0.116546	-0.000910102	0.0186846	-0.383638	0.0182795	2	2.71372
INS	547	rs4929958	11	2146053	C	T	0.277795	0.00955445	0.035389	0.269984	0.00236238	0.114722	-0.000906198	0.0186436	-0.383596	0.0182778	2	2.71372
INS	608	rs11042607	11	2121817	G	A	0.28212	0.0122122	0.0351571	0.347361	0.00235484	0.113331	-0.000902887	0.0186052	-0.383418	0.0182704	2	2.71372
INS	520	rs7113485	11	2145768	C	T	0.277822	0.00945099	0.0353795	0.267132	0.00233844	0.11029	-0.000896995	0.0185486	-0.383586	0.0182778	2	2.71372
INS	836	rs11042626	11	2124463	C	A	0.272747	0.00284241	0.0357767	0.0794486	0.00233197	0.109082	-0.000895479	0.018543	-0.384002	0.0182966	2	2.71372
INS	544	rs7115054	11	2140255	G	A	0.276773	0.0088103	0.0352662	0.249823	0.00232748	0.108243	-0.000892861	0.0185067	-0.383618	0.0182793	2	2.71372
INS	568	rs11042699	11	2140929	C	T	0.276972	0.00836571	0.03527	0.237191	0.00229505	0.102137	-0.000880436	0.0183779	-0.383623	0.0182801	2	2.71372
INS	539	rs4930039	11	2135590	C	A	0.276769	0.00812773	0.0353338	0.230027	0.00229126	0.101417	-0.000879012	0.0183634	-0.383637	0.0182807	2	2.71372
INS	571	rs6578987	11	2141586	T	C	0.277005	0.00830851	0.0352716	0.235558	0.0022809	0.0994441	-0.000874993	0.018321	-0.383617	0.01828	2	2.71372
INS	553	rs7480196	11	2145223	C	T	0.277872	0.0089233	0.035367	0.252306	0.00224186	0.0919298	-0.000859872	0.0181608	-0.383552	0.0182778	2	2.71372
INS	609	rs2585	11	2150444	C	T	0.280378	0.0110543	0.0353489	0.31272	0.00219466	0.0826676	-0.000841399	0.0179612	-0.383385	0.0182714	2	2.71372
INS	566	rs11042594	11	2117403	G	A	0.285039	0.014179	0.0348601	0.40674	0.00216982	0.0777126	-0.000831385	0.0178489	-0.383159	0.0182624	2	2.71372
INS	624	rs10743134	11	2150304	C	T	0.280814	0.00944638	0.0353174	0.267471	0.00199617	0.0414121	-0.000765202	0.0171292	-0.383334	0.0182725	2	2.71372
INS	514	rs62650851	11	2148166	G	C	0.280951	0.00972717	0.0352845	0.275678	0.00198409	0.0387689	-0.000760513	0.0170761	-0.383307	0.0182715	2	2.71372
INS	606	rs7107701	11	2149625	C	T	0.280879	0.00942041	0.0352952	0.266903	0.0019652	0.0346064	-0.000753281	0.016995	-0.383311	0.018272	2	2.71372
INS	615	rs4261262	11	2148896	T	G	0.280882	0.00953979	0.0352897	0.270328	0.00195055	0.0313521	-0.000747631	0.0169308	-0.383291	0.0182714	2	2.71372
INS	616	rs11042738	11	2148855	G	A	0.280824	0.00952386	0.0352922	0.269857	0.00194835	0.0308601	-0.000746785	0.0169212	-0.383291	0.0182715	2	2.71372
INS	809	rs7129946	11	2060739	G	A	0.243301	0.00504061	0.037349	0.13496	0.00191822	0.0240772	-0.000735746	0.0168018	-0.383558	0.0182838	2	2.71372
INS	510	rs28574682	11	2148157	T	C	0.28101	0.00935295	0.0352869	0.265054	0.0019162	0.0236191	-0.00073443	0.0167806	-0.383275	0.0182713	2	2.71372
INS	579	rs7933888	11	2122617	C	T	0.282081	0.010157	0.03516	0.288879	0.00189668	0.0191653	-0.000726822	0.0166922	-0.383207	0.0182688	2	2.71372
INS	506	rs11042736	11	2147337	G	A	0.276333	0.0133425	0.0355507	0.375309	0.00188248	0.0158953	-0.000721006	0.016621	-0.383008	0.0182607	2	2.71372
INS	561	rs10840343	11	2116686	C	G	0.284803	0.0132128	0.0349305	0.37826	0.00186478	0.0117852	-0.000714188	0.016542	-0.382987	0.0182602	2	2.71372
INS	575	rs3168310	11	2152541	G	C	0.28228	0.0133692	0.0352552	0.379212	0.00186349	0.011482	-0.000713685	0.0165361	-0.382984	0.0182601	2	2.71372
INS	801	rs4930150	11	2062019	T	A	0.243237	0.00456111	0.0372629	0.122404	0.00186291	0.0113471	-0.000714494	0.0165574	-0.383537	0.018284	2	2.71372
PTPN22	1	rs2476601	1	114377568	G	A	0.13654	0.742505	0.0491189	15.1165	0.972402	4.20124	0.322768	0.0591887	0.331929	0.0237079	1	48.6928
PTPN22	520	rs2938330	1	114555118	C	T	0.142213	-0.103714	0.04516	-2.29659	0.0744126	1.5595	0.0239965	0.0883765	0.32248	0.0933063	2	2.46798
PTPN22	343	rs6699559	1	114551129	T	C	0.235427	-0.10547	0.0376594	-2.80063	0.00367985	0.221703	0.00115364	0.0201848	0.313501	0.113126	2	2.46798
PTPN22	328	rs6656609	1	114545431	A	G	0.223593	-0.111345	0.0381248	-2.92054	0.0032277	0.164568	0.00100965	0.0188727	0.312808	0.113216	2	2.46798
PTPN22	635	rs80252958	1	114564915	C	T	0.111142	-0.182716	0.0509866	-3.58361	0.0030414	0.138668	0.000956633	0.0182237	0.314537	0.102769	2	2.46798
PTPN22	190	rs2257036	1	114389635	T	G	0.468564	0.273559	0.0369045	7.41262	0.00257031	0.0653751	0.000762833	0.0159665	0.296786	0.106427	2	2.46798
PTPN22	642	rs113378835	1	114568242	C	G	0.110292	-0.179506	0.0510079	-3.51918	0.00251883	0.0565651	0.000792143	0.0165911	0.314489	0.103097	2	2.46798
RPL7P10	446	rs1292093	1	81307874	C	T	0.098467	-0.148482	0.0591632	-2.5097	0.00868512	0.862709	-0.000551562	0.00636858	-0.0635066	0.0259204	1	2.68025
RPL7P10	43	rs12063532	1	81290365	T	C	0.165807	0.106305	0.0457022	2.32604	0.00831897	0.843842	0.000824895	0.0117637	0.0991582	0.0829719	1	2.68025
RPL7P10	375	rs6424719	1	81317390	G	A	0.407491	-0.0788464	0.0325031	-2.42581	0.00713117	0.776414	-0.000265426	0.00340154	-0.0372205	0.0157174	1	2.68025
RPL7P10	284	rs12061364	1	81301560	T	G	0.12501	0.111621	0.0486574	2.29402	0.00530318	0.64699	0.000277325	0.00416144	0.0522941	0.0233523	1	2.68025
RPL7P10	282	rs1338147	1	81300553	C	T	0.12498	0.111433	0.0486453	2.29072	0.00526519	0.643851	0.000274971	0.00414204	0.0522244	0.0233548	1	2.68025
RPL7P10	402	rs10874179	1	81336493	A	G	0.405386	0.072813	0.0322718	2.25624	0.00488644	0.611265	0.0001693	0.00265448	0.0346468	0.015731	1	2.68025
RPL7P10	309	rs11577026	1	81336950	T	C	0.135799	0.104637	0.0467957	2.23604	0.00467978	0.592407	0.000230292	0.00369571	0.04921	0.0225453	1	2.68025
RPL7P10	28	rs139379843	1	81394640	A	C	0.00642861	0.435586	0.20522	2.12253	0.00369766	0.48968	0.000740373	0.0134993	0.200228	0.096642	1	2.68025
RPL7P10	1095	rs7541874	1	81489305	A	G	0.390187	-0.0762683	0.0360455	-2.11589	0.00364842	0.483837	-0.000119314	0.00219144	-0.0327029	0.015834	1	2.68025
RPL7P10	800	rs11163188	1	81487975	G	A	0.370732	-0.0760735	0.0359589	-2.11557	0.00364606	0.483555	-0.000120401	0.00221219	-0.0330223	0.015991	1	2.68025
RPL7P10	35	rs28865024	1	81396513	C	T	0.00643588	0.431485	0.204343	2.11157	0.00361685	0.480049	0.000720051	0.0132881	0.199082	0.096588	1	2.68025
RPL7P10	7	rs112070754	1	81421128	C	T	0.00653059	0.429105	0.204076	2.10267	0.00355284	0.472266	0.000699233	0.0130305	0.196809	0.0958899	1	2.68025
RPL7P10	36	rs113407300	1	81399659	C	T	0.00645431	0.426211	0.203012	2.09944	0.00352992	0.469445	0.000697713	0.0130483	0.197657	0.0964512	1	2.68025
RPL7P10	34	rs112597033	1	81402419	A	G	0.00645199	0.424744	0.203336	2.08888	0.00345636	0.460267	0.000679859	0.012862	0.196698	0.0964687	1	2.68025
RPL7P10	37	rs114725387	1	81399292	T	C	0.00643575	0.422297	0.203355	2.07665	0.00337355	0.449699	0.00066051	0.0126633	0.195791	0.0965898	1	2.68025
RPL7P10	31	rs115525002	1	81404297	T	C	0.00645067	0.421924	0.203764	2.07065	0.00333382	0.444537	0.000650099	0.0125451	0.195001	0.0964789	1	2.68025
RPL7P10	8	rs112162870	1	81430286	C	A	0.00646152	0.427597	0.207038	2.06531	0.00329892	0.439952	0.000641098	0.0124432	0.194336	0.0963985	1	2.68025
RPL7P10	10	rs76655277	1	81429835	A	G	0.00644566	0.42673	0.206971	2.06179	0.00327618	0.436937	0.00063637	0.0123985	0.194241	0.0965164	1	2.68025
RPL7P10	39	rs112628614	1	81429407	C	T	0.0064649	0.426363	0.206825	2.06147	0.00327413	0.436665	0.000634932	0.0123748	0.193924	0.0963736	1	2.68025
RPL7P10	40	rs112262890	1	81430903	A	G	0.00644315	0.425833	0.207226	2.05492	0.00323239	0.431074	0.000625893	0.0122851	0.193632	0.0965352	1	2.68025
RPL7P10	32	rs115760710	1	81418691	G	A	0.0065032	0.420011	0.204408	2.05477	0.00323142	0.430944	0.000622783	0.0122261	0.192727	0.0960914	1	2.68025
RPL7P10	72	rs74537294	1	81432867	T	C	0.00630481	0.427006	0.208365	2.04932	0.00319719	0.426303	0.000624082	0.0123237	0.195197	0.0975819	1	2.68025
RPL7P10	33	rs116457184	1	81418683	A	C	0.00646108	0.418324	0.20445	2.04609	0.00317716	0.423565	0.000611711	0.0121214	0.192534	0.0964023	1	2.68025
RPL7P10	299	rs7525576	1	81303674	G	T	0.406894	0.067397	0.0329546	2.04515	0.0031713	0.422761	9.95364e-05	0.00197438	0.0313866	0.0157226	1	2.68025
RPL7P10	23	rs112697394	1	81418780	T	C	0.00645775	0.417278	0.204467	2.04081	0.00314465	0.419084	0.000604042	0.0120376	0.192086	0.0964271	1	2.68025
RPL7P10	30	rs111727899	1	81419184	A	G	0.00645807	0.416945	0.204505	2.0388	0.00313241	0.417385	0.000601085	0.0120044	0.191892	0.0964247	1	2.68025
RPL7P10	19	rs113323437	1	81419566	G	A	0.006458	0.416409	0.204545	2.03578	0.00311411	0.414833	0.000596693	0.0119553	0.191609	0.0964253	1	2.68025
RPL7P10	16	rs111729259	1	81420157	G	T	0.00646095	0.416554	0.204634	2.03561	0.00311305	0.414684	0.000596301	0.0119498	0.191549	0.0964035	1	2.68025
RPL7P10	18	rs112857764	1	81419654	C	T	0.00645819	0.416236	0.204561	2.03478	0.00310805	0.413985	0.000595229	0.0119389	0.191512	0.0964239	1	2.68025
RPL7P10	4	rs76093740	1	81419765	A	C	0.00645807	0.416136	0.204567	2.03423	0.00310475	0.413522	0.000594442	0.0119301	0.191462	0.0964249	1	2.68025
RPL7P10	1245	rs12071767	1	81300844	T	C	0.24767	0.0163657	0.0371332	0.44073	0.00310363	0.413365	0.00056024	0.0111277	0.180511	0.0861055	1	2.68025
RPL7P10	21	rs113319336	1	81420584	C	T	0.00646126	0.416094	0.204667	2.03303	0.00309755	0.41251	0.000592568	0.0119078	0.191302	0.0964012	1	2.68025
RPL7P10	13	rs111657961	1	81421294	T	C	0.00645945	0.415759	0.204799	2.03008	0.00307995	0.410027	0.000588428	0.0118619	0.191051	0.0964147	1	2.68025
RPL7P10	20	rs115267794	1	81420479	A	G	0.00645688	0.415463	0.204655	2.03007	0.00307984	0.410012	0.000588519	0.0118639	0.191087	0.0964338	1	2.68025
RPL7P10	12	rs113802387	1	81421452	A	G	0.00645844	0.415621	0.204839	2.02901	0.00307358	0.409126	0.000586949	0.0118456	0.190966	0.0964222	1	2.68025
RPL7P10	11	rs114218042	1	81421641	T	A	0.0064565	0.415553	0.204923	2.02785	0.00306668	0.408147	0.000585383	0.0118287	0.190885	0.0964366	1	2.68025
RPL7P10	9	rs112508314	1	81421774	A	T	0.00645619	0.415505	0.20496	2.02725	0.00306313	0.407643	0.000584545	0.0118194	0.190833	0.096439	1	2.68025
RPL7P10	17	rs9728776	1	81422290	T	A	0.00644854	0.415051	0.205235	2.02232	0.00303416	0.403503	0.00057795	0.0117476	0.190481	0.0964959	1	2.68025
RPL7P10	26	rs9729126	1	81422370	C	T	0.00644666	0.414826	0.205303	2.02055	0.00302387	0.402022	0.000575569	0.0117213	0.190342	0.0965099	1	2.68025
RPL7P10	15	rs111360884	1	81424812	A	T	0.0064372	0.414039	0.205825	2.01161	0.00297237	0.394539	0.000563671	0.0115888	0.189637	0.0965805	1	2.68025
RPL7P10	27	rs111649448	1	81425060	T	C	0.00642986	0.414268	0.205946	2.01154	0.00297197	0.394481	0.000563896	0.0115943	0.189738	0.0966353	1	2.68025
RPL7P10	14	rs112512345	1	81424846	A	G	0.00643663	0.413949	0.205846	2.01096	0.00296871	0.394003	0.000562823	0.0115793	0.189585	0.0965848	1	2.68025
RPL7P10	2	rs114220448	1	81425954	A	T	0.00643112	0.414842	0.206341	2.01047	0.00296589	0.393589	0.000562389	0.0115765	0.189619	0.0966259	1	2.68025
RPL7P10	38	rs113022002	1	81392006	C	T	0.00651085	0.412126	0.205148	2.00892	0.00295712	0.392299	0.000556875	0.0114818	0.188317	0.0960364	1	2.68025
RPL7P10	25	rs113558387	1	81425725	T	C	0.00642435	0.413682	0.206185	2.00636	0.0029427	0.39017	0.000557143	0.0115186	0.189331	0.0966766	1	2.68025
RPL7P10	46	rs72680518	1	81335692	G	A	0.0537038	-0.157073	0.0783552	-2.00463	0.00293296	0.388726	-0.00019663	0.00407269	-0.0670416	0.0342626	1	2.68025
RPL7P10	3	rs116606094	1	81425953	C	T	0.00642704	0.413127	0.206256	2.00298	0.00292376	0.387358	0.00055251	0.0114638	0.188972	0.0966566	1	2.68025
RPL7P10	1	rs111551178	1	81426001	T	C	0.00642698	0.412978	0.206287	2.00196	0.00291806	0.386508	0.000551154	0.0114481	0.188877	0.096657	1	2.68025
RPL7P10	29	rs115615157	1	81427219	G	A	0.0064093	0.412283	0.206783	1.9938	0.0028731	0.379744	0.000541188	0.0113386	0.188364	0.0967896	1	2.68025
RPL7P10	22	rs111281090	1	81427492	C	G	0.00640755	0.411945	0.206855	1.99147	0.00286043	0.37782	0.000538247	0.0113047	0.18817	0.0968028	1	2.68025
RPL7P10	24	rs115311263	1	81425225	A	G	0.00641237	0.410243	0.206239	1.98916	0.00284797	0.375918	0.000535081	0.0112656	0.187882	0.0967667	1	2.68025
RPL7P10	5	rs114362617	1	81428217	T	C	0.00639852	0.410877	0.207127	1.9837	0.00281867	0.371414	0.000528688	0.0111953	0.187567	0.0968708	1	2.68025
RPL7P10	6	rs114535675	1	81428776	A	G	0.00640586	0.409078	0.207207	1.97425	0.00276893	0.36366	0.00051659	0.0110483	0.186567	0.0968158	1	2.68025
RPL7P10	42	rs112066653	1	81418135	T	C	0.00667049	0.398515	0.202621	1.9668	0.0027305	0.357574	0.000497397	0.0107212	0.182163	0.0948888	1	2.68025
RPL7P10	79	rs80354801	1	81435824	A	G	0.0062568	0.409508	0.208508	1.96399	0.00271618	0.355285	0.000510049	0.0110263	0.187781	0.0979552	1	2.68025
RPL7P10	607	rs4650353	1	81329765	A	G	0.300774	-0.0697404	0.0364418	-1.91375	0.00247555	0.314893	-7.78849e-05	0.00177386	-0.0314616	0.0168429	1	2.68025
RPL7P10	41	rs9730115	1	81422244	A	G	0.00652752	0.39089	0.204383	1.91254	0.0024701	0.313932	0.00044228	0.0100857	0.179054	0.0959166	1	2.68025
RPL7P10	809	rs72682520	1	81446039	A	G	0.176093	-0.0837274	0.0438499	-1.90941	0.00245608	0.311454	-9.28232e-05	0.00212355	-0.0377933	0.0202785	1	2.68025
RPL7P10	355	rs1011893	1	81467586	T	C	0.29889	0.0681896	0.0357861	1.90548	0.0024386	0.308345	7.65281e-05	0.00175785	0.031382	0.0168732	1	2.68025
RPL7P10	369	rs12723074	1	81471586	T	G	0.338164	0.0674334	0.0356388	1.89213	0.00238047	0.297842	7.17797e-05	0.00167148	0.0301536	0.0163271	1	2.68025
RPL7P10	606	rs7515605	1	81430056	A	G	0.176745	-0.0772213	0.0419744	-1.83972	0.0021688	0.257306	-7.88599e-05	0.00193662	-0.0363611	0.0202494	1	2.68025
RPL7P10	383	rs1338149	1	81303974	C	T	0.114602	0.0916156	0.0499445	1.83435	0.0021485	0.253214	9.32774e-05	0.0023031	0.0434152	0.0242487	1	2.68025
RPL7P10	675	rs1338145	1	81317902	C	T	0.136276	-0.0858925	0.0473014	-1.81586	0.00208055	0.239226	-8.30206e-05	0.00208819	-0.0399033	0.0225143	1	2.68025
RPL7P10	347	rs11581425	1	81386869	G	A	0.109243	-0.0916955	0.0509523	-1.79963	0.00202325	0.227074	-8.8e-05	0.00224951	-0.0434943	0.0247617	1	2.68025
RPL7P10	457	rs17402942	1	81340931	C	A	0.108426	0.088478	0.0523753	1.68931	0.00168444	0.147333	6.89991e-05	0.00196502	0.0409626	0.024844	1	2.68025
RPL7P10	485	rs11585618	1	81313870	G	C	0.123426	0.0812513	0.0482609	1.68358	0.00166903	0.143335	6.44059e-05	0.00184436	0.0385888	0.0234839	1	2.68025
RPL7P10	474	rs28520679	1	81307167	T	C	0.122994	0.0812767	0.0485033	1.67569	0.0016481	0.137845	6.33956e-05	0.00182926	0.0384658	0.0235193	1	2.68025
RPL7P10	473	rs12066728	1	81307791	C	T	0.123021	0.0811188	0.0484967	1.67267	0.00164017	0.135745	6.29704e-05	0.00182229	0.0383927	0.0235171	1	2.68025
RPL7P10	487	rs12068775	1	81306607	A	G	0.123339	0.0806887	0.0484499	1.6654	0.00162134	0.130725	6.19088e-05	0.0018041	0.0381836	0.0234911	1	2.68025
RPL7P10	70	rs12040077	1	81481969	G	A	0.069913	0.112414	0.0676515	1.66166	0.00161176	0.128146	7.91821e-05	0.00231576	0.0491276	0.030292	1	2.68025
RPL7P10	635	rs2152984	1	81359115	G	A	0.153623	-0.0762325	0.0459832	-1.65783	0.00160204	0.125513	-5.55299e-05	0.00162999	-0.0346621	0.021422	1	2.68025
RPL7P10	850	rs4077887	1	81447213	A	G	0.0137221	0.228461	0.137832	1.65753	0.00160128	0.125306	0.000172005	0.00505039	0.107418	0.0663987	1	2.68025
RPL7P10	444	rs59506677	1	81448266	T	G	0.0136978	0.229385	0.138725	1.65352	0.00159119	0.122557	0.000170657	0.00503007	0.107251	0.0664568	1	2.68025
RPL7P10	852	rs4494181	1	81446354	C	T	0.0137305	0.227728	0.137878	1.65166	0.00158654	0.121284	0.000169767	0.00501274	0.107005	0.0663787	1	2.68025
RPL7P10	792	rs6671996	1	81454874	C	G	0.39721	-0.0541435	0.0329436	-1.64352	0.0015664	0.115727	-3.9665e-05	0.00118034	-0.0253224	0.0157862	1	2.68025
RPL7P10	513	rs76492418	1	81323652	G	A	0.123319	0.0793891	0.0483411	1.64227	0.00156333	0.114876	5.88686e-05	0.00175388	0.0376558	0.0234928	1	2.68025
RPL7P10	440	rs7412036	1	81446745	A	G	0.0134911	0.228649	0.139407	1.64015	0.00155817	0.113438	0.000167013	0.00498589	0.107185	0.0669571	1	2.68025
RPL7P10	899	rs71645168	1	81609217	C	T	0.201483	-0.0655782	0.0400073	-1.63916	0.00155575	0.11276	-4.79315e-05	0.00143228	-0.0308093	0.0192579	1	2.68025
RPL7P10	103	rs7418878	1	81446409	C	T	0.0134893	0.228345	0.139417	1.63786	0.0015526	0.111878	0.000166193	0.00497228	0.107042	0.0669616	1	2.68025
RPL7P10	490	rs12075367	1	81316333	A	G	0.123335	0.0788351	0.0482124	1.63516	0.00154609	0.110052	5.79641e-05	0.00173867	0.0374907	0.0234915	1	2.68025
RPL7P10	494	rs17105538	1	81315043	G	A	0.123298	0.0788848	0.0482569	1.63468	0.00154494	0.109728	5.79116e-05	0.00173788	0.0374846	0.0234946	1	2.68025
RPL7P10	510	rs7549268	1	81321890	G	T	0.123105	0.0784721	0.0483436	1.62322	0.0015177	0.10199	5.65294e-05	0.001715	0.0372467	0.0235104	1	2.68025
RPL7P10	877	rs4087865	1	81460017	C	G	0.371697	-0.0540273	0.0333318	-1.62089	0.00151227	0.10043	-3.82408e-05	0.00116272	-0.0252871	0.0159843	1	2.68025
RPL7P10	442	rs77868691	1	81442695	C	T	0.013514	0.225472	0.139523	1.61602	0.00150095	0.0971633	0.00015838	0.00483787	0.105519	0.0669015	1	2.68025
RPL7P10	408	rs78962001	1	81437897	T	A	0.0135284	0.225616	0.139773	1.61416	0.00149666	0.095919	0.000157662	0.00482447	0.105343	0.0668664	1	2.68025
RPL7P10	431	rs77294452	1	81441174	T	C	0.0135217	0.224571	0.139539	1.60938	0.00148572	0.0927267	0.000156084	0.00479784	0.105056	0.0668828	1	2.68025
RPL7P10	538	rs74897995	1	81308276	T	C	0.122414	0.0779443	0.0486643	1.60167	0.00146832	0.0876032	5.4095e-05	0.00167498	0.0368414	0.0235675	1	2.68025
RPL7P10	528	rs11580038	1	81436044	A	G	0.0135395	0.223255	0.13974	1.59765	0.00145934	0.0849349	0.000152096	0.00472741	0.104223	0.0668395	1	2.68025
RPL7P10	92	rs115473098	1	81447938	G	A	0.0174561	-0.198316	0.124256	-1.59603	0.00145575	0.0838648	-0.000133752	0.0041636	-0.0918785	0.0589828	1	2.68025
RPL7P10	644	rs77640848	1	81336212	C	T	0.122128	0.0769049	0.0485461	1.58416	0.00142983	0.076051	5.21536e-05	0.00164176	0.0364753	0.0235913	1	2.68025
RPL7P10	643	rs75125610	1	81336210	G	T	0.122155	0.0766807	0.0485371	1.57984	0.00142055	0.0732171	5.16685e-05	0.00163312	0.0363723	0.0235891	1	2.68025
RPL7P10	492	rs17105567	1	81338490	A	T	0.122316	0.0764836	0.0487775	1.56801	0.00139559	0.0655079	5.03521e-05	0.0016093	0.0360795	0.0235758	1	2.68025
RPL7P10	914	rs117095808	1	81535000	G	T	0.0379711	0.13048	0.0837614	1.55776	0.00137446	0.0588726	8.44565e-05	0.00272537	0.0614472	0.0404164	1	2.68025
RPL7P10	448	rs78150040	1	81182439	A	G	0.0802444	0.092995	0.0599693	1.55071	0.00136019	0.0543362	5.85343e-05	0.00190137	0.0430338	0.0284338	1	2.68025
RPL7P10	545	rs11586177	1	81336453	G	A	0.122601	0.0748005	0.0483204	1.54801	0.00135479	0.0526043	4.82083e-05	0.00156991	0.0355837	0.0235523	1	2.68025
RPL7P10	1032	rs1195773	1	81546070	A	G	0.0382321	-0.128449	0.0833277	-1.54149	0.00134186	0.0484343	-8.13245e-05	0.00266452	-0.0606059	0.0402838	1	2.68025
RPL7P10	729	rs72680528	1	81358010	C	G	0.105951	-0.0830314	0.0538963	-1.54058	0.00134006	0.0478503	-5.05704e-05	0.00165831	-0.0377375	0.0250984	1	2.68025
RPL7P10	471	rs11163183	1	81478037	C	T	0.212637	0.0593332	0.0385744	1.53815	0.0013353	0.0463029	3.78436e-05	0.00124378	0.0283409	0.0188787	1	2.68025
RPL7P10	588	rs6676817	1	81458374	A	T	0.308039	-0.0528018	0.0343364	-1.53778	0.00133457	0.0460669	-3.35132e-05	0.00110184	-0.0251115	0.0167315	1	2.68025
RPL7P10	670	rs76605104	1	81487777	C	T	0.067627	0.103489	0.0675028	1.53311	0.00132549	0.0430961	6.1012e-05	0.0020147	0.0460299	0.0307627	1	2.68025
RPL7P10	1040	rs2993752	1	81538326	T	G	0.0382808	-0.127651	0.0832964	-1.53249	0.0013243	0.0427053	-7.97427e-05	0.00263473	-0.0602151	0.0402592	1	2.68025
RPL7P10	579	rs11576605	1	81336822	T	C	0.12267	0.073834	0.0483129	1.52825	0.00131613	0.0400151	4.62236e-05	0.0015333	0.0351208	0.0235467	1	2.68025
RPL7P10	705	rs28439319	1	81434888	C	T	0.0419933	-0.121985	0.0798464	-1.52775	0.00131517	0.0396985	-7.55234e-05	0.00250638	-0.0574248	0.0385129	1	2.68025
RPL7P10	529	rs11586583	1	81336886	C	A	0.122671	0.0737823	0.0483229	1.52686	0.00131348	0.0391382	4.60885e-05	0.00153079	0.0350889	0.0235466	1	2.68025
RPL7P10	524	rs17105542	1	81336283	T	G	0.122418	0.0737804	0.0483667	1.52544	0.00131077	0.0382396	4.59913e-05	0.00152959	0.0350873	0.0235675	1	2.68025
RPL7P10	370	rs17403625	1	81363009	A	C	0.498605	0.048043	0.0315225	1.52409	0.0013082	0.0373859	3.00633e-05	0.00100111	0.0229807	0.0154494	1	2.68025
RPL7P10	534	rs17105555	1	81337489	T	C	0.122652	0.073834	0.0484533	1.52382	0.00130769	0.0372167	4.57969e-05	0.00152542	0.0350213	0.0235482	1	2.68025
RPL7P10	547	rs17105556	1	81337509	A	C	0.12265	0.0738214	0.0484644	1.52321	0.00130653	0.0368325	4.57385e-05	0.00152434	0.0350075	0.0235483	1	2.68025
RPL7P10	584	rs11163145	1	81340124	C	T	0.122721	0.0746122	0.0489963	1.52281	0.00130578	0.0365828	4.5689e-05	0.00152325	0.0349897	0.0235425	1	2.68025
RPL7P10	526	rs78184327	1	81337634	T	C	0.122651	0.0738176	0.0484754	1.52278	0.00130573	0.0365651	4.56975e-05	0.00152357	0.0349977	0.0235483	1	2.68025
RPL7P10	495	rs17105560	1	81337866	A	G	0.122662	0.0738472	0.0485096	1.52232	0.00130485	0.0362729	4.56511e-05	0.00152268	0.0349857	0.0235474	1	2.68025
RPL7P10	560	rs17105564	1	81338054	C	T	0.122662	0.073774	0.0485536	1.51943	0.00129941	0.0344546	4.53744e-05	0.00151752	0.0349193	0.0235474	1	2.68025
RPL7P10	895	rs79187589	1	81543370	T	G	0.0382962	0.125879	0.0832756	1.5116	0.00128479	0.0295351	7.62942e-05	0.00257028	0.0593826	0.0402516	1	2.68025
RPL7P10	987	rs80251929	1	81471063	C	A	0.0182046	0.211239	0.139803	1.51098	0.00128365	0.0291477	0.000109377	0.00368691	0.0852077	0.0577804	1	2.68025
RPL7P10	93	rs76532145	1	81485262	C	T	0.125909	0.0733847	0.0486475	1.5085	0.00127908	0.027599	4.3849e-05	0.00148148	0.0342816	0.0232849	1	2.68025
RPL7P10	565	rs17105569	1	81338600	T	A	0.122672	0.0733983	0.0487355	1.50605	0.0012746	0.0260731	4.41148e-05	0.00149385	0.0346106	0.0235466	1	2.68025
RPL7P10	546	rs79444150	1	81339200	A	G	0.122605	0.0735648	0.0488592	1.50565	0.00127386	0.0258205	4.40876e-05	0.00149349	0.0346094	0.0235521	1	2.68025
RPL7P10	574	rs12354210	1	81339963	G	A	0.122652	0.0737582	0.0489936	1.50547	0.00127353	0.0257065	4.40635e-05	0.00149293	0.0345995	0.0235483	1	2.68025
RPL7P10	1277	rs11806909	1	81456160	A	G	0.307837	-0.0515768	0.0343162	-1.50299	0.00126901	0.0241623	-3.11515e-05	0.00105788	-0.0245478	0.0167347	1	2.68025
RPL7P10	552	rs17105572	1	81339231	A	G	0.122567	0.0733012	0.0488807	1.49959	0.00126287	0.022053	4.35373e-05	0.00148316	0.0344748	0.0235553	1	2.68025
RPL7P10	240	rs72641187	1	81660024	A	G	0.118892	0.0738857	0.0493347	1.49764	0.00125936	0.0208415	4.39328e-05	0.00149934	0.034885	0.0238667	1	2.68025
RPL7P10	262	rs4259706	1	81659678	C	T	0.118926	0.0738387	0.0493426	1.49645	0.00125722	0.0201024	4.38179e-05	0.00149707	0.0348529	0.0238637	1	2.68025
RPL7P10	851	rs6424724	1	81349768	G	A	0.342552	0.0505208	0.0337841	1.4954	0.00125535	0.0194535	2.98229e-05	0.00101991	0.0237567	0.0162775	1	2.68025
RPL7P10	508	rs74457604	1	81339287	T	C	0.122513	0.0730178	0.0489185	1.49264	0.00125043	0.0177461	4.29165e-05	0.00147146	0.0343215	0.0235598	1	2.68025
RPL7P10	295	rs17412127	1	81362063	A	G	0.493418	0.0471746	0.0317758	1.48461	0.00123627	0.012794	2.76767e-05	0.000956018	0.0223873	0.0154508	1	2.68025
RPL7P10	624	rs72680526	1	81353920	C	T	0.0920921	0.0869594	0.058688	1.48172	0.00123124	0.0110228	4.75664e-05	0.00164745	0.0386329	0.0267148	1	2.68025
RPL7P10	195	rs72641188	1	81663324	G	A	0.119059	0.0729266	0.0492825	1.47977	0.00122785	0.00982284	4.22966e-05	0.00146758	0.0344477	0.0238523	1	2.68025
RPL7P10	586	rs12090527	1	81290662	C	T	0.111421	0.0744369	0.0503812	1.47747	0.00122389	0.00841902	4.33264e-05	0.0015065	0.0354006	0.0245501	1	2.68025
RPL7P10	366	rs1572617	1	81283482	A	C	0.392779	0.048275	0.0327076	1.47596	0.00122128	0.00749139	2.78269e-05	0.000968924	0.0227849	0.0158175	1	2.68025
RPL7P10	234	rs149204917	1	81260198	T	C	0.123979	0.0710561	0.0482497	1.47267	0.00121567	0.00548774	4.09555e-05	0.00143039	0.0336897	0.0234398	1	2.68025
RPL7P10	535	rs75355701	1	81339306	G	A	0.12244	0.0719392	0.0489384	1.46999	0.00121111	0.00385533	4.0947e-05	0.00143364	0.0338094	0.0235659	1	2.68025
RPL7P10	177	rs12135532	1	81671448	C	T	0.119172	0.0722856	0.0492814	1.46679	0.0012057	0.0019084	4.11527e-05	0.0014451	0.0341317	0.0238425	1	2.68025
IL2RA	84	rs6602398	10	6082953	T	G	0.310135	0.0987866	0.0345707	2.85752	0.469704	2.89594	0.113355	0.122138	0.241333	0.0295748	2	5.96287
IL2RA	83	rs4749924	10	6082396	C	A	0.31006	0.0980528	0.0345805	2.83549	0.402091	2.77632	0.0969172	0.119647	0.241033	0.0294212	2	5.96287
IL2RA	4	rs7909519	10	6089841	G	T	0.0926595	0.456	0.056247	8.1071	0.363266	2.7049	0.0877565	0.117597	0.241576	0.030152	1	18.5411
IL2RA	2	rs12722495	10	6097283	C	T	0.0941488	0.449815	0.0559366	8.04151	0.215625	2.38781	0.0514287	0.0990693	0.23851	0.0299464	1	18.5411
IL2RA	3	rs12722496	10	6096667	G	A	0.0941479	0.449397	0.0559491	8.03225	0.196241	2.3363	0.0467139	0.0954635	0.238044	0.0299035	1	18.5411
IL2RA	5	rs12722508	10	6088743	T	A	0.0926657	0.450329	0.0561491	8.02024	0.160681	2.23067	0.0383239	0.088426	0.238509	0.0302739	1	18.5411
IL2RA	91	rs7100984	10	6078539	A	G	0.301375	0.0878144	0.0347679	2.52573	0.0620546	1.76923	0.0146669	0.0574669	0.236355	0.0286562	2	5.96287
IL2RA	1	rs61839660	10	6094697	T	C	0.0839751	0.466433	0.0591621	7.88398	0.0343261	1.49943	0.00819143	0.0440343	0.238635	0.0386803	1	18.5411
IL2RA	962	rs17150787	10	6168192	T	C	0.302405	0.0405498	0.0347795	1.16591	0.0265021	1.38358	0.00679047	0.0414089	0.256224	0.0281036	3	3.10475
IL2RA	1023	rs7905816	10	6169272	A	G	0.298491	0.0372852	0.0348564	1.06968	0.0216494	1.29359	0.00554993	0.0375415	0.256355	0.0283586	3	3.10475
IL2RA	1040	rs11256899	10	6168832	C	T	0.302506	0.0346143	0.0347447	0.996247	0.0192033	1.24043	0.00492375	0.0354034	0.256401	0.0281243	3	3.10475
IL2RA	583	rs10905862	10	6169307	C	T	0.37719	-0.0410467	0.0329056	-1.24741	0.0163762	1.17002	0.00421239	0.032844	0.257227	0.0281027	3	3.10475
IL2RA	218	rs12244238	10	6083239	G	A	0.424751	-0.0206865	0.0319926	-0.646603	0.0111882	1.00228	0.00283699	0.0268445	0.253569	0.0288362	3	3.10475
IL2RA	1156	rs11256909	10	6169140	C	A	0.293513	0.0245316	0.035059	0.699723	0.00697417	0.795166	0.00177679	0.0213291	0.254767	0.0278781	3	3.10475
IL2RA	896	rs12779809	10	6182159	T	C	0.122396	0.0829008	0.0506977	1.6352	0.00579675	0.714343	0.00143669	0.0189329	0.247843	0.0276959	3	3.10475
IL2RA	50	rs2104286	10	6099045	C	T	0.254965	0.193281	0.0367753	5.25573	0.00497246	0.647371	0.000964372	0.013821	0.193943	0.0314437	3	3.10475
IL2RA	1107	rs17147986	10	6038478	A	C	0.167754	0.0116487	0.0427922	0.272215	0.00470896	0.623609	0.00120049	0.0175579	0.254938	0.0279116	3	3.10475
IL2RA	1334	rs7095926	10	6180988	G	A	0.303063	0.0152616	0.0348319	0.43815	0.00442405	0.59638	0.00112614	0.0169953	0.254549	0.0279342	3	3.10475
IL2RA	1184	rs12722515	10	6081230	A	C	0.161212	-0.000991206	0.043492	-0.0227905	0.00431346	0.585338	0.00110361	0.0168678	0.255853	0.0279821	3	3.10475
IL2RA	1164	rs7084255	10	6184167	A	T	0.247133	0.0410545	0.0381689	1.0756	0.00418136	0.571772	0.00104744	0.0162638	0.250502	0.0277642	3	3.10475
IL2RA	461	rs10905599	10	6041923	C	T	0.268021	-0.030642	0.0359128	-0.853233	0.00379891	0.529946	0.000990861	0.0161413	0.260828	0.0284721	3	3.10475
IL2RA	798	rs11597237	10	6079017	T	C	0.179353	0.0105774	0.041878	0.252577	0.00377436	0.52712	0.000960882	0.015705	0.254582	0.0279387	3	3.10475
IL2RA	490	rs11596136	10	6041873	T	C	0.268184	-0.0308952	0.0359029	-0.860521	0.00372248	0.521086	0.000970719	0.0159754	0.260772	0.0284736	3	3.10475
IL2RA	485	rs10905604	10	6045378	A	G	0.267544	-0.0325165	0.0358648	-0.906641	0.00359778	0.506234	0.000936483	0.0156793	0.260295	0.0286652	3	3.10475
IL2RA	1160	rs41294713	10	6080354	C	T	0.161904	-0.00453745	0.0434668	-0.104389	0.00348668	0.492563	0.000890549	0.0151459	0.255415	0.0279946	3	3.10475
IL2RA	1353	rs7911500	10	6037726	T	C	0.115299	-0.0652529	0.0503632	-1.29565	0.0033942	0.480848	0.000804921	0.0138841	0.237146	0.0273165	3	3.10475
IL2RA	625	rs584797	10	6220496	G	A	0.173194	-0.0845588	0.042967	-1.96799	0.00318457	0.453071	0.000776424	0.0138267	0.243808	0.0279118	3	3.10475
IL2RA	1188	rs764851	10	6047944	T	A	0.162567	-0.00294202	0.0434753	-0.0676711	0.00316982	0.451048	0.000807682	0.0144093	0.254804	0.0279706	3	3.10475
IL2RA	449	rs928926	10	6220513	T	C	0.164516	0.0918947	0.0443454	2.07225	0.00313986	0.44691	0.000762991	0.0136852	0.243002	0.0279819	3	3.10475
IL2RA	581	rs10905578	10	6031880	T	C	0.259739	-0.014209	0.0371633	-0.38234	0.0029429	0.41869	0.000757522	0.0140272	0.257406	0.0282302	3	3.10475
IL2RA	1170	rs41294671	10	6049797	T	C	0.162522	-0.00421782	0.0434539	-0.0970642	0.00293553	0.417598	0.000747489	0.0138591	0.254635	0.0279749	3	3.10475
IL2RA	1217	rs791590	10	6090322	T	A	0.161459	-0.00731613	0.0435788	-0.167883	0.00290627	0.413234	0.000741079	0.0138094	0.254993	0.028004	3	3.10475
IL2RA	1260	rs41295117	10	6125322	C	T	0.164079	0.000867175	0.0436934	0.0198468	0.00288207	0.409593	0.000732485	0.0137068	0.254152	0.0279412	3	3.10475
IL2RA	1194	rs12722527	10	6077328	T	C	0.161192	-0.00672001	0.0435997	-0.15413	0.00286508	0.407017	0.000730094	0.0137025	0.254825	0.0279935	3	3.10475
IL2RA	1102	rs11591302	10	6051741	G	A	0.162534	-0.00477365	0.0434606	-0.109839	0.00283927	0.403076	0.00072277	0.0136268	0.254562	0.027977	3	3.10475
IL2RA	1232	rs12722523	10	6078390	A	G	0.161283	-0.00726894	0.0435726	-0.166824	0.00278677	0.394947	0.000709998	0.0135118	0.254774	0.0279962	3	3.10475
IL2RA	1230	rs2246031	10	6092210	T	C	0.161289	-0.00862852	0.0436234	-0.197796	0.00263172	0.370018	0.000670347	0.0131288	0.254719	0.0280053	3	3.10475
IL2RA	838	rs7079460	10	6118127	G	T	0.0901541	0.182335	0.0558472	3.26489	0.00262721	0.369271	0.000608447	0.0119416	0.231595	0.0279923	3	3.10475
IL2RA	1070	rs77782465	10	6220919	G	C	0.163023	0.0891086	0.0454573	1.96027	0.00261849	0.367824	0.000636091	0.0124959	0.242923	0.0278447	3	3.10475
IL2RA	1266	rs12722559	10	6070273	A	C	0.160035	-0.00806686	0.0436944	-0.18462	0.00253211	0.353219	0.00064428	0.0128648	0.254444	0.0279939	3	3.10475
IL2RA	1212	rs12722561	10	6069893	T	C	0.160007	-0.0080766	0.0436485	-0.185037	0.00250588	0.348685	0.000637494	0.0127959	0.254399	0.0279933	3	3.10475
IL2RA	1192	rs4625363	10	6072504	G	A	0.160308	-0.00847117	0.0436679	-0.193991	0.00248746	0.345471	0.000632853	0.0127498	0.254418	0.0279963	3	3.10475
IL2RA	482	rs146947480	10	5847110	G	T	0.0149322	0.341355	0.142048	2.4031	0.00248114	0.344364	0.000593576	0.0119828	0.239235	0.0279258	3	3.10475
IL2RA	1152	rs791593	10	6083292	G	A	0.189133	-0.022313	0.0407978	-0.546917	0.00243269	0.335778	0.000623859	0.0127095	0.256448	0.0281809	3	3.10475
IL2RA	1193	rs12722551	10	6071379	T	C	0.160235	-0.00876975	0.0436747	-0.200797	0.00242239	0.333932	0.000616099	0.0125783	0.254335	0.0279963	3	3.10475
IL2RA	105	rs111262797	10	5874470	A	G	0.112323	0.155999	0.0508331	3.06885	0.00241478	0.332562	0.000563443	0.0115342	0.233331	0.0279578	3	3.10475
IL2RA	1191	rs12722553	10	6071284	A	C	0.160228	-0.0088305	0.0436719	-0.202201	0.00241331	0.332297	0.000613765	0.0125543	0.254325	0.0279964	3	3.10475
IL2RA	180	rs4747886	10	6176166	T	C	0.435263	-0.0449794	0.0319161	-1.4093	0.00233364	0.317684	0.000572895	0.0119305	0.245494	0.0294368	3	3.10475
IL2RA	107	rs61832878	10	5874560	A	G	0.112128	0.1556	0.0508053	3.06267	0.00233347	0.317652	0.000544377	0.0113369	0.23329	0.0279623	3	3.10475
IL2RA	1347	rs11256933	10	6173465	A	G	0.321167	0.00826352	0.0343361	0.240666	0.00226774	0.305214	0.000574306	0.0121199	0.25325	0.0279986	3	3.10475
IL2RA	143	rs3736460	10	5855225	A	G	0.110328	0.159077	0.0508453	3.12865	0.00224118	0.300086	0.000521156	0.0110756	0.232536	0.0279596	3	3.10475
IL2RA	1195	rs4747837	10	6058735	C	G	0.162388	0.00943069	0.0435154	0.216721	0.00221959	0.295872	0.000563879	0.012028	0.254047	0.0279958	3	3.10475
IL2RA	109	rs111985910	10	5874497	A	G	0.112435	0.154451	0.0508665	3.0364	0.00220304	0.292615	0.000514085	0.0110191	0.233352	0.0279627	3	3.10475
IL2RA	154	rs11593876	10	5857001	T	C	0.110441	0.158546	0.0508229	3.11958	0.00219657	0.291334	0.000510833	0.0109661	0.232559	0.0279599	3	3.10475
IL2RA	1293	rs12722489	10	6102012	T	C	0.160966	-0.0114382	0.0435959	-0.262369	0.00211798	0.275478	0.000538157	0.0117521	0.254089	0.0280053	3	3.10475
IL2RA	22	rs11256442	10	6079344	C	T	0.303788	0.178295	0.034638	5.14738	0.0021008	0.271933	0.00040749	0.00898434	0.193969	0.0296277	3	3.10475
IL2RA	1346	rs17150879	10	6173728	G	T	0.32122	0.00697867	0.0343253	0.20331	0.00205546	0.262436	0.000520059	0.0115292	0.253014	0.0280042	3	3.10475
IL2RA	1282	rs7900385	10	6062748	A	G	0.162011	-0.0109467	0.0435268	-0.251493	0.00199442	0.249317	0.000506058	0.0113892	0.253738	0.0279983	3	3.10475
IL2RA	829	rs11257010	10	6197536	G	T	0.0587133	-0.225351	0.0725299	-3.10701	0.00194302	0.237955	0.000451126	0.0103035	0.232178	0.0289047	3	3.10475
IL2RA	271	rs146989245	10	6173935	T	C	0.0479128	-0.28312	0.0773006	-3.66258	0.00193074	0.235197	0.000435387	0.00998431	0.225503	0.029629	3	3.10475
IL2RA	158	rs61832874	10	5863094	T	C	0.112336	0.15361	0.0504258	3.04626	0.00189759	0.227662	0.000441675	0.0102024	0.232755	0.0279494	3	3.10475
IL2RA	163	rs61832872	10	5861005	A	G	0.112485	0.153014	0.0503783	3.0373	0.00185032	0.216685	0.000430686	0.0100751	0.232764	0.0279513	3	3.10475
IL2RA	1356	rs11256942	10	6175153	C	G	0.321133	0.00475211	0.034346	0.13836	0.00173008	0.187452	0.000436982	0.0105612	0.252579	0.028014	3	3.10475
IL2RA	238	rs11598648	10	6084025	A	G	0.442005	-0.00860281	0.0318295	-0.270278	0.00171914	0.184692	0.000423949	0.0102852	0.246606	0.0287143	3	3.10475
IL2RA	103	rs11594656	10	6122009	A	T	0.226491	0.0861791	0.0384381	2.24202	0.00165964	0.16937	0.000378172	0.00934823	0.227864	0.0286343	3	3.10475
IL2RA	162	rs11596702	10	5869839	C	T	0.111825	0.151091	0.0504722	2.99355	0.0016537	0.16781	0.00038505	0.00952892	0.232841	0.0279627	3	3.10475
IL2RA	161	rs61832870	10	5852571	T	G	0.110497	0.152086	0.05078	2.995	0.00163999	0.164188	0.000381793	0.00948784	0.232803	0.027963	3	3.10475
IL2RA	387	rs4749882	10	6036144	C	T	0.317077	0.0294184	0.0344162	0.854784	0.00156534	0.143922	0.000403217	0.0102457	0.257591	0.0285014	3	3.10475
IL2RA	611	rs4750005	10	6169685	C	T	0.450198	0.0317721	0.0321207	0.989147	0.00152932	0.133799	0.00039954	0.0102719	0.261253	0.0290399	3	3.10475
IL2RA	102	rs35285258	10	6118770	T	C	0.226718	0.0841563	0.0382617	2.19949	0.00145246	0.111368	0.000330904	0.00874478	0.227824	0.0286582	3	3.10475
IL2RA	720	rs10905773	10	6142476	C	T	0.345198	-0.0987301	0.0338885	-2.91338	0.00135716	0.0818557	0.000312426	0.00853561	0.230206	0.0275743	3	3.10475
IL2RA	115	rs11597367	10	6107534	G	A	0.228799	0.082389	0.0382589	2.15346	0.00131135	0.0669232	0.00029851	0.00830244	0.227635	0.0285416	3	3.10475
IL2RA	438	rs140764661	10	6131042	G	A	0.0367983	-0.213922	0.085415	-2.5045	0.00130545	0.064963	0.000306833	0.00854521	0.235039	0.027634	3	3.10475
IL2RA	1375	rs34353319	10	6029986	T	A	0.247625	-0.0494895	0.0400801	-1.23476	0.0013015	0.0636455	0.000314788	0.00877627	0.241865	0.0275237	3	3.10475
IL2RA	709	rs12220852	10	6133371	C	T	0.34538	-0.0982107	0.0339	-2.89707	0.00128445	0.0579103	0.000295732	0.00830536	0.23024	0.0275805	3	3.10475
IL2RA	1300	rs1571022	10	6179313	A	G	0.331144	0.00329984	0.0340709	0.0968522	0.00126151	0.0500737	0.000318329	0.00901223	0.25234	0.0280783	3	3.10475
IL2RA	1303	rs4515866	10	6180417	G	A	0.33096	0.00378475	0.0340704	0.111086	0.00121917	0.0352277	0.00030753	0.00885663	0.252246	0.0280809	3	3.10475
IL2RA	141	rs7910961	10	6077796	C	T	0.333112	-0.0473122	0.0337876	-1.40028	0.001166	0.0158399	0.000270107	0.00796128	0.231653	0.0275314	3	3.10475
IL2RA	1312	rs3750671	10	6182423	G	T	0.330575	0.00513407	0.0340471	0.150793	0.00115347	0.01114	0.000290932	0.00861429	0.252224	0.0280988	3	3.10475
IL2RA	93	rs4747846	10	6074451	C	G	0.497269	-0.0683485	0.0322212	-2.12123	0.00115268	0.0108455	0.000259843	0.00770618	0.225424	0.0275974	3	3.10475
IL2RA	1305	rs7905327	10	6176112	A	G	0.331704	-0.00512882	0.0340361	-0.150688	0.00113623	0.00459463	0.00028645	0.00854576	0.252105	0.0280903	3	3.10475
MAPKAPK2	1	rs3024505	1	206939904	A	G	0.146863	0.19984	0.0449757	4.44329	0.326587	2.46892	0.0308687	0.0460634	0.0945193	0.0219276	1	3.79938
MAPKAPK2	3	rs3024495	1	206942413	T	C	0.146842	0.19861	0.0450082	4.41275	0.28718	2.38838	0.0269565	0.0440653	0.0938662	0.0219292	1	3.79938
MAPKAPK2	2	rs3024493	1	206943968	A	C	0.146803	0.197056	0.0450496	4.3742	0.244473	2.29319	0.022747	0.0414326	0.0930449	0.021932	1	3.79938
MAPKAPK2	12	rs12123181	1	206954566	A	G	0.206647	0.160294	0.0409074	3.91846	0.0335215	1.32334	0.00242717	0.0135131	0.0724065	0.0195036	1	3.79938
MAPKAPK2	94	rs2309835	1	206613705	C	G	0.0682302	-0.203111	0.0640246	-3.17239	0.0150354	0.9669	0.000943077	0.0115252	0.0627239	0.0704234	2	2.73063
MAPKAPK2	4	rs3122605	1	206955041	A	G	0.138171	-0.173214	0.0469164	-3.69197	0.0142802	0.944187	-0.00109947	0.00998374	-0.0769927	0.0337155	1	3.79938
MAPKAPK2	27	rs55705316	1	206933517	G	T	0.144263	0.173363	0.0471987	3.67305	0.0133762	0.915386	0.00104589	0.00935264	0.0781904	0.0225259	1	3.79938
MAPKAPK2	98	rs12129635	1	206621338	T	G	0.0683228	-0.199127	0.0636723	-3.12737	0.0130014	0.902882	0.000815264	0.0107052	0.0627056	0.0702403	2	2.73063
MAPKAPK2	101	rs2483062	1	206617682	A	G	0.0683226	-0.199126	0.0636727	-3.12734	0.0129691	0.901784	0.000813225	0.0106988	0.062705	0.0703209	2	2.73063
MAPKAPK2	102	rs2480405	1	206621927	A	G	0.06834	-0.198364	0.0636786	-3.11508	0.0125055	0.885774	0.00078482	0.0105011	0.0627578	0.0702044	2	2.73063
MAPKAPK2	85	rs7512394	1	206640606	T	C	0.0661464	-0.200058	0.0655803	-3.05058	0.0102071	0.796563	0.000636631	0.00947866	0.0623716	0.0703685	2	2.73063
MAPKAPK2	87	rs2480378	1	206640959	A	T	0.0661361	-0.199567	0.0656406	-3.0403	0.00998326	0.786837	0.000624847	0.0093673	0.0625894	0.0700787	2	2.73063
MAPKAPK2	11	rs61815643	1	206956116	T	G	0.138648	0.166316	0.0463905	3.58513	0.00948312	0.764296	0.000742872	0.00791698	0.0783362	0.023046	1	3.79938
MAPKAPK2	9	rs11583398	1	206968955	A	C	0.133458	0.167973	0.0468415	3.58599	0.00942868	0.761771	0.000747752	0.00798493	0.0793062	0.0230668	1	3.79938
MAPKAPK2	159	rs111528448	1	206599263	T	C	0.0526198	-0.216365	0.0738697	-2.92901	0.00723012	0.645503	0.000444963	0.00806785	0.061543	0.072405	2	2.73063
MAPKAPK2	100	rs6540430	1	206640231	C	G	0.0674828	0.188765	0.0647412	2.91569	0.00714253	0.640172	0.000626491	0.00787715	0.0877127	0.0323846	2	2.73063
MAPKAPK2	108	rs9430148	1	206636715	A	G	0.0681193	-0.184463	0.0638186	-2.89043	0.0066624	0.60974	0.000425977	0.0076023	0.0639375	0.0679267	2	2.73063
MAPKAPK2	106	rs2990590	1	206635380	C	T	0.0681457	-0.183431	0.0635262	-2.88749	0.0066169	0.606745	0.000423406	0.0075759	0.0639885	0.0678708	2	2.73063
MAPKAPK2	23	rs12145973	1	206994725	T	C	0.141945	0.148756	0.0453188	3.28243	0.00360002	0.341078	0.000257936	0.00450297	0.0716484	0.0227458	1	3.79938
MAPKAPK2	122	rs2483063	1	206616591	G	A	0.0825847	-0.150887	0.0580055	-2.60125	0.00302818	0.265706	0.000197811	0.00502323	0.0653234	0.0638627	2	2.73063
MAPKAPK2	121	rs2990589	1	206616288	G	T	0.0825805	-0.150893	0.0580078	-2.60125	0.00302766	0.26563	0.000197763	0.00502275	0.0653188	0.0638662	2	2.73063
MAPKAPK2	34	rs61815610	1	206866387	T	C	0.127759	0.15837	0.0493891	3.20658	0.00271766	0.218584	0.000197957	0.0039854	0.0728408	0.0235194	1	3.79938
MAPKAPK2	8	rs885334	1	206962416	T	C	0.298939	0.101299	0.0345954	2.92811	0.00232678	0.150973	0.000150765	0.00348357	0.0647958	0.032043	2	2.73063
MAPKAPK2	99	rs11118945	1	206693927	G	A	0.0617963	0.177009	0.0701431	2.52354	0.002321	0.149892	0.000199788	0.00442537	0.0860784	0.0323327	2	2.73063
MAPKAPK2	335	rs1930440	1	206695517	A	T	0.0307119	0.221654	0.0985732	2.24862	0.00194772	0.0735806	0.0001769	0.00427131	0.090824	0.0336739	2	2.73063
MAPKAPK2	343	rs12405921	1	206695731	A	G	0.0307296	0.221509	0.0985927	2.24671	0.00194228	0.0723629	0.0001764	0.0042651	0.0908209	0.0336663	2	2.73063
MAPKAPK2	126	rs3849276	1	206633762	T	G	0.0824067	-0.13953	0.0580307	-2.40442	0.00191832	0.0669608	0.000127361	0.0039786	0.0663919	0.0620662	2	2.73063
MAPKAPK2	341	rs1930439	1	206691243	C	A	0.0306793	0.218783	0.0983376	2.22482	0.00184947	0.0510584	0.000167789	0.00415809	0.0907229	0.0336609	2	2.73063
MAPKAPK2	74	rs6657352	1	206641869	G	A	0.0697426	0.153066	0.0666095	2.29796	0.00173949	0.0243843	0.000150146	0.00384666	0.0863159	0.0326941	2	2.73063
MAPKAPK2	7	rs6689179	1	206966742	A	G	0.300499	0.0964519	0.0344703	2.79812	0.00168791	0.0112883	0.00010982	0.00299614	0.0650627	0.0330505	2	2.73063
MAPKAPK2	5	rs6702254	1	206964952	G	T	0.301723	0.0965202	0.034492	2.79834	0.00168201	0.00976557	0.000109279	0.00298718	0.0649691	0.0330337	2	2.73063
MAPKAPK2	178	rs7539969	1	206800456	T	G	0.152796	-0.110907	0.0438652	-2.52836	0.00166987	0.00661555	9.33786e-05	0.00347724	0.0559196	0.0641796	2	2.73063
MAPKAPK2	70	rs6540431	1	206641874	C	G	0.0697413	0.151695	0.0666343	2.27653	0.00164864	0.00105019	0.00014208	0.00374042	0.08618	0.0327334	2	2.73063
MAPKAPK2	53	rs6686931	1	206955651	C	T	0.20233	0.110133	0.0395797	2.78256	0.0016463	0.000432081	0.000112835	0.00306027	0.0685381	0.0316059	2	2.73063
FKBP5	197	rs12526562	6	35751786	T	C	0.171793	-0.114248	0.0433696	-2.63429	0.0117085	0.881073	-0.000616489	0.00608176	-0.0526533	0.0204733	1	2.68416
FKBP5	252	rs2766544	6	35711671	A	G	0.492316	-0.0770819	0.0321475	-2.39776	0.00664332	0.632738	-0.000240217	0.00319589	-0.0361591	0.015448	1	2.68416
FKBP5	250	rs2766545	6	35713031	G	A	0.487621	-0.0768302	0.0321184	-2.39209	0.00655806	0.627091	-0.000236618	0.00316969	-0.0360805	0.015451	1	2.68416
FKBP5	242	rs9470087	6	35710116	C	T	0.488132	0.0768836	0.0322194	2.38625	0.00647148	0.621282	0.000232918	0.00314225	0.0359915	0.0154506	1	2.68416
FKBP5	244	rs2252881	6	35715303	C	G	0.487533	-0.0762452	0.0320368	-2.37993	0.00637924	0.615007	-0.000228996	0.00311301	-0.0358971	0.0154511	1	2.68416
FKBP5	247	rs2766543	6	35708634	T	G	0.487814	-0.0766732	0.0322235	-2.37942	0.00637192	0.614505	-0.000228682	0.00311063	-0.035889	0.0154509	1	2.68416
FKBP5	241	rs4321818	6	35709880	C	T	0.487704	-0.076168	0.0322071	-2.36494	0.00616695	0.600215	-0.00021998	0.00304479	-0.0356708	0.015451	1	2.68416
FKBP5	248	rs1075091	6	35713487	G	C	0.492105	-0.0747066	0.0320976	-2.32748	0.00567181	0.56365	-0.000199078	0.00288123	-0.0350995	0.0154484	1	2.68416
FKBP5	222	rs72894791	6	35463517	A	G	0.0733222	0.141925	0.0615524	2.30576	0.00540641	0.542722	0.000360555	0.00535366	0.0666902	0.0296293	1	2.68416
FKBP5	337	rs2766533	6	35685490	A	G	0.475105	-0.0726811	0.0320941	-2.26462	0.00494351	0.503646	-0.000169017	0.00263297	-0.0341897	0.015466	1	2.68416
FKBP5	251	rs2766547	6	35717043	A	G	0.489478	-0.0722687	0.0319873	-2.25929	0.00488706	0.498634	-0.000166524	0.00261018	-0.0340744	0.0154502	1	2.68416
FKBP5	552	rs2766537	6	35696886	T	C	0.477451	-0.0713086	0.0319088	-2.23476	0.00463716	0.475729	-0.000156417	0.00252198	-0.0337313	0.0154626	1	2.68416
FKBP5	429	rs6457854	6	35763828	C	T	0.256532	-0.0858105	0.0385932	-2.22346	0.00452725	0.465263	-0.000173776	0.00283833	-0.0383846	0.0176852	1	2.68416
FKBP5	447	rs2766535	6	35691782	G	A	0.471755	-0.0681511	0.0317805	-2.14443	0.00384109	0.393585	-0.0001244	0.00222101	-0.0323865	0.015472	1	2.68416
FKBP5	402	rs3748051	6	35764943	C	T	0.263255	-0.0819218	0.0383467	-2.13635	0.00377831	0.3864	-0.000138182	0.00248931	-0.0365723	0.0175378	1	2.68416
FKBP5	737	rs150833326	6	35495995	A	T	0.0210072	-0.262062	0.123302	-2.12537	0.00369507	0.376689	-0.000412868	0.00752857	-0.111735	0.0538579	1	2.68416
FKBP5	354	rs2817039	6	35704612	C	G	0.451409	-0.0683698	0.0322568	-2.11955	0.00365186	0.371561	-0.000117267	0.00215211	-0.0321116	0.0155208	1	2.68416
FKBP5	551	rs2817033	6	35696279	C	T	0.477272	-0.0672582	0.031891	-2.109	0.00357515	0.362308	-0.00011381	0.00211303	-0.0318335	0.0154634	1	2.68416
FKBP5	7	rs7747121	6	35593983	G	A	0.0227777	0.225054	0.106907	2.10514	0.00354754	0.358929	0.000377384	0.00703642	0.106379	0.0517695	1	2.68416
FKBP5	409	rs6457855	6	35764165	T	C	0.275978	-0.0793512	0.037828	-2.09768	0.00349502	0.352428	-0.000123653	0.00232443	-0.0353797	0.0172788	1	2.68416
FKBP5	9	rs79285437	6	35585279	C	A	0.0227745	0.223911	0.106924	2.09411	0.0034702	0.349322	0.000367249	0.00693056	0.105829	0.0517732	1	2.68416
FKBP5	285	rs2817013	6	35761684	A	C	0.262156	-0.0840706	0.0402052	-2.09104	0.003449	0.346652	-0.000123629	0.00234092	-0.0358449	0.0175616	1	2.68416
FKBP5	386	rs28435135	6	35695591	T	C	0.267823	0.0751757	0.0363485	2.06819	0.00329644	0.326937	0.000116073	0.00225311	0.0352117	0.0174421	1	2.68416
FKBP5	28	rs28675670	6	35601529	A	G	0.0223286	0.222195	0.107879	2.05967	0.00324167	0.319638	0.000340696	0.00667454	0.105099	0.0522761	1	2.68416
FKBP5	185	rs113805447	6	35590275	A	G	0.0223378	0.221717	0.107878	2.05526	0.00321377	0.315872	0.000336972	0.00663309	0.104852	0.0522657	1	2.68416
FKBP5	312	rs1075092	6	35713426	A	C	0.431908	-0.066963	0.0325907	-2.05467	0.00321006	0.315368	-0.000100387	0.00197731	-0.0312726	0.0155929	1	2.68416
FKBP5	26	rs12110366	6	35610340	T	C	0.0223125	0.221171	0.107891	2.04995	0.0031806	0.311351	0.000332817	0.00658887	0.10464	0.0522947	1	2.68416
FKBP5	32	rs76813839	6	35581886	T	G	0.0223315	0.220492	0.107899	2.0435	0.0031409	0.305879	0.000327493	0.00652855	0.104267	0.052273	1	2.68416
FKBP5	29	rs73748203	6	35581626	A	C	0.0223311	0.220419	0.1079	2.04281	0.00313665	0.305289	0.000326942	0.00652243	0.104233	0.0522735	1	2.68416
FKBP5	321	rs1831030	6	35706933	T	C	0.436137	-0.0670316	0.0328352	-2.04146	0.00312841	0.304143	-9.70941e-05	0.00193982	-0.0310362	0.0155752	1	2.68416
FKBP5	261	rs12110817	6	35756591	A	G	0.266162	-0.0816924	0.0400219	-2.04119	0.00312681	0.30392	-0.000108878	0.00217587	-0.0348207	0.0174767	1	2.68416
FKBP5	30	rs75419538	6	35580536	G	C	0.0223308	0.220131	0.107901	2.04012	0.0031203	0.303013	0.000324812	0.00649866	0.104096	0.0522739	1	2.68416
FKBP5	20	rs9767565	6	35613198	A	G	0.0223284	0.219994	0.10792	2.03849	0.00311045	0.301635	0.000323545	0.00648462	0.104019	0.0522766	1	2.68416
FKBP5	289	rs2766541	6	35707331	C	T	0.431557	-0.0667762	0.0327585	-2.03844	0.00311013	0.30159	-9.65031e-05	0.00193427	-0.0310286	0.0155945	1	2.68416
FKBP5	31	rs73746499	6	35578851	G	A	0.0223308	0.219903	0.107899	2.03804	0.00310776	0.301257	0.000323176	0.00648035	0.10399	0.0522739	1	2.68416
FKBP5	48	rs113080387	6	35578184	C	A	0.0223291	0.2197	0.107904	2.03607	0.00309587	0.299587	0.00032164	0.00646321	0.103893	0.0522759	1	2.68416
FKBP5	27	rs78144760	6	35573888	T	C	0.0223289	0.219034	0.1079	2.02997	0.00305954	0.294445	0.000316916	0.00640996	0.103583	0.0522762	1	2.68416
FKBP5	34	rs111311633	6	35572649	A	C	0.022325	0.218731	0.107912	2.02694	0.00304167	0.291893	0.00031462	0.0063842	0.103437	0.0522807	1	2.68416
FKBP5	16	rs73746498	6	35570482	A	G	0.0223291	0.218544	0.107894	2.02554	0.00303349	0.29072	0.00031353	0.00637157	0.103356	0.052276	1	2.68416
FKBP5	23	rs78685770	6	35571472	A	C	0.0223271	0.218497	0.107899	2.02501	0.00303039	0.290276	0.000313142	0.00636728	0.103334	0.0522783	1	2.68416
FKBP5	19	rs16878806	6	35569119	C	T	0.02233	0.218049	0.107891	2.02101	0.00300712	0.286917	0.000310103	0.00633246	0.103123	0.052275	1	2.68416
FKBP5	189	rs60467728	6	35777508	A	T	0.266718	-0.0737904	0.0368524	-2.00232	0.00290137	0.271323	-9.9038e-05	0.00206298	-0.0341349	0.0174653	1	2.68416
FKBP5	11	rs76787105	6	35566021	A	G	0.0227131	0.214267	0.107031	2.00192	0.00289911	0.270984	0.000293689	0.00612024	0.101303	0.0518427	1	2.68416
FKBP5	186	rs9462122	6	35778326	C	A	0.266912	-0.0735176	0.0368427	-1.99545	0.00286363	0.265621	-9.73917e-05	0.0020435	-0.0340098	0.0174613	1	2.68416
FKBP5	36	rs41270080	6	35542045	A	C	0.0223946	0.214699	0.107889	1.99	0.00283419	0.26112	0.000287379	0.00606466	0.101397	0.0522017	1	2.68416
FKBP5	37	rs57634040	6	35540315	C	T	0.0224042	0.213922	0.107885	1.98287	0.00279623	0.255247	0.000282455	0.0060057	0.101013	0.0521909	1	2.68416
FKBP5	292	rs2766542	6	35707690	G	A	0.431692	-0.0646499	0.0327249	-1.97556	0.00275795	0.249244	-8.29323e-05	0.00177696	-0.0300703	0.0155941	1	2.68416
FKBP5	40	rs34866878	6	35544942	A	G	0.0224238	0.212731	0.107852	1.97243	0.00274181	0.246688	0.000275383	0.00591989	0.100438	0.0521687	1	2.68416
FKBP5	347	rs1581858	6	35706863	T	C	0.443823	-0.0645335	0.0327537	-1.97027	0.00273067	0.244915	-8.16412e-05	0.00175904	-0.0298978	0.0155464	1	2.68416
FKBP5	46	rs73746490	6	35550203	C	T	0.0223266	0.212045	0.107955	1.9642	0.00269981	0.239965	0.000270605	0.00586762	0.100231	0.0522796	1	2.68416
FKBP5	35	rs111499370	6	35566148	C	T	0.0222616	0.212032	0.108001	1.96324	0.00269498	0.239186	0.000270375	0.00586849	0.100325	0.0523542	1	2.68416
FKBP5	39	rs113805226	6	35566133	A	G	0.0222615	0.212021	0.108001	1.96314	0.00269447	0.239103	0.00027031	0.00586771	0.10032	0.0523543	1	2.68416
FKBP5	43	rs73746495	6	35564425	T	G	0.0222551	0.211611	0.108021	1.95898	0.00267362	0.235721	0.000267688	0.00583611	0.100122	0.0523617	1	2.68416
FKBP5	49	rs73746491	6	35552189	C	T	0.0223008	0.211113	0.108005	1.95466	0.00265218	0.232215	0.00026469	0.00579684	0.0998009	0.0523093	1	2.68416
FKBP5	45	rs73746494	6	35555056	G	T	0.022295	0.211049	0.108011	1.95396	0.00264873	0.231647	0.000264284	0.00579217	0.0997778	0.0523159	1	2.68416
FKBP5	188	rs111674784	6	35548408	T	C	0.0223259	0.210544	0.107976	1.94991	0.00262889	0.228374	0.000261585	0.00575724	0.0995039	0.0522806	1	2.68416
FKBP5	6	rs2092427	6	35622207	A	G	0.0222142	0.20961	0.108068	1.93961	0.00257921	0.220066	0.000255912	0.00569304	0.099221	0.052409	1	2.68416
FKBP5	192	rs60696013	6	35780613	T	C	0.279085	-0.0699359	0.0361629	-1.93391	0.00255224	0.21549	-8.29611e-05	0.0018565	-0.0325052	0.01722	1	2.68416
FKBP5	47	rs73748205	6	35604695	A	T	0.0245481	0.198298	0.103093	1.92349	0.00250383	0.207153	0.000234644	0.00530779	0.0937137	0.0499152	1	2.68416
FKBP5	33	rs16879318	6	35590391	C	A	0.0245513	0.1976	0.103104	1.91651	0.00247211	0.2016	0.000230815	0.0052589	0.0933679	0.0499121	1	2.68416
FKBP5	24	rs16879378	6	35597703	C	A	0.0245355	0.197259	0.10314	1.91254	0.00245426	0.198445	0.000228745	0.00523311	0.0932035	0.0499278	1	2.68416
FKBP5	38	rs74682753	6	35588231	T	C	0.0245485	0.197165	0.103113	1.91213	0.00245242	0.198119	0.000228466	0.00522894	0.0931594	0.0499149	1	2.68416
FKBP5	187	rs12526050	6	35780530	A	G	0.249281	-0.0718969	0.0378006	-1.902	0.00240776	0.190118	-7.98116e-05	0.00184576	-0.0331477	0.0178552	1	2.68416
FKBP5	193	rs2766522	6	35772167	A	G	0.350127	-0.0639196	0.0336934	-1.8971	0.00238647	0.186252	-7.15557e-05	0.00166317	-0.0299839	0.0161927	1	2.68416
FKBP5	42	rs11966198	6	35575656	G	A	0.0245437	0.195327	0.103117	1.89423	0.00237415	0.183998	0.000219125	0.0051081	0.0922962	0.0499199	1	2.68416
FKBP5	388	rs6907802	6	35758934	A	G	0.245485	-0.0762791	0.0406015	-1.87873	0.00230895	0.171876	-7.599e-05	0.00179969	-0.0329111	0.0179475	1	2.68416
FKBP5	59	rs7771722	6	35613998	A	G	0.0222299	0.202763	0.10797	1.87796	0.00230577	0.171277	0.000221432	0.00524833	0.0960338	0.0523917	1	2.68416
FKBP5	256	rs3748049	6	35765151	C	T	0.491932	-0.0654462	0.0350197	-1.86884	0.00226857	0.164197	-6.39347e-05	0.00152948	-0.0281828	0.0154503	1	2.68416
FKBP5	63	rs74636231	6	35597890	T	A	0.0218299	0.202143	0.108915	1.85597	0.00221738	0.154263	0.000212326	0.00514605	0.0957554	0.0528589	1	2.68416
FKBP5	62	rs58873316	6	35606401	T	C	0.0218221	0.202098	0.108901	1.8558	0.0022167	0.154129	0.000212278	0.00514579	0.0957631	0.0528682	1	2.68416
FKBP5	57	rs7743425	6	35593858	A	G	0.0218336	0.202042	0.108913	1.85508	0.00221389	0.153576	0.000211872	0.00513968	0.0957014	0.0528546	1	2.68416
FKBP5	64	rs73748206	6	35607955	T	C	0.0218177	0.201889	0.108908	1.85376	0.00220873	0.152562	0.000211304	0.00513273	0.0956673	0.0528734	1	2.68416
FKBP5	333	rs4711428	6	35678623	G	C	0.489041	0.059586	0.0321518	1.85327	0.00220684	0.152188	6.16835e-05	0.00149908	0.0279511	0.015452	1	2.68416
FKBP5	190	rs111375581	6	35546405	C	T	0.0246262	0.190952	0.103099	1.85212	0.00220237	0.151306	0.000198427	0.00482792	0.0900971	0.0498388	1	2.68416
FKBP5	60	rs56002954	6	35544030	G	T	0.0223446	0.199352	0.107897	1.84761	0.00218495	0.14785	0.00020592	0.00503308	0.0942448	0.0522604	1	2.68416
FKBP5	233	rs2766580	6	35749790	C	A	0.293982	-0.0644795	0.0350376	-1.84029	0.00215705	0.142256	-6.56907e-05	0.00161749	-0.030454	0.0169545	1	2.68416
FKBP5	288	rs2766554	6	35719327	T	C	0.487568	-0.0587316	0.0319448	-1.83853	0.00215041	0.140914	-5.96323e-05	0.00147092	-0.0277307	0.0154532	1	2.68416
FKBP5	44	rs61024208	6	35527546	T	C	0.0224283	0.197714	0.107741	1.83509	0.00213748	0.138289	0.000199715	0.00494338	0.0934349	0.0521652	1	2.68416
FKBP5	66	rs73748209	6	35613332	C	T	0.0217933	0.199706	0.108962	1.8328	0.00212898	0.136554	0.000201481	0.00499855	0.0946377	0.0529026	1	2.68416
FKBP5	67	rs73748211	6	35614127	G	C	0.0217917	0.199612	0.108971	1.83179	0.00212521	0.135784	0.000201021	0.00499221	0.0945888	0.0529045	1	2.68416
FKBP5	61	rs59595954	6	35614328	C	T	0.0217995	0.199519	0.108971	1.83094	0.00212205	0.135137	0.000200594	0.00498586	0.0945281	0.0528952	1	2.68416
FKBP5	93	rs113689531	6	35527346	T	C	0.0224184	0.197224	0.107747	1.83044	0.0021202	0.134757	0.000197641	0.00491495	0.0932182	0.0521765	1	2.68416
FKBP5	55	rs75118012	6	35590157	C	A	0.0218067	0.199347	0.109002	1.82884	0.00211431	0.133545	0.0001996	0.00497162	0.0944045	0.0528867	1	2.68416
FKBP5	54	rs6925456	6	35524788	G	A	0.0224106	0.196508	0.107791	1.82305	0.00209312	0.129163	0.000194362	0.00486934	0.0928576	0.0521855	1	2.68416
FKBP5	299	rs2766598	6	35765739	C	T	0.467369	-0.0644188	0.0353358	-1.82305	0.00209312	0.129162	-5.76599e-05	0.00144455	-0.0275473	0.0154814	1	2.68416
FKBP5	70	rs73748204	6	35584434	A	G	0.0218025	0.198518	0.10902	1.82093	0.00208546	0.127566	0.000196044	0.00492188	0.0940053	0.0528918	1	2.68416
FKBP5	58	rs61734569	6	35523676	C	T	0.0224008	0.196289	0.107808	1.82073	0.00208472	0.127412	0.000193377	0.00485592	0.0927593	0.0521966	1	2.68416
FKBP5	473	rs13198515	6	35689832	G	A	0.270448	0.0654248	0.0361006	1.81229	0.00205452	0.121061	6.31964e-05	0.00160037	0.0307597	0.0173894	1	2.68416
FKBP5	397	rs7739014	6	35724118	C	T	0.499511	-0.0576318	0.0319444	-1.80413	0.00202584	0.114944	-5.51097e-05	0.00140699	-0.0272034	0.0154485	1	2.68416
FKBP5	81	rs73746493	6	35553345	G	A	0.0218553	0.196422	0.108943	1.80298	0.00202185	0.114086	0.000187968	0.00480444	0.0929685	0.0528295	1	2.68416
FKBP5	74	rs16878591	6	35552627	G	A	0.0218575	0.196394	0.108942	1.80274	0.00202101	0.113906	0.000187856	0.00480273	0.0929515	0.0528269	1	2.68416
FKBP5	79	rs59320339	6	35550915	G	A	0.0218674	0.196254	0.108937	1.80154	0.00201685	0.113008	0.000187302	0.00479431	0.0928689	0.0528152	1	2.68416
FKBP5	83	rs61188051	6	35546894	G	A	0.0218983	0.195759	0.108929	1.79712	0.00200166	0.109718	0.000185309	0.00476413	0.0925776	0.0527788	1	2.68416
FKBP5	232	rs2766579	6	35749059	A	G	0.293762	-0.0627482	0.0350522	-1.79014	0.00197791	0.104524	-5.86061e-05	0.0015172	-0.0296304	0.0169584	1	2.68416
FKBP5	82	rs45586932	6	35543995	A	G	0.0218902	0.194874	0.108935	1.7889	0.00197375	0.103609	0.000181922	0.00471538	0.0921706	0.0527885	1	2.68416
FKBP5	195	rs879667	6	35779879	G	A	0.350063	-0.0598775	0.0334925	-1.78779	0.00197001	0.102784	-5.56674e-05	0.00144448	-0.0282574	0.0161938	1	2.68416
FKBP5	52	rs73746478	6	35529529	T	G	0.0223635	0.192645	0.107827	1.78661	0.00196607	0.101912	0.0001791	0.00465279	0.0910954	0.0522395	1	2.68416
FKBP5	265	rs13213010	6	35673332	T	G	0.468541	0.0567953	0.0318418	1.78367	0.00195627	0.0997372	5.2718e-05	0.00137354	0.0269483	0.0154792	1	2.68416
FKBP5	676	rs57915701	6	35724634	T	C	0.208991	-0.0700522	0.0392962	-1.78267	0.00195295	0.0989983	-6.45554e-05	0.00168362	-0.0330553	0.0189978	1	2.68416
FKBP5	625	rs2038068	6	35374461	G	A	0.237995	-0.0660502	0.0372919	-1.77117	0.0019153	0.0905284	-6.00563e-05	0.00158419	-0.031356	0.0181383	1	2.68416
FKBP5	5	rs2766519	6	35771017	C	T	0.306897	-0.062027	0.0350877	-1.76777	0.00190437	0.0880378	-5.50309e-05	0.0014565	-0.0288972	0.0167481	1	2.68416
FKBP5	719	rs6457818	6	35398901	A	G	0.178205	-0.0733816	0.0415437	-1.76637	0.00189989	0.0870133	-6.61141e-05	0.00175225	-0.0347988	0.0201845	1	2.68416
FKBP5	4	rs2817022	6	35771091	G	A	0.306884	-0.0619372	0.035087	-1.76525	0.0018963	0.0861903	-5.47202e-05	0.00145188	-0.0288562	0.0167483	1	2.68416
FKBP5	71	rs151191643	6	35536281	C	T	0.0219114	0.192117	0.1089	1.76416	0.00189284	0.0853958	0.00017197	0.00456772	0.0908528	0.0527638	1	2.68416
FKBP5	808	rs7752049	6	35723417	C	A	0.208665	-0.0688446	0.0390837	-1.76147	0.0018843	0.0834281	-6.15806e-05	0.00163999	-0.0326809	0.0190088	1	2.68416
FKBP5	72	rs78777824	6	35521627	C	T	0.0225866	0.188703	0.107367	1.75755	0.00187198	0.0805742	0.000166944	0.00446313	0.0891801	0.0519872	1	2.68416
FKBP5	65	rs115436499	6	35534378	T	C	0.0219243	0.190698	0.108857	1.75182	0.00185415	0.0764084	0.000167228	0.00449595	0.0901914	0.0527487	1	2.68416
FKBP5	3	rs2766520	6	35771166	C	T	0.307131	-0.061385	0.0350854	-1.74959	0.00184726	0.0747886	-5.28202e-05	0.00142319	-0.0285939	0.0167446	1	2.68416
FKBP5	86	rs75729243	6	35517470	A	C	0.0225738	0.187834	0.107383	1.7492	0.00184605	0.074505	0.000163894	0.00441767	0.0887807	0.0520016	1	2.68416
FKBP5	191	rs73746481	6	35533012	G	A	0.0219267	0.190264	0.108836	1.74817	0.0018429	0.0737622	0.000165859	0.00447513	0.0899986	0.052746	1	2.68416
FKBP5	331	rs11754612	6	35476562	A	T	0.117388	-0.0923327	0.0528394	-1.74742	0.00184061	0.073219	-7.53331e-05	0.0020341	-0.0409284	0.0239974	1	2.68416
FKBP5	2	rs2766521	6	35771212	C	T	0.307107	-0.0611051	0.035079	-1.74193	0.00182388	0.0692482	-5.19247e-05	0.0014096	-0.0284693	0.016745	1	2.68416
FKBP5	194	rs2766527	6	35781802	G	A	0.347342	-0.0582673	0.0334665	-1.74106	0.00182127	0.0686243	-5.02102e-05	0.00136421	-0.0275688	0.0162234	1	2.68416
FKBP5	53	rs1475774	6	35619554	A	G	0.0216819	0.189858	0.109111	1.74004	0.0018182	0.0678895	0.000163771	0.00445409	0.0900732	0.0530363	1	2.68416
FKBP5	246	rs2766578	6	35744303	G	C	0.280503	-0.0619455	0.0356587	-1.73718	0.00180959	0.0658245	-5.27551e-05	0.00143881	-0.0291531	0.0171941	1	2.68416
FKBP5	738	rs75842115	6	35713090	C	T	0.201392	-0.0700132	0.0403266	-1.73615	0.00180653	0.0650881	-5.89616e-05	0.00160969	-0.0326381	0.0192608	1	2.68416
FKBP5	221	rs9394318	6	35753853	T	C	0.311059	-0.0601058	0.0347264	-1.73084	0.00179075	0.0612706	-5.0478e-05	0.00138525	-0.0281883	0.0166859	1	2.68416
FKBP5	84	rs77250189	6	35524715	C	T	0.021907	0.187673	0.108897	1.7234	0.00176897	0.0559473	0.000157018	0.00434033	0.0887623	0.0527694	1	2.68416
FKBP5	487	rs9348981	6	35687249	G	T	0.29748	0.060357	0.0350944	1.71985	0.0017587	0.0534137	4.98823e-05	0.00138364	0.0283632	0.0168969	1	2.68416
FKBP5	225	rs2817019	6	35767861	G	A	0.365023	-0.0578853	0.0337276	-1.71626	0.0017484	0.0508599	-4.69904e-05	0.00130797	-0.0268762	0.0160445	1	2.68416
FKBP5	892	rs760783	6	35396004	G	T	0.167817	-0.0731357	0.0426923	-1.71309	0.00173938	0.0486079	-6.01132e-05	0.00167841	-0.0345602	0.0206698	1	2.68416
FKBP5	179	rs73746488	6	35538124	T	C	0.0222135	0.185092	0.108152	1.71141	0.00173461	0.0474144	0.000151862	0.00424703	0.087548	0.0524124	1	2.68416
FKBP5	463	rs6938272	6	35753762	C	T	0.359964	-0.0565794	0.0331858	-1.70493	0.00171643	0.0428301	-4.59646e-05	0.00129356	-0.0267792	0.0160929	1	2.68416
FKBP5	8	rs11964319	6	35780823	T	C	0.301768	-0.0594025	0.035041	-1.69523	0.00168969	0.0359989	-4.70459e-05	0.00133648	-0.027843	0.0168279	1	2.68416
FKBP5	223	rs2766517	6	35769975	A	G	0.362013	-0.0573562	0.0338369	-1.69508	0.00168928	0.0358936	-4.49207e-05	0.00127629	-0.0265917	0.016073	1	2.68416
FKBP5	201	rs189128136	6	35510373	T	C	0.0180344	0.202643	0.119755	1.69215	0.00168131	0.0338365	0.00016118	0.00459243	0.0958656	0.0580454	1	2.68416
FKBP5	420	rs2766587	6	35752767	T	A	0.361006	-0.0560316	0.0331416	-1.69067	0.00167732	0.032804	-4.45138e-05	0.00127012	-0.0265386	0.0160828	1	2.68416
FKBP5	56	rs7752084	6	35635518	A	C	0.0216953	0.18461	0.109213	1.69037	0.0016765	0.0325895	0.000146652	0.00418567	0.0874752	0.0530209	1	2.68416
FKBP5	12	rs73746475	6	35529319	C	T	0.0228872	0.178914	0.106582	1.67865	0.00164529	0.0244145	0.000139238	0.00401918	0.0846283	0.0516534	1	2.68416
FKBP5	41	rs73746477	6	35529360	T	C	0.0228918	0.178878	0.106581	1.67833	0.00164444	0.0241906	0.000139126	0.00401719	0.0846037	0.0516483	1	2.68416
FKBP5	742	rs9462083	6	35400907	T	C	0.178327	-0.0694959	0.0414993	-1.67463	0.00163475	0.0216205	-5.39182e-05	0.00156242	-0.0329825	0.0201795	1	2.68416
FKBP5	21	rs73746476	6	35529333	G	A	0.023143	0.177759	0.106299	1.67225	0.00162858	0.0199752	0.000136556	0.00396608	0.0838495	0.0513739	1	2.68416
FKBP5	761	rs9462084	6	35400919	T	C	0.178359	-0.0692415	0.041494	-1.66871	0.00161943	0.0175232	-5.32203e-05	0.00155098	-0.0328637	0.0201781	1	2.68416
FKBP5	582	rs76199633	6	35738694	T	C	0.112195	-0.0850979	0.0510645	-1.66648	0.00161369	0.0159811	-6.42391e-05	0.00187611	-0.0398087	0.024475	1	2.68416
FKBP5	943	rs12196319	6	35724151	C	G	0.195543	-0.066701	0.0400358	-1.66603	0.00161256	0.0156741	-5.10681e-05	0.00149209	-0.031669	0.0194758	1	2.68416
FKBP5	653	rs6457819	6	35398908	C	T	0.164575	-0.0714145	0.0428781	-1.66552	0.00161125	0.0153222	-5.45635e-05	0.001595	-0.033864	0.0208321	1	2.68416
FKBP5	428	rs2817067	6	35752761	G	C	0.360877	-0.0551824	0.0331407	-1.66509	0.00161016	0.015026	-4.2088e-05	0.00123082	-0.0261391	0.0160841	1	2.68416
FKBP5	1	rs2817023	6	35772268	G	C	0.304749	-0.0584013	0.0351297	-1.66245	0.00160342	0.0132021	-4.36593e-05	0.00128001	-0.0272289	0.0167814	1	2.68416
FKBP5	701	rs9470024	6	35401134	C	G	0.164556	-0.0711034	0.0428275	-1.66023	0.0015978	0.0116741	-5.39383e-05	0.00158474	-0.0337579	0.0208331	1	2.68416
FKBP5	782	rs2016520	6	35378778	T	C	0.200791	-0.0656213	0.0395722	-1.65827	0.00159286	0.0103271	-4.9711e-05	0.00146328	-0.0312087	0.0192827	1	2.68416
FKBP5	395	rs9380529	6	35675696	G	A	0.489551	0.052592	0.0317902	1.65435	0.00158303	0.00763673	3.94971e-05	0.001167	0.0249502	0.0154524	1	2.68416
FKBP5	694	rs12200498	6	35685955	A	G	0.180961	-0.0685208	0.0414692	-1.65233	0.00157802	0.00625585	-5.10607e-05	0.00151158	-0.0323575	0.0200644	1	2.68416
FKBP5	465	rs9470095	6	35753559	G	T	0.359925	-0.0547269	0.0331923	-1.64878	0.00156924	0.00383091	-4.06402e-05	0.00120718	-0.025898	0.0160934	1	2.68416
DOCK2	470	rs261016	5	169238673	A	G	0.201481	0.133714	0.0396708	3.37059	0.0404479	1.57408	0.0025402	0.013071	0.0628017	0.0209632	1	3.06179
DOCK2	18	rs434699	5	169262067	G	T	0.397102	0.0992228	0.0324262	3.05996	0.0155558	1.14796	0.000733459	0.00615781	0.0471502	0.0157807	1	3.06179
DOCK2	46	rs166368	5	169244856	C	G	0.39528	0.0983705	0.0324751	3.02911	0.0142248	1.10852	0.000664465	0.00584336	0.0467116	0.0157933	1	3.06179
DOCK2	41	rs391792	5	169245694	A	G	0.395245	0.0982747	0.0324759	3.02608	0.0141013	1.10468	0.000658049	0.00581315	0.0466657	0.0157936	1	3.06179
DOCK2	42	rs391800	5	169245684	A	G	0.39524	0.0982574	0.0324751	3.02562	0.0140827	1.1041	0.000657082	0.00580858	0.0466587	0.0157936	1	3.06179
DOCK2	37	rs174412	5	169241298	G	A	0.395215	0.0976492	0.0324621	3.0081	0.0133913	1.08193	0.000621209	0.00563665	0.046389	0.0157939	1	3.06179
DOCK2	36	rs261012	5	169241478	C	G	0.395235	0.0976352	0.0324608	3.00779	0.0133794	1.08154	0.000620587	0.0056336	0.0463838	0.0157937	1	3.06179
DOCK2	25	rs261632	5	169257990	A	G	0.394761	0.0975003	0.0324876	3.00115	0.0131279	1.07319	0.000607703	0.00557117	0.0462911	0.0157971	1	3.06179
DOCK2	34	rs112975825	5	169249946	T	C	0.39502	0.0969148	0.0324824	2.98361	0.0124877	1.05119	0.000574624	0.00540619	0.0460152	0.0157954	1	3.06179
DOCK2	30	rs261628	5	169255646	T	C	0.395205	0.096851	0.0324711	2.98268	0.0124549	1.05004	0.000572889	0.00539722	0.0459972	0.0157941	1	3.06179
DOCK2	53	rs261597	5	169243842	A	G	0.395467	0.09634	0.0324544	2.96847	0.0119633	1.03233	0.000547595	0.00526771	0.0457728	0.0157924	1	3.06179
DOCK2	43	rs261013	5	169241005	C	T	0.395417	0.0960792	0.0324531	2.96056	0.0116989	1.02251	0.000534075	0.0051975	0.0456517	0.0157928	1	3.06179
DOCK2	44	rs366022	5	169263234	T	C	0.399543	0.0923246	0.032354	2.85358	0.00870024	0.89258	0.000382151	0.00433614	0.0439242	0.0157655	1	3.06179
DOCK2	54	rs386705	5	169263973	C	T	0.399688	0.091718	0.0323471	2.83543	0.00828299	0.871053	0.000361488	0.00420761	0.0436423	0.0157646	1	3.06179
DOCK2	51	rs425937	5	169264064	G	A	0.399689	0.0916956	0.0323473	2.83472	0.00826713	0.870213	0.000360706	0.00420268	0.0436313	0.0157646	1	3.06179
DOCK2	49	rs372556	5	169264507	G	C	0.39967	0.0915673	0.0323464	2.83083	0.00818089	0.865621	0.000356456	0.00417583	0.0435718	0.0157648	1	3.06179
DOCK2	38	rs438737	5	169266281	G	A	0.399478	0.0910009	0.0323478	2.8132	0.0078023	0.844878	0.00033787	0.00405664	0.0433039	0.0157661	1	3.06179
DOCK2	39	rs393355	5	169266270	C	T	0.399483	0.0909955	0.0323476	2.81305	0.00779917	0.844702	0.000337716	0.00405564	0.0433015	0.0157661	1	3.06179
DOCK2	1029	rs261596	5	169246212	A	G	0.18404	0.113402	0.0407836	2.78058	0.00715299	0.806859	0.000386962	0.00486051	0.054098	0.0199274	1	3.06179
DOCK2	50	rs261623	5	169267784	A	G	0.399712	0.0899453	0.0323582	2.77968	0.00713591	0.805813	0.0003053	0.00383954	0.0427836	0.0157647	1	3.06179
DOCK2	52	rs261624	5	169268089	T	C	0.400101	0.0890401	0.0323415	2.75312	0.00665381	0.775223	0.000281908	0.00367662	0.042368	0.0157623	1	3.06179
DOCK2	554	rs261057	5	169327195	A	C	0.207022	0.106707	0.0388531	2.74642	0.00653809	0.767553	0.00033413	0.00439762	0.0511051	0.0190593	1	3.06179
DOCK2	1011	rs261015	5	169240629	T	C	0.183654	0.111848	0.0407838	2.74246	0.00647077	0.763029	0.000345537	0.00457231	0.0533997	0.0199438	1	3.06179
DOCK2	997	rs396387	5	169260680	T	C	0.183778	0.111762	0.0407782	2.74073	0.00644157	0.761052	0.000343671	0.00455832	0.053352	0.0199386	1	3.06179
DOCK2	1031	rs261011	5	169241527	A	C	0.183699	0.111647	0.0407839	2.73753	0.00638798	0.757401	0.00034047	0.00453553	0.0532986	0.019942	1	3.06179
DOCK2	1132	rs417230	5	169262575	G	A	0.183775	0.111514	0.0407626	2.73569	0.00635756	0.755314	0.000338567	0.0045214	0.0532544	0.0199388	1	3.06179
DOCK2	1100	rs261010	5	169242458	A	C	0.183709	0.111538	0.0407859	2.73472	0.00634144	0.754204	0.000337636	0.00451492	0.0532428	0.0199416	1	3.06179
DOCK2	1052	rs261631	5	169257776	T	C	0.183994	0.110865	0.0407783	2.71873	0.00608348	0.736056	0.000321814	0.00439733	0.0528996	0.0199297	1	3.06179
DOCK2	544	rs261059	5	169326475	T	C	0.207065	0.105371	0.0387782	2.71727	0.00606067	0.734414	0.00030642	0.00419519	0.0505588	0.019058	1	3.06179
DOCK2	9	rs246768	5	169241873	C	A	0.467517	0.0868909	0.0319922	2.716	0.00604077	0.732977	0.000247917	0.00340004	0.0410406	0.0154774	1	3.06179
DOCK2	65	rs261622	5	169266513	A	G	0.405728	0.0877189	0.0324268	2.70514	0.00587369	0.720723	0.000243964	0.00339504	0.041535	0.0157268	1	3.06179
DOCK2	1037	rs261633	5	169258891	T	A	0.183973	0.110267	0.0407787	2.70403	0.00585705	0.719483	0.000308175	0.00429495	0.052616	0.0199307	1	3.06179
DOCK2	76	rs174411	5	169241359	G	T	0.407254	0.0869043	0.0323972	2.68246	0.00554182	0.69532	0.000228115	0.00327213	0.0411625	0.0157176	1	3.06179
DOCK2	78	rs261629	5	169256132	G	A	0.407545	0.0868713	0.0324189	2.67965	0.00550216	0.692183	0.00022622	0.00325711	0.0411147	0.0157159	1	3.06179
DOCK2	487	rs10447205	5	169438392	A	T	0.209018	-0.105414	0.0400646	-2.6311	0.00486653	0.638591	-0.000237419	0.00364443	-0.0487862	0.0189927	1	3.06179
DOCK2	1155	rs386074	5	169263391	C	T	0.186294	0.106329	0.0405928	2.61941	0.0047263	0.625833	0.000239732	0.00373655	0.0507228	0.0198349	1	3.06179
DOCK2	958	rs10054135	5	169259125	T	C	0.106979	0.134198	0.0512725	2.61735	0.00470213	0.623595	0.000300199	0.00469158	0.0638433	0.0249852	1	3.06179
DOCK2	23	rs155073	5	169239816	C	A	0.452892	0.0838483	0.0321362	2.60915	0.00460721	0.614697	0.00018207	0.00287592	0.0395184	0.0155142	1	3.06179
DOCK2	1098	rs392671	5	169266257	C	G	0.186016	0.105715	0.0406296	2.60192	0.00452527	0.606867	0.000228133	0.00363749	0.0504133	0.0198464	1	3.06179
DOCK2	21	rs155071	5	169246656	G	A	0.454834	0.0821863	0.0321334	2.55766	0.00405903	0.559442	0.000157184	0.00265301	0.0387244	0.0155089	1	3.06179
DOCK2	1197	rs380222	5	169265589	A	T	0.186379	0.103696	0.0405977	2.55423	0.00402532	0.555806	0.00019906	0.00337453	0.049452	0.0198318	1	3.06179
DOCK2	26	rs246766	5	169247010	C	T	0.454637	0.081245	0.0321261	2.52894	0.00378631	0.529117	0.000144981	0.00253796	0.038291	0.0155096	1	3.06179
DOCK2	27	rs155070	5	169246992	C	T	0.454636	0.0812271	0.032126	2.52839	0.0037813	0.52854	0.000144758	0.00253581	0.0382827	0.0155096	1	3.06179
DOCK2	316	rs254719	5	169354754	A	G	0.12763	-0.125773	0.0503321	-2.49886	0.003705	0.519654	-0.000209858	0.00371884	-0.0566418	0.0231588	1	3.06179
DOCK2	69	rs261587	5	169225237	A	G	0.390596	-0.0818883	0.0325614	-2.51489	0.00366067	0.514406	-0.000142264	0.00253491	-0.0388629	0.0158292	1	3.06179
DOCK2	523	rs261590	5	169226130	C	A	0.209023	-0.0972442	0.0389684	-2.49546	0.0034949	0.494208	-0.000161711	0.00295247	-0.0462705	0.0189933	1	3.06179
DOCK2	1236	rs261040	5	169282164	A	T	0.212833	0.0954184	0.0384045	2.48456	0.00340573	0.482945	0.000155862	0.00288463	0.0457646	0.0188681	1	3.06179
DOCK2	172	rs7379828	5	169323654	G	A	0.44817	-0.079202	0.0319408	-2.47965	0.00336641	0.477885	-0.000126551	0.00235652	-0.0375923	0.0155295	1	3.06179
DOCK2	1140	rs261039	5	169282375	T	C	0.212636	0.094997	0.0384332	2.47174	0.00330424	0.469762	0.000150488	0.00282989	0.0455438	0.0188745	1	3.06179
DOCK2	1068	rs261086	5	169275535	T	C	0.212878	0.0946562	0.0384421	2.46231	0.00323179	0.460102	0.000146565	0.00278851	0.0453511	0.0188668	1	3.06179
DOCK2	1094	rs261082	5	169278760	T	C	0.212807	0.0941747	0.0384339	2.4503	0.00314232	0.447871	0.00014183	0.00273866	0.0451355	0.0188691	1	3.06179
DOCK2	99	rs77420825	5	169495516	G	T	0.167615	0.105304	0.0429909	2.44945	0.00313606	0.447002	0.000155048	0.00299704	0.0494404	0.020676	1	3.06179
DOCK2	189	rs11741998	5	169324616	G	A	0.459321	-0.0779793	0.0319946	-2.43726	0.00304841	0.434652	-0.000112403	0.00220548	-0.0368728	0.0154974	1	3.06179
DOCK2	35	rs155074	5	169238342	A	G	0.382451	0.0796281	0.0327984	2.4278	0.00298233	0.425107	0.000112325	0.0022296	0.0376636	0.0158915	1	3.06179
DOCK2	28	rs261625	5	169268191	T	C	0.492103	0.0758171	0.0316434	2.39598	0.00277215	0.393277	0.000100165	0.00206658	0.0361326	0.0154481	1	3.06179
DOCK2	1	rs113451103	5	169273675	C	T	0.018383	0.287062	0.11988	2.39458	0.00276327	0.391879	0.000371368	0.007675	0.134394	0.0574927	1	3.06179
DOCK2	1213	rs382880	5	169254923	A	T	0.195429	0.095524	0.0399762	2.38952	0.00273163	0.386864	0.000124105	0.00258054	0.0454324	0.0194767	1	3.06179
DOCK2	1350	rs74886786	5	169260034	G	A	0.0970202	0.12792	0.053541	2.3892	0.00272961	0.386542	0.000166117	0.00345547	0.0608573	0.0260929	1	3.06179
DOCK2	1211	rs370379	5	169254919	G	A	0.19542	0.0954206	0.0399778	2.38684	0.00271502	0.384207	0.000123214	0.00257031	0.0453822	0.0194771	1	3.06179
DOCK2	841	rs259891	5	169357240	C	T	0.475473	0.0764355	0.0320517	2.38476	0.0027022	0.382146	9.7285e-05	0.00203452	0.0360021	0.0154649	1	3.06179
DOCK2	673	rs871705	5	169522052	T	C	0.446349	0.0757449	0.0318483	2.3783	0.00266294	0.375773	9.60515e-05	0.00202437	0.0360697	0.015536	1	3.06179
DOCK2	3	rs112079279	5	169217170	C	G	0.0181454	0.282932	0.119981	2.35814	0.00254457	0.355974	0.000338928	0.00731767	0.133197	0.0578615	1	3.06179
DOCK2	2	rs112695566	5	169217134	G	C	0.0181449	0.282903	0.119985	2.35782	0.00254274	0.355661	0.000338643	0.00731431	0.13318	0.0578623	1	3.06179
DOCK2	1368	rs17645897	5	169242848	T	C	0.0968638	0.126185	0.0535758	2.35526	0.00252818	0.353161	0.000151782	0.00328834	0.0600361	0.026112	1	3.06179
DOCK2	261	rs6883554	5	169328238	C	T	0.457976	-0.0754516	0.032155	-2.3465	0.00247906	0.344619	-8.80253e-05	0.00192704	-0.0355075	0.0155013	1	3.06179
DOCK2	1333	rs75613870	5	169240971	A	G	0.0968377	0.125628	0.0535749	2.3449	0.00247026	0.34307	0.00014767	0.00323891	0.0597793	0.0261152	1	3.06179
DOCK2	151	rs10064355	5	169435924	G	T	0.42608	-0.0759205	0.0324717	-2.33805	0.0024328	0.336418	-8.67201e-05	0.00191759	-0.0356462	0.0156181	1	3.06179
DOCK2	141	rs6873253	5	169410622	T	C	0.205717	-0.0922323	0.0397595	-2.31976	0.00233607	0.318754	-0.000101073	0.00228377	-0.0432663	0.0191064	1	3.06179
DOCK2	238	rs11746697	5	169329731	G	A	0.452452	-0.0749533	0.0323135	-2.31957	0.00233509	0.318573	-8.20434e-05	0.00185421	-0.035135	0.0155169	1	3.06179
DOCK2	587	rs2624252	5	169356315	A	T	0.477963	0.0742419	0.0320581	2.31585	0.00231604	0.315007	8.09543e-05	0.0018376	0.0349537	0.0154616	1	3.06179
DOCK2	569	rs6896505	5	169356910	A	G	0.478288	0.0739627	0.0319858	2.31236	0.00229828	0.311655	8.02099e-05	0.00182819	0.0349	0.0154612	1	3.06179
DOCK2	5	rs112653626	5	169283020	A	G	0.0183315	0.27626	0.119712	2.30771	0.00227486	0.307197	0.000295042	0.00676161	0.129697	0.0575733	1	3.06179
DOCK2	373	rs75580683	5	169497591	C	T	0.147408	0.104846	0.0454895	2.30484	0.00226059	0.304458	0.000110806	0.00254792	0.0490162	0.0217857	1	3.06179
DOCK2	10	rs112887382	5	169246509	T	C	0.0181253	0.276953	0.12048	2.29875	0.0022306	0.298645	0.000289783	0.00671109	0.129912	0.0578939	1	3.06179
DOCK2	6	rs113011716	5	169238821	A	G	0.0181093	0.277035	0.120544	2.29821	0.00222796	0.29813	0.000289498	0.00670872	0.129938	0.057919	1	3.06179
DOCK2	24	rs246770	5	169253887	G	A	0.344765	0.076662	0.0334067	2.29481	0.00221147	0.294897	8.05004e-05	0.00187291	0.0364013	0.0162497	1	3.06179
DOCK2	886	rs259894	5	169358883	T	A	0.452571	0.0735207	0.0320955	2.29069	0.00219165	0.290978	7.60431e-05	0.00177773	0.0346967	0.0155166	1	3.06179
DOCK2	1243	rs688881	5	169253781	G	A	0.196314	0.0912012	0.039816	2.29057	0.00219108	0.290865	9.52606e-05	0.00222731	0.0434764	0.019444	1	3.06179
DOCK2	55	rs147133420	5	169317164	G	A	0.0156753	-0.297282	0.130076	-2.28545	0.00216679	0.286012	-0.000300566	0.00706962	-0.138715	0.0621768	1	3.06179
DOCK2	13	rs150497612	5	169248053	T	C	0.0181311	0.275285	0.120485	2.28481	0.00216377	0.285405	0.000279351	0.00657552	0.129104	0.0578851	1	3.06179
DOCK2	585	rs6896240	5	169356966	G	A	0.477653	0.0731028	0.0319976	2.28463	0.00216295	0.28524	7.4586e-05	0.001756	0.0344834	0.0154621	1	3.06179
DOCK2	625	rs2624251	5	169356779	G	A	0.477627	0.0731087	0.0320089	2.28401	0.00216002	0.284651	7.4465e-05	0.00175442	0.0344741	0.0154622	1	3.06179
DOCK2	97	rs10073677	5	169224025	A	G	0.400744	-0.0739784	0.0324378	-2.28062	0.00214418	0.281446	-7.52323e-05	0.00177949	-0.0350868	0.0157604	1	3.06179
DOCK2	12	rs113767172	5	169253399	G	C	0.0181155	0.27377	0.12048	2.27233	0.00210596	0.273619	0.000270518	0.0064605	0.128453	0.0579097	1	3.06179
DOCK2	266	rs13174771	5	169366688	A	G	0.259694	-0.0840696	0.0370205	-2.27089	0.00209944	0.272269	-8.19771e-05	0.00196103	-0.0390472	0.0176145	1	3.06179
DOCK2	1153	rs73323970	5	169270343	T	C	0.107489	0.115686	0.0512031	2.25936	0.00204783	0.261439	0.000112621	0.00273025	0.0549953	0.0249356	1	3.06179
DOCK2	235	rs7708829	5	169322197	G	A	0.466854	-0.0720501	0.0319348	-2.25616	0.00203383	0.258451	-6.93426e-05	0.00168725	-0.0340947	0.0154809	1	3.06179
DOCK2	718	rs149700	5	169244934	C	A	0.322181	0.0758644	0.0338763	2.23945	0.00196237	0.242888	7.08999e-05	0.00175858	0.0361297	0.0165274	1	3.06179
DOCK2	160	rs259909	5	169366706	G	A	0.322042	-0.0770038	0.034756	-2.21555	0.00186537	0.220829	-6.66835e-05	0.00169971	-0.0357482	0.0165294	1	3.06179
DOCK2	932	rs259890	5	169357094	A	C	0.452352	0.0710851	0.0321215	2.21301	0.00185538	0.218492	6.21949e-05	0.00158989	0.0335214	0.0155176	1	3.06179
DOCK2	33	rs39824	5	169255522	A	G	0.346792	0.0737923	0.0333861	2.21027	0.00184471	0.215985	6.45867e-05	0.00165617	0.0350118	0.0162276	1	3.06179
DOCK2	652	rs2546507	5	169356831	A	C	0.477152	0.0705775	0.0319856	2.20654	0.0018303	0.212571	6.09603e-05	0.0015698	0.0333062	0.0154632	1	3.06179
DOCK2	206	rs6873329	5	169410474	A	G	0.214032	-0.086226	0.0392257	-2.1982	0.00179857	0.204963	-7.26746e-05	0.00188919	-0.0404068	0.018831	1	3.06179
DOCK2	57	rs73800228	5	169317242	G	A	0.015884	-0.281923	0.129068	-2.1843	0.00174714	0.192341	-0.000230126	0.00607665	-0.131716	0.0617752	1	3.06179
DOCK2	58	rs2062119	5	169316877	G	A	0.0158848	-0.281702	0.129092	-2.18218	0.00173947	0.190426	-0.000228887	0.00605834	-0.131585	0.0617737	1	3.06179
DOCK2	60	rs2161147	5	169316939	C	G	0.0158852	-0.281675	0.129083	-2.18212	0.00173926	0.190374	-0.000228851	0.00605777	-0.13158	0.0617729	1	3.06179
DOCK2	641	rs261614	5	169233557	G	A	0.210813	0.0847289	0.0391713	2.16304	0.00167192	0.173195	6.68448e-05	0.00180763	0.039981	0.0189357	1	3.06179
DOCK2	795	rs155072	5	169243757	T	A	0.320345	0.0725497	0.033918	2.13897	0.00159151	0.151755	5.50035e-05	0.00152774	0.0345605	0.0165527	1	3.06179
DOCK2	125	rs11740057	5	169304925	C	G	0.468413	-0.0682373	0.0319115	-2.13833	0.00158943	0.151185	-5.13501e-05	0.00142728	-0.0323073	0.0154782	1	3.06179
DOCK2	62	rs56832211	5	169315381	A	G	0.0158074	-0.275717	0.129329	-2.1319	0.0015688	0.145502	-0.000202159	0.00565908	-0.128862	0.0619231	1	3.06179
DOCK2	73	rs61258191	5	169316072	C	T	0.0157794	-0.276173	0.129598	-2.131	0.00156591	0.144702	-0.000201877	0.00565687	-0.12892	0.0619771	1	3.06179
DOCK2	72	rs55849268	5	169316060	G	A	0.0157802	-0.276045	0.129594	-2.13008	0.00156299	0.143888	-0.000201408	0.00564946	-0.128861	0.0619756	1	3.06179
DOCK2	67	rs55848615	5	169316194	C	T	0.0158168	-0.27519	0.129307	-2.12819	0.00155703	0.142226	-0.000200234	0.00562822	-0.1286	0.061905	1	3.06179
DOCK2	66	rs57785240	5	169315835	A	T	0.0158152	-0.275029	0.129293	-2.12718	0.00155383	0.141332	-0.000199737	0.00562055	-0.128545	0.0619081	1	3.06179
DOCK2	61	rs60011593	5	169315852	T	C	0.0158157	-0.275006	0.12929	-2.12705	0.00155342	0.141219	-0.00019967	0.00561946	-0.128535	0.0619072	1	3.06179
DOCK2	68	rs58710061	5	169316301	C	T	0.0158182	-0.275027	0.129302	-2.12701	0.00155331	0.141188	-0.000199637	0.00561875	-0.128523	0.0619024	1	3.06179
DOCK2	64	rs61231015	5	169315234	G	A	0.0158127	-0.274869	0.129321	-2.12548	0.0015485	0.139837	-0.000198908	0.00560771	-0.128453	0.061913	1	3.06179
DOCK2	59	rs56270722	5	169314729	C	T	0.0158105	-0.274826	0.129347	-2.12472	0.00154612	0.139168	-0.000198545	0.00560217	-0.128415	0.0619172	1	3.06179
DOCK2	104	rs6871299	5	169334914	T	C	0.416553	-0.068868	0.032441	-2.12287	0.00154034	0.137541	-5.00073e-05	0.00141389	-0.032465	0.0156671	1	3.06179
DOCK2	31	rs6873234	5	169299968	G	A	0.0156474	-0.2764	0.130389	-2.11981	0.00153086	0.134854	-0.000197135	0.00559251	-0.128774	0.062234	1	3.06179
DOCK2	131	rs11134596	5	169307075	C	T	0.468838	-0.0661523	0.0318848	-2.07473	0.00139905	0.0956945	-4.38527e-05	0.00130682	-0.0313447	0.0154776	1	3.06179
DOCK2	82	rs386406	5	169233161	T	G	0.411915	-0.066991	0.0323337	-2.07186	0.00139116	0.0932343	-4.4151e-05	0.0013198	-0.0317369	0.015693	1	3.06179
DOCK2	210	rs149604152	5	169073162	C	T	0.0524677	0.14913	0.0720632	2.06943	0.00138451	0.0911509	9.68794e-05	0.00290362	0.0699739	0.0346407	1	3.06179
DOCK2	326	rs77826390	5	169170493	G	A	0.026457	0.207408	0.100473	2.06432	0.00137063	0.0867704	0.000132916	0.00400578	0.0969741	0.0481263	1	3.06179
DOCK2	1276	rs115796250	5	169322450	C	T	0.0923116	0.11283	0.0550177	2.05079	0.0013348	0.0752493	7.12966e-05	0.00218025	0.0534137	0.026683	1	3.06179
DOCK2	314	rs79365287	5	169071202	A	G	0.0692216	0.128293	0.062597	2.04951	0.00133145	0.0741564	8.10507e-05	0.00248196	0.0608741	0.030429	1	3.06179
DOCK2	116	rs6555877	5	169331938	A	G	0.418268	-0.0663774	0.0324312	-2.04671	0.00132422	0.0717876	-4.14242e-05	0.00127232	-0.0312821	0.0156583	1	3.06179
DOCK2	143	rs4867897	5	169313219	G	A	0.468848	-0.0651381	0.0318437	-2.04556	0.00132123	0.0708069	-4.08312e-05	0.00125566	-0.0309039	0.0154777	1	3.06179
DOCK2	1374	rs261019	5	169237058	T	G	0.10501	0.10618	0.0519665	2.04324	0.00131528	0.068845	6.60909e-05	0.00203752	0.0502484	0.0251946	1	3.06179
DOCK2	1284	rs74888019	5	169322531	A	G	0.0922538	0.111423	0.0550279	2.02485	0.00126925	0.0533522	6.69563e-05	0.0021052	0.0527527	0.0266907	1	3.06179
DOCK2	521	rs261592	5	169227682	G	A	0.152603	-0.0894286	0.0442071	-2.02295	0.00126461	0.0517607	-5.36345e-05	0.00168975	-0.0424118	0.0214788	1	3.06179
DOCK2	246	rs6869012	5	169176192	T	C	0.0262094	0.203867	0.10082	2.02209	0.00126253	0.0510424	0.000120478	0.00379911	0.0954258	0.0483474	1	3.06179
DOCK2	520	rs261591	5	169227169	T	C	0.152592	-0.0893668	0.0441963	-2.02204	0.00126241	0.0510037	-5.35188e-05	0.00168774	-0.0423941	0.0214794	1	3.06179
DOCK2	259	rs111340894	5	169179005	G	A	0.0261814	0.20343	0.100615	2.02187	0.00126198	0.0508554	0.000120475	0.00379994	0.0954649	0.0483726	1	3.06179
DOCK2	253	rs111798812	5	169185369	A	G	0.0260859	0.203179	0.100516	2.02136	0.00126075	0.0504321	0.000120542	0.0038041	0.0956109	0.0484587	1	3.06179
DOCK2	254	rs113070931	5	169186431	A	G	0.0260861	0.203054	0.100522	2.02	0.00125745	0.0492906	0.000120144	0.00379706	0.095546	0.0484585	1	3.06179
DOCK2	1302	rs79960070	5	169322438	A	G	0.0922488	0.111084	0.0550289	2.01865	0.0012542	0.0481641	6.59613e-05	0.00208764	0.0525925	0.0266914	1	3.06179
DOCK2	513	rs261588	5	169225861	T	A	0.152536	-0.0890779	0.044148	-2.01771	0.00125194	0.0473807	-5.2969e-05	0.00167812	-0.0423096	0.0214827	1	3.06179
DOCK2	537	rs6859903	5	169363051	T	A	0.293499	-0.0719803	0.0357018	-2.01615	0.0012482	0.0460798	-4.16653e-05	0.00132219	-0.0333803	0.0169619	1	3.06179
DOCK2	499	rs261616	5	169232623	C	T	0.152837	-0.0892719	0.0442874	-2.01574	0.00124721	0.0457352	-5.26749e-05	0.00167229	-0.0422341	0.0214653	1	3.06179
DOCK2	98	rs112603962	5	169187270	G	A	0.0260901	0.202441	0.100536	2.01362	0.00124214	0.0439638	0.000118298	0.00376414	0.0952372	0.048455	1	3.06179
DOCK2	802	rs11134602	5	169440299	A	G	0.167088	0.0852372	0.0423409	2.01312	0.00124095	0.0435472	5.04868e-05	0.0016073	0.040684	0.0207044	1	3.06179
DOCK2	492	rs261064	5	169325594	A	G	0.115734	0.099077	0.0493255	2.00864	0.00123035	0.0398163	5.82417e-05	0.00186302	0.0473376	0.0241443	1	3.06179
DOCK2	268	rs111527735	5	169182919	T	C	0.0260924	0.201675	0.100598	2.00476	0.00122127	0.0365966	0.000115794	0.00371923	0.0948142	0.048453	1	3.06179
DOCK2	1194	rs17560224	5	169269871	C	G	0.0996041	0.105936	0.0529242	2.00166	0.00121406	0.03402	6.11786e-05	0.00197149	0.0503919	0.0257918	1	3.06179
DOCK2	101	rs261593	5	169228070	G	T	0.152413	-0.0885755	0.0442512	-2.00165	0.00121405	0.0340173	-5.0974e-05	0.00164265	-0.0419867	0.0214899	1	3.06179
DOCK2	134	rs370086	5	169142614	T	A	0.0284917	0.19785	0.0988474	2.00157	0.00121386	0.0339495	0.000110099	0.00354828	0.0907016	0.0464253	1	3.06179
DOCK2	145	rs7727697	5	169307752	G	A	0.466596	-0.0636474	0.031889	-1.9959	0.00120084	0.0292608	-3.62204e-05	0.00117432	-0.0301625	0.0154824	1	3.06179
DOCK2	498	rs261062	5	169325739	A	G	0.115786	0.0982327	0.0493057	1.99232	0.00119269	0.0263006	5.59896e-05	0.00182215	0.0469439	0.0241397	1	3.06179
DOCK2	142	rs11742527	5	169343217	A	G	0.411964	-0.0645921	0.0324928	-1.98789	0.00118272	0.0226505	-3.60139e-05	0.00117754	-0.03045	0.015693	1	3.06179
DOCK2	504	rs261061	5	169325863	A	G	0.115794	0.09778	0.049302	1.98329	0.00117247	0.0188663	5.47893e-05	0.00180013	0.0467296	0.024139	1	3.06179
DOCK2	553	rs73798759	5	169146420	G	A	0.0309455	0.18365	0.0926157	1.98293	0.00117167	0.0185694	0.00010115	0.00332461	0.0863296	0.0446032	1	3.06179
DOCK2	860	rs261080	5	169279475	A	G	0.225463	0.074527	0.037585	1.98289	0.0011716	0.0185423	4.19128e-05	0.00137764	0.0357739	0.0184833	1	3.06179
DOCK2	850	rs261079	5	169279780	C	T	0.22546	0.0744772	0.0375844	1.9816	0.00116874	0.0174808	4.17835e-05	0.00137526	0.0357508	0.0184834	1	3.06179
DOCK2	525	rs261063	5	169325662	C	T	0.115813	0.09768	0.0493081	1.98101	0.00116745	0.0170005	5.44882e-05	0.00179452	0.0466727	0.0241373	1	3.06179
DOCK2	856	rs261083	5	169278751	C	G	0.225431	0.0744605	0.0375919	1.98076	0.00116689	0.0167921	4.17016e-05	0.00137377	0.0357373	0.0184843	1	3.06179
DOCK2	514	rs261060	5	169326062	T	C	0.115833	0.0975721	0.049278	1.98003	0.0011653	0.0161973	5.43567e-05	0.00179203	0.0466461	0.0241355	1	3.06179
DOCK2	257	rs6868156	5	169175717	T	C	0.0261773	0.199299	0.100689	1.97935	0.0011638	0.0156387	0.000108774	0.00358865	0.0934646	0.0483768	1	3.06179
DOCK2	256	rs75888964	5	169175339	C	T	0.0261791	0.199256	0.100685	1.979	0.00116304	0.0153532	0.00010868	0.00358685	0.093445	0.0483751	1	3.06179
DOCK2	248	rs112662588	5	169172062	A	G	0.026203	0.199438	0.100858	1.97741	0.00115956	0.0140509	0.00010822	0.00357763	0.0933285	0.0483537	1	3.06179
DOCK2	515	rs73798760	5	169146503	T	G	0.0309369	0.183044	0.092617	1.97635	0.00115725	0.0131836	9.95873e-05	0.00329591	0.0860551	0.0446093	1	3.06179
DOCK2	552	rs11952154	5	169148709	A	C	0.0309359	0.183057	0.0926337	1.97614	0.00115678	0.0130069	9.95375e-05	0.003295	0.0860471	0.04461	1	3.06179
DOCK2	558	rs11954683	5	169147678	G	T	0.0309343	0.182897	0.0926232	1.97463	0.00115351	0.0117773	9.91834e-05	0.00328846	0.0859838	0.0446111	1	3.06179
DOCK2	147	rs9313472	5	169188288	A	G	0.0262515	0.197775	0.100295	1.97193	0.00114767	0.00956969	0.000106717	0.00354829	0.0929861	0.0483103	1	3.06179
DOCK2	980	rs7443571	5	169520419	C	T	0.36453	0.0647826	0.0328967	1.96927	0.00114196	0.00740001	3.52264e-05	0.00117452	0.0308474	0.0160482	1	3.06179
DOCK2	1291	rs75345097	5	169322561	G	C	0.0923758	0.108218	0.0550131	1.96713	0.00113738	0.00565447	5.82551e-05	0.00194671	0.0512186	0.0266752	1	3.06179
DOCK2	274	rs116722716	5	169187963	C	T	0.0260182	0.19795	0.100641	1.96689	0.00113687	0.00545963	0.000105902	0.00353981	0.0931521	0.0485206	1	3.06179
DOCK2	45	rs113520126	5	169170947	G	A	0.0261989	0.198285	0.100861	1.96592	0.00113481	0.00467086	0.000105303	0.00352335	0.0927932	0.0483575	1	3.06179
DOCK2	87	rs30080	5	169273557	C	G	0.407554	0.0633383	0.0322809	1.9621	0.00112672	0.00156051	3.39193e-05	0.00113946	0.0301044	0.015719	1	3.06179
DOCK2	279	rs112403001	5	169183438	C	T	0.0260233	0.197544	0.100689	1.96192	0.00112635	0.00141756	0.000104647	0.00351608	0.0929079	0.0485161	1	3.06179
ID4	22	rs76648182	6	20007570	T	C	0.0517163	0.224782	0.0752704	2.98633	0.0277632	1.39048	0.00282269	0.0176853	0.10167	0.034868	1	2.71823
ID4	112	rs79297189	6	19992691	T	G	0.0855934	0.166025	0.0585928	2.83354	0.0181803	1.20235	0.00138828	0.0108598	0.0763619	0.0276021	1	2.71823
ID4	15	rs140488480	6	19851879	A	G	0.0117137	0.452711	0.160067	2.82826	0.0179234	1.19606	0.00355212	0.0279942	0.198184	0.0717703	1	2.71823
ID4	134	rs76069627	6	19983114	A	G	0.0210162	-0.288548	0.116565	-2.47543	0.00735311	0.804459	-0.000956728	0.0120367	-0.130112	0.0538415	1	2.71823
ID4	141	rs78851087	6	20046113	G	C	0.0908052	0.138875	0.056746	2.44731	0.00688416	0.775634	0.000442067	0.00575893	0.0642151	0.0268783	1	2.71823
ID4	132	rs78155513	6	20045375	G	C	0.0908005	0.138842	0.0567369	2.44712	0.00688112	0.775441	0.000441848	0.00575743	0.0642116	0.0268789	1	2.71823
ID4	348	rs78347727	6	19703552	C	T	0.0668902	0.174546	0.0749856	2.32773	0.0052454	0.656845	0.000368462	0.00554614	0.0702449	0.0309138	1	2.71823
ID4	71	rs4712443	6	19999724	A	G	0.262922	-0.0786783	0.0364997	-2.15559	0.00363242	0.496559	-0.000134097	0.0024598	-0.0369168	0.0175449	1	2.71823
ID4	200	rs965036	6	19991043	T	G	0.280149	-0.0746803	0.0355364	-2.10152	0.00325535	0.448797	-0.000114853	0.0022365	-0.0352813	0.0171993	1	2.71823
ID4	508	rs7749252	6	19992762	T	C	0.232696	-0.0791154	0.0379037	-2.08727	0.00316419	0.436421	-0.00011784	0.00233064	-0.0372416	0.0182789	1	2.71823
ID4	962	rs9465547	6	19845911	C	G	0.219653	-0.0863316	0.0413988	-2.08536	0.00315221	0.434769	-0.000119705	0.00237246	-0.0379749	0.0186559	1	2.71823
ID4	501	rs78663358	6	20042852	T	C	0.0512446	-0.15646	0.0777749	-2.0117	0.0027303	0.37218	-0.000187802	0.004029	-0.0687843	0.0350296	1	2.71823
ID4	1293	rs6921758	6	19824025	T	C	0.323827	-0.0683399	0.0348989	-1.95823	0.0024678	0.328166	-7.78598e-05	0.00176715	-0.0315503	0.0165065	1	2.71823
ID4	683	rs9465533	6	19801708	A	C	0.260858	-0.0715971	0.0367223	-1.94969	0.00242892	0.321252	-8.1309e-05	0.00186194	-0.0334754	0.0175904	1	2.71823
ID4	685	rs9465532	6	19801701	C	G	0.260818	-0.0713572	0.0367303	-1.94273	0.00239781	0.31564	-7.99851e-05	0.00184492	-0.0333576	0.0175913	1	2.71823
ID4	1341	rs7771384	6	19821270	A	G	0.22645	-0.0731598	0.0378442	-1.93318	0.00235592	0.307968	-8.20407e-05	0.00191117	-0.0348232	0.018455	1	2.71823
ID4	467	rs544241	6	19973680	T	C	0.269448	-0.0709633	0.0367162	-1.93275	0.00235405	0.307621	-7.73133e-05	0.00180185	-0.0328427	0.0174093	1	2.71823
ID4	814	rs16882710	6	19803155	T	C	0.0356992	0.166316	0.0869679	1.91238	0.00226788	0.291389	0.000176232	0.00419453	0.0777079	0.0416304	1	2.71823
ID4	1294	rs7773816	6	19823432	A	T	0.320012	-0.0666125	0.0348802	-1.90975	0.00225704	0.289304	-6.9664e-05	0.00166258	-0.0308652	0.0165582	1	2.71823
ID4	594	rs9465531	6	19798649	T	A	0.260488	-0.0696301	0.0366906	-1.89776	0.00220852	0.279845	-7.19952e-05	0.00173948	-0.0325988	0.0175987	1	2.71823
ID4	824	rs7747609	6	19790092	G	T	0.0357208	0.164537	0.0867384	1.89693	0.00220521	0.279192	0.000169929	0.00410914	0.0770577	0.0416184	1	2.71823
ID4	262	rs12212015	6	19947777	T	C	0.13299	-0.0896985	0.0473381	-1.89485	0.00219693	0.277553	-9.24259e-05	0.00223978	-0.0420706	0.0227471	1	2.71823
ID4	849	rs75398766	6	19795015	C	T	0.0357211	0.16346	0.0868324	1.88248	0.00214859	0.26787	0.000164303	0.00403222	0.0764701	0.0416184	1	2.71823
ID4	713	rs9465534	6	19801794	A	G	0.260278	-0.0689021	0.0366953	-1.87768	0.00213022	0.264134	-6.87257e-05	0.00169488	-0.0322622	0.0176034	1	2.71823
ID4	686	rs6456271	6	19801996	T	A	0.260324	-0.0688513	0.036688	-1.87667	0.00212637	0.263347	-6.85607e-05	0.00169256	-0.032243	0.0176024	1	2.71823
ID4	862	rs1202312	6	19916257	G	A	0.430795	-0.0604957	0.0324002	-1.86714	0.00209055	0.255953	-5.94284e-05	0.00148138	-0.0284271	0.0155984	1	2.71823
ID4	367	rs6926381	6	19798169	G	T	0.148848	-0.0840106	0.0450165	-1.86622	0.00208713	0.25524	-8.25016e-05	0.00205846	-0.0395287	0.0217008	1	2.71823
ID4	362	rs6904600	6	19798493	A	G	0.148823	-0.0829612	0.0450351	-1.84215	0.00200028	0.236743	-7.80539e-05	0.00199545	-0.0390215	0.0217024	1	2.71823
ID4	480	rs7747860	6	19799405	T	C	0.143748	-0.0842405	0.0457862	-1.83987	0.0019923	0.235005	-7.87708e-05	0.0020184	-0.0395375	0.0220167	1	2.71823
ID4	844	rs78895934	6	19804458	T	G	0.0359816	0.159043	0.0866552	1.83535	0.00197664	0.231569	0.000146855	0.00378008	0.0742954	0.0414735	1	2.71823
ID4	1070	rs476974	6	20013820	T	C	0.0264722	-0.181315	0.0992181	-1.82744	0.00194954	0.225562	-0.000167313	0.00434103	-0.085822	0.0481155	1	2.71823
ID4	97	rs1883328	6	19908495	G	A	0.148583	0.081158	0.044482	1.82451	0.00193964	0.223348	7.50133e-05	0.00195197	0.0386737	0.0217169	1	2.71823
ID4	1109	rs545825	6	20016701	T	C	0.0266729	-0.179259	0.0988256	-1.81389	0.00190428	0.215342	-0.000161623	0.00425062	-0.0848734	0.0479392	1	2.71823
ID4	674	rs6938418	6	19809033	T	G	0.227177	-0.0695611	0.0386851	-1.79814	0.00185338	0.203552	-5.99638e-05	0.00160197	-0.0323538	0.0184346	1	2.71823
ID4	457	rs7769163	6	19795968	A	C	0.14415	-0.0821227	0.0457024	-1.7969	0.00184946	0.202632	-7.13326e-05	0.00190804	-0.0385694	0.0219913	1	2.71823
ID4	853	rs114990132	6	19804359	C	A	0.0360434	0.155124	0.0865748	1.79179	0.00183339	0.198834	0.000132869	0.00357212	0.072472	0.0414396	1	2.71823
ID4	791	rs116293473	6	19805125	A	G	0.0360404	0.154442	0.0866244	1.78289	0.00180583	0.192244	0.000130227	0.00353209	0.072115	0.0414414	1	2.71823
ID4	284	rs72836061	6	19743835	T	C	0.202338	-0.0705468	0.0395816	-1.78231	0.00180405	0.191816	-6.03405e-05	0.00163753	-0.0334472	0.0192269	1	2.71823
ID4	280	rs145893044	6	19746592	G	T	0.202369	-0.0704057	0.039531	-1.78103	0.00180011	0.190865	-6.01618e-05	0.00163476	-0.0334212	0.0192258	1	2.71823
ID4	285	rs67389033	6	19743070	T	C	0.202338	-0.0704602	0.0395944	-1.77955	0.00179562	0.189777	-5.99653e-05	0.0016318	-0.0333954	0.019227	1	2.71823
ID4	299	rs72836063	6	19747045	A	C	0.202374	-0.0703189	0.0395202	-1.77932	0.0017949	0.189604	-5.99296e-05	0.0016312	-0.0333888	0.0192257	1	2.71823
ID4	170	rs11759345	6	19748549	A	G	0.202261	-0.0701134	0.0395273	-1.7738	0.00177822	0.185542	-5.92009e-05	0.00162018	-0.0332922	0.0192297	1	2.71823
ID4	278	rs6920225	6	19739378	G	T	0.201777	-0.0704306	0.0397559	-1.77158	0.00177157	0.183911	-5.89583e-05	0.00161708	-0.0332802	0.0192469	1	2.71823
ID4	82	rs60290480	6	19813120	A	C	0.143829	-0.0808981	0.0456692	-1.77139	0.00177102	0.183777	-6.74e-05	0.00184895	-0.0380571	0.0220118	1	2.71823
ID4	915	rs492591	6	20018376	G	A	0.0309689	-0.161252	0.091542	-1.76151	0.00174182	0.176543	-0.000133531	0.0036989	-0.0766615	0.0445891	1	2.71823
ID4	1168	rs115759209	6	19782370	C	G	0.0198674	-0.220407	0.126229	-1.74609	0.00169754	0.16534	-0.000160139	0.00450362	-0.094336	0.055354	1	2.71823
ID4	767	rs9295448	6	19759587	C	T	0.267588	-0.062634	0.0359628	-1.74163	0.00168502	0.162121	-4.99777e-05	0.00141167	-0.0296599	0.0174482	1	2.71823
ID4	80	rs9460417	6	19816857	T	C	0.144459	-0.078605	0.0455512	-1.72564	0.00164112	0.150636	-6.07326e-05	0.00174245	-0.0370068	0.0219721	1	2.71823
ID4	845	rs11753051	6	19730659	T	A	0.202342	-0.0685062	0.0397519	-1.72334	0.00163494	0.148996	-5.28746e-05	0.00152039	-0.0323403	0.019227	1	2.71823
ID4	773	rs10484640	6	19759897	G	T	0.267225	-0.0609381	0.0359778	-1.69377	0.00155814	0.128065	-4.49634e-05	0.00133052	-0.0288572	0.0174559	1	2.71823
ID4	728	rs3900464	6	19771601	A	G	0.26716	-0.0609733	0.0360296	-1.69231	0.00155448	0.127043	-4.48227e-05	0.00132822	-0.0288346	0.0174573	1	2.71823
ID4	212	rs74892329	6	19752736	C	T	0.0322051	-0.163981	0.0971816	-1.68737	0.00154216	0.123582	-0.000111124	0.00330866	-0.0720575	0.0437535	1	2.71823
ID4	738	rs9350182	6	19780879	G	A	0.266748	-0.060847	0.0360872	-1.68611	0.00153905	0.122704	-4.42369e-05	0.00131873	-0.028743	0.0174659	1	2.71823
ID4	746	rs2078462	6	19782173	T	C	0.266419	-0.0606214	0.0361042	-1.67907	0.00152178	0.117796	-4.3575e-05	0.00130783	-0.0286342	0.0174727	1	2.71823
ID4	719	rs9350181	6	19777376	T	C	0.266831	-0.0603971	0.0360614	-1.67484	0.00151154	0.11486	-4.31516e-05	0.0013004	-0.0285481	0.0174642	1	2.71823
ID4	703	rs9350184	6	19783157	T	C	0.266765	-0.0601153	0.0361323	-1.66376	0.00148514	0.107196	-4.21206e-05	0.00128291	-0.0283613	0.0174656	1	2.71823
ID4	368	rs484043	6	20041792	T	G	0.0289183	-0.158355	0.0952186	-1.66307	0.00148352	0.106722	-0.000110998	0.003383	-0.0748203	0.0460951	1	2.71823
ID4	741	rs9368119	6	19762411	C	T	0.26789	-0.0595431	0.0359786	-1.65496	0.00146464	0.101151	-4.12644e-05	0.00126746	-0.0281737	0.0174423	1	2.71823
ID4	736	rs9350178	6	19763653	G	A	0.267895	-0.0594526	0.0359951	-1.65169	0.00145711	0.0989095	-4.09709e-05	0.00126239	-0.0281178	0.0174422	1	2.71823
ID4	561	rs1931788	6	19972602	A	G	0.272687	0.0599078	0.0363833	1.64657	0.00144546	0.0954181	4.0292e-05	0.00124755	0.0278748	0.0173451	1	2.71823
ID4	303	rs61300526	6	19759087	A	G	0.194258	-0.0654499	0.0402096	-1.62772	0.00140359	0.0826335	-4.35367e-05	0.00137244	-0.0310181	0.0195247	1	2.71823
ID4	57	rs35293914	6	19831177	A	G	0.158838	0.073317	0.0451773	1.62287	0.0013931	0.0793718	4.66309e-05	0.00147677	0.0334727	0.0211327	1	2.71823
ID4	608	rs17483277	6	19790571	A	G	0.310251	-0.0556999	0.0344329	-1.61764	0.00138189	0.0758582	-3.64315e-05	0.0011595	-0.0263634	0.0166982	1	2.71823
ID4	183	rs7738895	6	19968313	T	C	0.272024	-0.0581195	0.0362295	-1.6042	0.00135371	0.0668972	-3.67914e-05	0.00118595	-0.0271782	0.0173585	1	2.71823
ID4	542	rs7754644	6	19970784	A	G	0.272885	0.0581236	0.0363128	1.60064	0.00134636	0.0645301	3.64743e-05	0.00117969	0.027091	0.0173414	1	2.71823
ID4	254	rs2031257	6	19672655	T	C	0.247909	0.0660893	0.041406	1.59613	0.00133716	0.0615462	3.72642e-05	0.00121038	0.0278682	0.0178893	1	2.71823
ID4	466	rs2743613	6	19592510	T	A	0.0870289	0.0906117	0.0569705	1.5905	0.00132579	0.0578338	5.6399e-05	0.00184165	0.0425399	0.0274041	1	2.71823
ID4	8	rs11961118	6	19809777	G	C	0.0251371	-0.163463	0.103142	-1.58483	0.00131448	0.0541076	-0.00010033	0.00329371	-0.0763269	0.0493454	1	2.71823
ID4	12	rs16882731	6	19811887	T	C	0.0250163	-0.163561	0.103369	-1.5823	0.00130947	0.052447	-0.000100022	0.00329144	-0.0763839	0.0494613	1	2.71823
ID4	705	rs1202294	6	19930995	C	A	0.356472	-0.0520776	0.0329628	-1.57989	0.00130472	0.0508677	-3.24467e-05	0.00107015	-0.0248687	0.016128	1	2.71823
ID4	77	rs2184393	6	19946730	G	A	0.356324	-0.05178	0.0329367	-1.57211	0.00128957	0.0457881	-3.19149e-05	0.00106034	-0.0247485	0.0161295	1	2.71823
ID4	583	rs17547572	6	19708229	G	A	0.160523	-0.0679549	0.0432297	-1.57195	0.00128927	0.0456858	-4.16228e-05	0.00138308	-0.0322841	0.0210428	1	2.71823
ID4	587	rs12529614	6	19966649	G	A	0.272314	-0.0567615	0.0361235	-1.57132	0.00128805	0.0452748	-3.42777e-05	0.00113969	-0.0266121	0.0173528	1	2.71823
ID4	381	rs12202520	6	19972938	T	C	0.233666	-0.0600073	0.0382336	-1.56949	0.00128453	0.044087	-3.59187e-05	0.0011963	-0.0279624	0.0182545	1	2.71823
ID4	1084	rs693897	6	20021990	A	C	0.0270679	-0.153384	0.0978846	-1.56699	0.00127974	0.0424614	-9.31627e-05	0.00311014	-0.0727981	0.0476002	1	2.71823
ID4	1315	rs9460385	6	19592564	G	T	0.0868857	0.0891267	0.0570524	1.56219	0.00127063	0.039353	5.31298e-05	0.00178168	0.0418138	0.0274246	1	2.71823
ID4	49	rs6919858	6	19836015	A	G	0.461296	-0.0501795	0.0321246	-1.56203	0.00127032	0.0392476	-3.00095e-05	0.00100651	-0.0236236	0.0154957	1	2.71823
ID4	7	rs73376665	6	19806343	T	G	0.0250994	-0.161064	0.103142	-1.56158	0.00126947	0.0389553	-9.5542e-05	0.0032058	-0.0752616	0.0493817	1	2.71823
ID4	198	rs12526695	6	19967188	C	G	0.272206	-0.056381	0.0361435	-1.55992	0.00126635	0.0378861	-3.34599e-05	0.00112445	-0.0264224	0.017355	1	2.71823
ID4	1108	rs479905	6	20014181	T	C	0.0270631	-0.152213	0.0978169	-1.5561	0.00125919	0.0354219	-9.10377e-05	0.00307037	-0.0722985	0.0476044	1	2.71823
ID4	50	rs1980461	6	19835009	C	G	0.462007	-0.0498359	0.0321117	-1.55195	0.00125149	0.0327536	-2.93708e-05	0.000994421	-0.0234687	0.0154941	1	2.71823
ID4	609	rs1931782	6	19965482	A	G	0.272288	-0.0559258	0.0360441	-1.55159	0.00125082	0.0325217	-3.28702e-05	0.00111328	-0.0262789	0.0173534	1	2.71823
ID4	529	rs11758935	6	19760008	G	A	0.195064	-0.0619805	0.0399891	-1.54993	0.00124776	0.0314565	-3.67958e-05	0.00124817	-0.0294895	0.0194944	1	2.71823
ID4	455	rs2147044	6	19717442	A	G	0.231768	-0.0585586	0.0377836	-1.54984	0.00124759	0.0313968	-3.45469e-05	0.00117198	-0.0276909	0.0183065	1	2.71823
ID4	10	rs58242516	6	19808674	A	G	0.0250804	-0.159098	0.103229	-1.54121	0.00123185	0.0258755	-9.15358e-05	0.00313043	-0.0743077	0.0494001	1	2.71823
ID4	768	rs9465496	6	19703618	C	T	0.283443	-0.0539689	0.0350432	-1.54007	0.00122978	0.0251441	-3.16833e-05	0.0010847	-0.0257634	0.0171404	1	2.71823
ID4	621	rs1931787	6	19966621	A	G	0.272706	-0.0554529	0.0360941	-1.53634	0.00122309	0.0227715	-3.18101e-05	0.00109283	-0.0260081	0.0173451	1	2.71823
ID4	657	rs12202043	6	19955295	G	A	0.27115	-0.0547151	0.0356194	-1.5361	0.00122266	0.0226197	-3.18511e-05	0.00109448	-0.0260507	0.0173762	1	2.71823
ID4	671	rs1202285	6	19914179	T	C	0.295134	-0.0531048	0.034612	-1.53429	0.00121942	0.0214658	-3.09257e-05	0.00106448	-0.025361	0.0169362	1	2.71823
ID4	586	rs6918737	6	19721681	A	T	0.229707	-0.0579547	0.037867	-1.53048	0.00121266	0.0190495	-3.3264e-05	0.00114904	-0.0274306	0.0183639	1	2.71823
ID4	411	rs2225705	6	19910353	A	C	0.237317	0.0566763	0.0370973	1.52777	0.00120789	0.0173361	3.27019e-05	0.00113248	0.0270735	0.018157	1	2.71823
ID4	13	rs16882727	6	19810832	T	C	0.0251049	-0.157644	0.10322	-1.52726	0.00120699	0.0170122	-8.88347e-05	0.00307783	-0.0736	0.0493767	1	2.71823
ID4	603	rs7776268	6	19717876	C	T	0.229321	-0.0577014	0.0379433	-1.52073	0.0011956	0.0128884	-3.26062e-05	0.00113659	-0.0272719	0.0183748	1	2.71823
ID4	655	rs2782194	6	19966018	C	G	0.272574	-0.0548116	0.0360539	-1.52027	0.00119481	0.0125996	-3.07541e-05	0.00107249	-0.0257398	0.0173478	1	2.71823
ID4	656	rs2782193	6	19966014	C	A	0.272577	-0.0547581	0.0360498	-1.51896	0.00119254	0.0117746	-3.06693e-05	0.00107083	-0.0257176	0.0173477	1	2.71823
ID4	11	rs725316	6	19813619	A	G	0.0250688	-0.156738	0.103189	-1.51894	0.00119251	0.0117645	-8.7352e-05	0.00304999	-0.0732503	0.0494114	1	2.71823
ID4	370	rs509674	6	19972222	T	C	0.234393	0.0578956	0.0381269	1.5185	0.00119175	0.0114856	3.22067e-05	0.00112499	0.0270247	0.018235	1	2.71823
ID4	664	rs1202311	6	19917167	T	C	0.295072	-0.0525329	0.0346134	-1.5177	0.00119038	0.0109869	-2.98648e-05	0.00104396	-0.0250884	0.0169373	1	2.71823
ID4	666	rs1931784	6	19965566	T	C	0.27252	-0.0547	0.0360524	-1.51724	0.00118958	0.0106928	-3.05604e-05	0.00106874	-0.0256901	0.0173489	1	2.71823
NRSN1	705	rs146525470	6	23607636	T	C	0.147764	-0.15271	0.0477916	-3.19533	0.0292117	1.53368	-0.00182177	0.0110283	-0.0623643	0.0196924	1	3.41329
NRSN1	592	rs12213691	6	23804221	G	T	0.293226	-0.121309	0.034912	-3.47471	0.0262909	1.48662	-0.00151941	0.00965526	-0.057792	0.0171395	1	3.41329
NRSN1	541	rs12153834	6	23803561	G	A	0.292737	-0.12089	0.0349098	-3.46292	0.0252785	1.46912	-0.00145682	0.00944819	-0.0576309	0.0171475	1	3.41329
NRSN1	574	rs113062410	6	23821093	C	A	0.292967	-0.120941	0.0349477	-3.46063	0.0250921	1.46582	-0.0014449	0.00940697	-0.0575839	0.0171449	1	3.41329
NRSN1	520	rs35123729	6	23818154	C	A	0.292233	-0.119172	0.0349682	-3.40801	0.0210943	1.38867	-0.00119883	0.00853688	-0.0568321	0.0171212	1	3.41329
NRSN1	505	rs12195684	6	23823292	T	C	0.287902	-0.119194	0.0350715	-3.3986	0.0205899	1.37794	-0.00117331	0.00846066	-0.0569845	0.017211	1	3.41329
NRSN1	516	rs12211578	6	23812126	A	C	0.28858	-0.116954	0.0350616	-3.33567	0.0168028	1.28799	-0.000939755	0.00752668	-0.0559285	0.0172071	1	3.41329
NRSN1	628	rs12216378	6	23802537	T	A	0.290911	-0.116362	0.0349549	-3.32892	0.0163973	1.2772	-0.000912207	0.00740045	-0.0556317	0.0172004	1	3.41329
NRSN1	624	rs10946639	6	23801387	A	G	0.290499	-0.115682	0.0349901	-3.30614	0.0152501	1.24519	-0.000843179	0.00710107	-0.0552899	0.01721	1	3.41329
NRSN1	821	rs10456292	6	23799702	G	T	0.291067	-0.114977	0.0349154	-3.29302	0.014628	1.22683	-0.000812111	0.00699946	-0.0555177	0.0176664	1	3.41329
NRSN1	626	rs13201891	6	23817627	C	G	0.290826	-0.11497	0.0349941	-3.28541	0.0142814	1.21626	-0.000784633	0.00683532	-0.0549409	0.0172079	1	3.41329
NRSN1	510	rs9366537	6	23800429	T	C	0.290648	-0.114904	0.0349449	-3.28815	0.0139801	1.20687	-0.000766984	0.00675047	-0.0548623	0.0170805	1	3.41329
NRSN1	509	rs9348604	6	23798295	G	T	0.290602	-0.114448	0.0349442	-3.27516	0.0138269	1.20202	-0.000757819	0.006711	-0.0548075	0.0171728	1	3.41329
NRSN1	525	rs9366536	6	23800386	C	T	0.290711	-0.114227	0.0349442	-3.26884	0.0135557	1.19329	-0.000741493	0.00663378	-0.0546998	0.0171721	1	3.41329
NRSN1	948	rs10456288	6	23797634	T	G	0.289893	-0.113849	0.0349858	-3.25415	0.0129462	1.17305	-0.000711646	0.00653213	-0.0549696	0.0177009	1	3.41329
NRSN1	555	rs12200386	6	23781694	C	T	0.290127	-0.11377	0.0350116	-3.24949	0.0126962	1.16447	-0.000690715	0.00639223	-0.0544032	0.0172103	1	3.41329
NRSN1	313	rs7775069	6	23735015	C	T	0.247531	-0.121145	0.0374645	-3.23359	0.012495	1.15744	-0.000714168	0.00666024	-0.0571562	0.0180028	1	3.41329
NRSN1	556	rs140472713	6	23795982	G	A	0.289847	-0.113499	0.0349975	-3.24306	0.0124331	1.15526	-0.000675171	0.00631604	-0.0543045	0.0172122	1	3.41329
NRSN1	557	rs41387151	6	23796212	G	C	0.289852	-0.113484	0.0349946	-3.2429	0.0124265	1.15503	-0.000674777	0.00631407	-0.0543014	0.017212	1	3.41329
NRSN1	517	rs9379589	6	23797238	T	C	0.290476	-0.113251	0.0349557	-3.23984	0.0123066	1.15076	-0.000667236	0.00627392	-0.0542177	0.0171775	1	3.41329
NRSN1	507	rs9393483	6	23795651	G	A	0.290498	-0.113224	0.0349669	-3.23803	0.012238	1.1483	-0.000663148	0.00625345	-0.0541875	0.0171776	1	3.41329
NRSN1	481	rs78210597	6	23606801	A	G	0.193128	-0.125724	0.0427513	-2.94082	0.0121424	1.14486	-0.000716616	0.00681406	-0.0590177	0.0195734	1	3.41329
NRSN1	498	rs111311974	6	23607656	G	C	0.192801	-0.124534	0.0428245	-2.90801	0.0121199	1.14404	-0.000706581	0.0067259	-0.0582994	0.0193624	1	3.41329
NRSN1	522	rs9379591	6	23798171	C	T	0.290474	-0.113227	0.034952	-3.2395	0.0120088	1.13999	-0.000649305	0.00617994	-0.0540692	0.0170861	1	3.41329
NRSN1	504	rs9356901	6	23796075	T	C	0.290521	-0.112789	0.0349625	-3.226	0.0117906	1.13193	-0.000636599	0.0061193	-0.0539921	0.0171793	1	3.41329
NRSN1	528	rs72837350	6	23795820	C	T	0.290487	-0.112826	0.0349745	-3.22595	0.0117882	1.13184	-0.000636472	0.00611872	-0.0539924	0.0171796	1	3.41329
NRSN1	524	rs9356902	6	23796356	T	G	0.290533	-0.112714	0.0349596	-3.22412	0.0117213	1.12934	-0.000632482	0.00609819	-0.0539601	0.0171791	1	3.41329
NRSN1	521	rs7754258	6	23796538	C	T	0.290538	-0.112658	0.0349585	-3.22262	0.0116682	1.12735	-0.000629341	0.00608212	-0.0539366	0.0171797	1	3.41329
NRSN1	503	rs9379588	6	23796178	G	A	0.290537	-0.11266	0.0349606	-3.22248	0.0116632	1.12716	-0.000629045	0.0060806	-0.0539343	0.0171797	1	3.41329
NRSN1	453	rs12196415	6	23788545	G	C	0.292417	-0.112154	0.0349072	-3.21292	0.011342	1.11489	-0.000607799	0.00595698	-0.0535882	0.0170165	1	3.41329
NRSN1	474	rs34114432	6	23781160	C	T	0.29232	-0.111767	0.0348881	-3.20359	0.0110199	1.10224	-0.00058887	0.00585764	-0.0534368	0.0170179	1	3.41329
NRSN1	497	rs9393477	6	23789697	A	G	0.29122	-0.111066	0.0349926	-3.17399	0.0100596	1.06222	-0.000533761	0.00556572	-0.0530599	0.017098	1	3.41329
NRSN1	471	rs9393479	6	23790212	A	G	0.291931	-0.110568	0.0349536	-3.16328	0.00951268	1.0377	-0.000501179	0.00537648	-0.0526854	0.0170117	1	3.41329
NRSN1	482	rs9379577	6	23775595	A	G	0.292283	-0.11006	0.0348598	-3.15722	0.00949203	1.03675	-0.000500254	0.00537434	-0.0527026	0.0170799	1	3.41329
NRSN1	565	rs9366533	6	23775230	C	T	0.290105	-0.11008	0.034969	-3.14793	0.0090126	1.01403	-0.000473649	0.00522517	-0.0525541	0.0170972	1	3.41329
NRSN1	487	rs9393481	6	23793432	C	G	0.29113	-0.110002	0.0349421	-3.14812	0.00901181	1.01399	-0.000472568	0.00521231	-0.0524387	0.0170204	1	3.41329
NRSN1	479	rs9348600	6	23794907	C	T	0.291225	-0.109774	0.0349407	-3.14172	0.00897121	1.01201	-0.000469944	0.00519586	-0.0523836	0.0170253	1	3.41329
NRSN1	476	rs12214245	6	23769126	A	T	0.2923	-0.109788	0.0349614	-3.14026	0.00881071	1.0041	-0.000460415	0.00513756	-0.0522562	0.0170023	1	3.41329
NRSN1	491	rs6456577	6	23792240	G	A	0.29122	-0.109544	0.0349464	-3.13463	0.00878237	1.00269	-0.00045966	0.00513932	-0.0523389	0.0170924	1	3.41329
NRSN1	570	rs12203328	6	23767038	C	G	0.289984	-0.109999	0.0351158	-3.13246	0.00873334	1.00024	-0.000457958	0.0051362	-0.0524379	0.0171742	1	3.41329
NRSN1	496	rs9356899	6	23791211	G	A	0.291221	-0.10941	0.0349479	-3.13066	0.00867848	0.997475	-0.000453655	0.00510332	-0.0522735	0.0170927	1	3.41329
NRSN1	488	rs9356900	6	23793039	G	A	0.291238	-0.109458	0.0349452	-3.13228	0.00859393	0.993186	-0.000448345	0.00506737	-0.05217	0.0170187	1	3.41329
NRSN1	492	rs111658896	6	23760575	T	G	0.291229	-0.109604	0.0351091	-3.12181	0.00845908	0.986258	-0.000441026	0.00502705	-0.0521364	0.0170958	1	3.41329
NRSN1	79	rs9379590	6	23798024	T	C	0.303675	-0.107215	0.0344687	-3.1105	0.00818515	0.971841	-0.000419548	0.00486268	-0.0512572	0.0168242	1	3.41329
NRSN1	501	rs36086996	6	23759653	G	A	0.291441	-0.109046	0.0351397	-3.10321	0.00800359	0.96202	-0.000415278	0.00487139	-0.0518865	0.0171556	1	3.41329
NRSN1	533	rs72835578	6	23760049	G	T	0.291449	-0.108952	0.0351299	-3.1014	0.00796073	0.95967	-0.000412817	0.00485592	-0.0518567	0.0171558	1	3.41329
NRSN1	301	rs12205526	6	23733569	T	G	0.249647	-0.11498	0.0373866	-3.07543	0.00740581	0.928046	-0.000399857	0.00487925	-0.0539924	0.0179182	1	3.41329
NRSN1	429	rs66591286	6	23748713	C	G	0.249844	-0.113411	0.0372654	-3.04333	0.00686752	0.895038	-0.000367532	0.0046628	-0.0535174	0.0179285	1	3.41329
NRSN1	91	rs13206774	6	23766836	C	T	0.303376	-0.104715	0.0345832	-3.02792	0.00642612	0.865994	-0.000320777	0.00421067	-0.0499178	0.0168299	1	3.41329
NRSN1	950	rs767950	6	23832678	A	T	0.265576	-0.109899	0.0362585	-3.03099	0.00634262	0.860278	-0.000332302	0.00439843	-0.0523919	0.0179636	1	3.41329
NRSN1	499	rs76324320	6	23598794	C	T	0.186488	-0.119845	0.0441473	-2.71466	0.00613443	0.845692	-0.000344273	0.00465132	-0.0561215	0.0199118	1	3.41329
NRSN1	532	rs80117777	6	23599392	A	C	0.185943	-0.11882	0.0441602	-2.69066	0.0059972	0.835806	-0.000336394	0.00458076	-0.0560919	0.0192725	1	3.41329
NRSN1	560	rs77499730	6	23777853	T	G	0.284387	-0.105502	0.0355185	-2.97034	0.00528719	0.780772	-0.000263153	0.00381842	-0.0497717	0.0171329	1	3.41329
NRSN1	160	rs12211737	6	23671618	A	C	0.135971	-0.150543	0.0517222	-2.91061	0.00449731	0.710156	-0.00028905	0.00455902	-0.0642716	0.0225677	1	3.41329
NRSN1	535	rs72498740	6	23599957	C	T	0.186449	-0.113905	0.0440472	-2.58598	0.00337431	0.584899	-0.000180798	0.00331388	-0.0535808	0.0198321	1	3.41329
NRSN1	611	rs540872	6	23943761	G	A	0.318979	-0.095159	0.0346049	-2.74987	0.00281023	0.505209	-0.000125005	0.00251323	-0.0444823	0.0165685	1	3.41329
NRSN1	602	rs526832	6	23944353	C	T	0.319062	-0.0950035	0.0345564	-2.74923	0.00280552	0.504479	-0.000124758	0.00251045	-0.0444688	0.0165674	1	3.41329
NRSN1	584	rs489308	6	23941918	G	A	0.319744	-0.0946168	0.0347309	-2.72428	0.00262892	0.476167	-0.000115779	0.00240963	-0.0440403	0.0165581	1	3.41329
NRSN1	171	rs4273673	6	23786044	T	G	0.448723	-0.0833485	0.032034	-2.60188	0.00192738	0.34105	-7.60175e-05	0.00185933	-0.0394409	0.0155271	1	3.41329
NRSN1	155	rs1325024	6	23785834	T	C	0.448716	-0.0830193	0.0320279	-2.59209	0.00188131	0.330523	-7.39215e-05	0.00183103	-0.0392926	0.0155272	1	3.41329
NRSN1	180	rs6913998	6	23786844	T	G	0.448892	-0.0827122	0.0320399	-2.58154	0.00183302	0.31921	-7.17283e-05	0.00180099	-0.0391312	0.0155267	1	3.41329
NRSN1	609	rs6920632	6	23605230	A	G	0.114608	-0.134043	0.0519493	-2.58027	0.0018273	0.31785	-0.000111592	0.00280649	-0.0610693	0.0242434	1	3.41329
NRSN1	162	rs13207630	6	23776434	A	G	0.449355	-0.0823175	0.0320116	-2.57149	0.00178839	0.308484	-6.97026e-05	0.00177281	-0.0389751	0.0155253	1	3.41329
NRSN1	173	rs10946637	6	23782743	T	C	0.448759	-0.0820755	0.0320124	-2.56387	0.00175536	0.300374	-6.82209e-05	0.00175212	-0.0388643	0.0155272	1	3.41329
NRSN1	164	rs12211736	6	23782277	A	C	0.448756	-0.0820252	0.0320117	-2.56235	0.00174888	0.298765	-6.79289e-05	0.00174799	-0.0388414	0.0155272	1	3.41329
NRSN1	174	rs4711061	6	23769090	A	T	0.448953	-0.0810795	0.0319912	-2.53443	0.00163431	0.269291	-6.27848e-05	0.00167393	-0.0384166	0.0155267	1	3.41329
NRSN1	172	rs6904798	6	23773365	C	A	0.448854	-0.0809835	0.0319923	-2.53134	0.00162219	0.266052	-6.22442e-05	0.001666	-0.0383706	0.015527	1	3.41329
NRSN1	177	rs6911660	6	23774622	C	G	0.448818	-0.0808988	0.0319918	-2.52874	0.00161203	0.263318	-6.17911e-05	0.00165933	-0.0383313	0.0155272	1	3.41329
NRSN1	163	rs6911487	6	23774487	A	G	0.44959	-0.080853	0.0320065	-2.52614	0.001602	0.260604	-6.13341e-05	0.00165245	-0.0382859	0.0155247	1	3.41329
NRSN1	594	rs569391	6	23940575	T	C	0.323629	-0.0870475	0.0346016	-2.51571	0.00156237	0.249707	-6.33373e-05	0.00172897	-0.0405393	0.0165067	1	3.41329
NRSN1	604	rs546951	6	23940218	C	A	0.323334	-0.0869718	0.0346165	-2.51244	0.00155018	0.246303	-6.27767e-05	0.00172072	-0.0404963	0.0165107	1	3.41329
NRSN1	170	rs4311502	6	23753025	C	T	0.452342	-0.0805998	0.0321316	-2.50843	0.0015354	0.242133	-5.834e-05	0.00160717	-0.0379967	0.0155163	1	3.41329
NRSN1	178	rs12525590	6	23776708	G	A	0.448562	-0.0802758	0.0320026	-2.50841	0.00153535	0.24212	-5.8382e-05	0.00160835	-0.0380253	0.0155281	1	3.41329
NRSN1	176	rs4400210	6	23753485	A	G	0.452344	-0.0805356	0.0321288	-2.50665	0.00152888	0.240285	-5.80514e-05	0.00160278	-0.0379697	0.0155163	1	3.41329
NRSN1	200	rs12201778	6	23757673	C	T	0.452289	-0.0801754	0.0320593	-2.50085	0.00150788	0.234269	-5.7122e-05	0.00158861	-0.0378823	0.0155165	1	3.41329
NRSN1	179	rs6901231	6	23767712	T	C	0.453102	-0.0798233	0.0319841	-2.49572	0.0014896	0.228962	-5.63048e-05	0.00157595	-0.0377987	0.0155142	1	3.41329
NRSN1	755	rs521283	6	23938384	G	C	0.324053	-0.0864453	0.0347252	-2.48941	0.00146746	0.222451	-5.88481e-05	0.00166013	-0.0401019	0.0165012	1	3.41329
NRSN1	199	rs2876662	6	23756230	C	T	0.452373	-0.0798494	0.0320905	-2.48826	0.00146345	0.221261	-5.5159e-05	0.0015583	-0.0376909	0.0155163	1	3.41329
NRSN1	205	rs9393460	6	23759459	C	G	0.452329	-0.0795293	0.0320251	-2.48334	0.00144653	0.216202	-5.44139e-05	0.00154667	-0.0376168	0.0155165	1	3.41329
NRSN1	197	rs9689043	6	23757147	C	T	0.452398	-0.0794978	0.0320752	-2.47848	0.00143001	0.211207	-5.36865e-05	0.00153523	-0.0375427	0.0155163	1	3.41329
NRSN1	201	rs12196052	6	23757821	T	C	0.452407	-0.0793159	0.0320623	-2.47381	0.00141433	0.206412	-5.29976e-05	0.00152434	-0.0374718	0.0155163	1	3.41329
NRSN1	212	rs12529689	6	23760007	T	A	0.452467	-0.0784178	0.0320187	-2.44913	0.00133484	0.181254	-4.9519e-05	0.00146831	-0.0370975	0.0155162	1	3.41329
NRSN1	213	rs12526357	6	23760028	T	G	0.452467	-0.0784034	0.032018	-2.44873	0.0013336	0.180852	-4.94653e-05	0.00146743	-0.0370915	0.0155162	1	3.41329
NRSN1	204	rs7768663	6	23760432	A	G	0.452463	-0.0783556	0.0320093	-2.4479	0.00133103	0.180013	-4.93533e-05	0.0014656	-0.037079	0.0155163	1	3.41329
NRSN1	191	rs1325017	6	23763218	C	G	0.452836	-0.0782511	0.0319835	-2.44661	0.00132703	0.178703	-4.91753e-05	0.00146264	-0.0370567	0.0155152	1	3.41329
NRSN1	190	rs1325018	6	23763222	A	G	0.452833	-0.0782414	0.0319833	-2.44632	0.00132614	0.178411	-4.91366e-05	0.001462	-0.0370524	0.0155152	1	3.41329
NRSN1	583	rs7768716	6	23760636	T	C	0.452479	-0.0782175	0.0320044	-2.44396	0.00131887	0.176022	-4.88236e-05	0.0014569	-0.0370192	0.0155162	1	3.41329
NRSN1	203	rs10498716	6	23762391	A	G	0.452494	-0.0780006	0.0319793	-2.4391	0.00130404	0.171104	-4.81783e-05	0.00144623	-0.0369454	0.0155162	1	3.41329
NRSN1	198	rs10946628	6	23762810	G	A	0.452497	-0.0779927	0.0319793	-2.43885	0.00130329	0.170854	-4.81457e-05	0.00144569	-0.0369416	0.0155162	1	3.41329
NRSN1	196	rs10946629	6	23762946	A	G	0.452499	-0.0779826	0.0319794	-2.43853	0.00130231	0.170527	-4.81032e-05	0.00144499	-0.0369367	0.0155162	1	3.41329
NRSN1	1557	rs549133	6	23963076	T	C	0.309223	-0.0857302	0.035345	-2.42553	0.00126369	0.157435	-5.00003e-05	0.00152602	-0.039567	0.0167103	1	3.41329
NRSN1	206	rs9393465	6	23764364	C	T	0.452497	-0.0774315	0.0319776	-2.42143	0.0012518	0.153324	-4.59132e-05	0.00140828	-0.0366777	0.0155163	1	3.41329
NRSN1	397	rs9348623	6	23954438	G	A	0.126675	0.117791	0.0488126	2.41313	0.0012281	0.145014	6.71759e-05	0.00208136	0.0546988	0.0232197	1	3.41329
NRSN1	958	rs2274208	6	23833807	G	T	0.340528	-0.0812878	0.0337166	-2.41091	0.00122188	0.142804	-4.68668e-05	0.00145602	-0.0383564	0.0162973	1	3.41329
NRSN1	1621	rs568606	6	23957023	T	G	0.273104	-0.0861497	0.0358461	-2.40332	0.0012008	0.135237	-4.88329e-05	0.00153111	-0.0406671	0.0173337	1	3.41329
NRSN1	31	rs9460898	6	23591161	A	C	0.247899	-0.0871943	0.0365341	-2.38666	0.00115601	0.11871	-4.81734e-05	0.0015411	-0.0416721	0.0178862	1	3.41329
NRSN1	568	rs13198680	6	23774167	T	G	0.168534	-0.101925	0.0431569	-2.36173	0.00109267	0.0942106	-5.19739e-05	0.00171306	-0.0475658	0.0206315	1	3.41329
NRSN1	1252	rs12197253	6	23864450	A	G	0.326759	-0.0798066	0.0339826	-2.34845	0.00106062	0.0812658	-4.00381e-05	0.00134067	-0.0377497	0.0164664	1	3.41329
NRSN1	277	rs477230	6	23602788	A	C	0.241175	-0.0892886	0.0381618	-2.33974	0.00104018	0.0728064	-4.28913e-05	0.00145113	-0.0412345	0.0180535	1	3.41329
NRSN1	392	rs11969361	6	23737106	G	C	0.406864	-0.0756439	0.0323608	-2.33752	0.00103505	0.0706558	-3.71316e-05	0.00125957	-0.0358743	0.0157216	1	3.41329
NRSN1	92	rs9366524	6	23751890	A	C	0.341007	-0.0784836	0.0337813	-2.32329	0.00100287	0.0569267	-3.70558e-05	0.00127829	-0.0369497	0.0162922	1	3.41329
NRSN1	373	rs506398	6	23602548	G	A	0.246544	-0.087505	0.038031	-2.30089	0.000954614	0.035488	-3.84217e-05	0.00136069	-0.0402484	0.0179196	1	3.41329
NRSN1	319	rs197996	6	23597416	G	A	0.240026	0.089574	0.0393271	2.27767	0.000907495	0.013484	3.64868e-05	0.00132756	0.040206	0.0180833	1	3.41329
NRSN1	1102	rs12208355	6	23835006	A	G	0.325154	-0.077396	0.0340678	-2.27182	0.000896081	0.00798195	-3.27646e-05	0.00120022	-0.0365643	0.0164877	1	3.41329
NRSN1	1041	rs12192354	6	23850901	A	C	0.324047	-0.0771735	0.0339853	-2.27079	0.000894083	0.00701165	-3.27056e-05	0.00119949	-0.0365801	0.0165023	1	3.41329
NRSN1	32	rs9356877	6	23736331	G	A	0.407973	-0.0734041	0.0323608	-2.2683	0.000889289	0.00467474	-3.09448e-05	0.00113818	-0.0347972	0.0157152	1	3.41329
NRSN1	33	rs9356876	6	23736014	T	C	0.407985	-0.073354	0.0323637	-2.26655	0.000885933	0.00303109	-3.0804e-05	0.0011353	-0.0347702	0.0157152	1	3.41329
NRSN1	984	rs4712791	6	23850593	T	C	0.324057	-0.0769959	0.0339824	-2.26576	0.000884417	0.00228671	-3.22801e-05	0.00119079	-0.0364987	0.0165022	1	3.41329
NRSN1	990	rs4712790	6	23850548	G	A	0.324064	-0.0769698	0.0339832	-2.26494	0.000882851	0.00151653	-3.22111e-05	0.00118937	-0.0364853	0.0165021	1	3.41329
NRSN1	41	rs9358662	6	23732179	G	A	0.408691	-0.0734184	0.0324223	-2.26444	0.000881908	0.0010522	-3.06274e-05	0.00113154	-0.0347285	0.015711	1	3.41329
COL22A1	86	rs34687998	8	139891590	A	G	0.105728	0.188953	0.0535446	3.52889	0.0574758	1.70434	0.00497224	0.0210153	0.0865101	0.0251022	2	3.0092
COL22A1	89	rs35566437	8	139891707	A	G	0.105773	0.188758	0.0535217	3.52676	0.0570926	1.70126	0.00493537	0.0209342	0.086445	0.0250975	2	3.0092
COL22A1	81	rs56174398	8	139897332	A	G	0.104188	0.185523	0.0533602	3.4768	0.0470996	1.61312	0.0040368	0.0189673	0.0857077	0.0252665	2	3.0092
COL22A1	84	rs2318345	8	139901178	C	T	0.0984726	0.18116	0.0534259	3.39086	0.0355223	1.48536	0.00304605	0.0166062	0.0857503	0.0259077	2	3.0092
COL22A1	95	rs16909750	8	139900718	T	C	0.0982611	0.179446	0.0534773	3.35555	0.0312617	1.42796	0.00265507	0.0154748	0.0849303	0.0259322	2	3.0092
COL22A1	107	rs35585112	8	139903012	C	T	0.0982016	0.17888	0.0534915	3.34408	0.0301411	1.4116	0.00255184	0.0151596	0.0846631	0.0259393	2	3.0092
COL22A1	385	rs11786552	8	139465745	A	G	0.465636	-0.107202	0.0319099	-3.35952	0.0300214	1.40982	-0.000564409	0.0112421	-0.0188002	0.0621852	1	3.10123
COL22A1	708	rs4397407	8	139467139	T	C	0.47311	-0.106468	0.0317794	-3.35022	0.02924	1.39802	-0.000537312	0.0110966	-0.0183759	0.0623169	1	3.10123
COL22A1	715	rs4529468	8	139466934	G	A	0.472732	-0.106082	0.0317982	-3.3361	0.0279458	1.37778	-0.000510148	0.0108279	-0.0182549	0.062221	1	3.10123
COL22A1	504	rs7014534	8	139464771	T	C	0.464437	-0.106341	0.0319079	-3.33275	0.0276223	1.37257	-0.000507469	0.0107608	-0.0183718	0.0621601	1	3.10123
COL22A1	857	rs4410911	8	139467195	C	T	0.481028	-0.105663	0.0317849	-3.32431	0.0270342	1.36297	-0.000503252	0.0106345	-0.0186154	0.0620171	1	3.10123
COL22A1	538	rs4324924	8	139467135	A	C	0.472858	-0.105481	0.0317808	-3.31902	0.026477	1.35367	-0.00047841	0.0105184	-0.0180689	0.0621351	1	3.10123
COL22A1	497	rs12547595	8	139463577	T	C	0.464313	-0.105719	0.0319057	-3.31348	0.0259903	1.3454	-0.000472233	0.0104138	-0.0181696	0.0620568	1	3.10123
COL22A1	859	rs4410910	8	139466954	C	T	0.480983	-0.10518	0.0317802	-3.30961	0.0258065	1.34223	-0.000476241	0.0103718	-0.0184543	0.0619411	1	3.10123
COL22A1	20	rs7013605	8	139902460	C	T	0.144137	-0.146594	0.0452615	-3.23882	0.0209502	1.24954	-0.00145388	0.0104357	-0.069397	0.0219812	2	3.0092
COL22A1	364	rs9324498	8	139900159	G	A	0.14474	-0.146283	0.045242	-3.23335	0.0206213	1.24252	-0.00142629	0.0103221	-0.0691661	0.021943	2	3.0092
COL22A1	570	rs11166823	8	139460172	G	C	0.473531	-0.102933	0.0318852	-3.22824	0.0201096	1.23138	-0.00034845	0.00908857	-0.0173275	0.0617526	1	3.10123
COL22A1	296	rs6577957	8	139899613	C	T	0.144682	-0.146281	0.0453718	-3.22405	0.0199421	1.22767	-0.00137557	0.010129	-0.0689781	0.0219468	2	3.0092
COL22A1	565	rs7007839	8	139453883	C	T	0.475963	-0.102735	0.0318705	-3.22351	0.0197678	1.22378	-0.000345482	0.00899146	-0.0174771	0.0615662	1	3.10123
COL22A1	367	rs4736229	8	139900534	G	A	0.144775	-0.144793	0.0451652	-3.20585	0.0186812	1.19874	-0.00128111	0.00975743	-0.0685775	0.0219411	2	3.0092
COL22A1	82	rs34794865	8	139910994	T	C	0.0958007	0.172936	0.054076	3.19802	0.0186214	1.19733	0.00152439	0.0116308	0.081862	0.0262289	2	3.0092
COL22A1	601	rs1519387	8	139454886	C	T	0.475625	-0.101669	0.0318821	-3.18891	0.0178141	1.17772	-0.000302948	0.0085072	-0.0170061	0.0614704	1	3.10123
COL22A1	518	rs1519388	8	139454691	A	T	0.475529	-0.101651	0.0318809	-3.18846	0.0177972	1.1773	-0.000302	0.00850472	-0.016969	0.0614925	1	3.10123
COL22A1	238	rs34230351	8	139897811	G	A	0.0992664	0.171531	0.0540333	3.17454	0.017145	1.1608	0.00137124	0.0109187	0.0799787	0.025817	2	3.0092
COL22A1	1200	rs1401604	8	139490141	C	G	0.496439	0.111182	0.0354094	3.1399	0.0158715	1.12672	0.000777162	0.00808051	0.048966	0.041885	1	3.10123
COL22A1	60	rs72731644	8	139888134	A	G	0.0494783	0.254864	0.0813608	3.13252	0.0146803	1.09231	0.00159767	0.0137814	0.108831	0.0355977	2	3.0092
COL22A1	604	rs985679	8	139453936	G	A	0.48621	-0.0963826	0.0316633	-3.04398	0.0114449	0.982763	-0.000189753	0.006668	-0.0165797	0.0601094	1	3.10123
COL22A1	957	rs4909796	8	139446214	G	C	0.492457	-0.095221	0.0318433	-2.9903	0.0098828	0.918344	-0.000155373	0.0061806	-0.0157216	0.0601711	1	3.10123
COL22A1	941	rs12548628	8	139445680	T	C	0.492497	-0.0947854	0.0318603	-2.97503	0.00946863	0.899569	-0.000146814	0.00604081	-0.0155053	0.0601314	1	3.10123
COL22A1	168	rs67789983	8	139897356	C	G	0.110089	0.157682	0.052769	2.98816	0.00940159	0.896454	0.000676907	0.00734836	0.0719993	0.0246656	2	3.0092
COL22A1	1052	rs1519381	8	139452161	C	T	0.48876	-0.0936398	0.0317901	-2.94556	0.00872068	0.863505	-0.000131588	0.00578043	-0.0150892	0.0600484	1	3.10123
COL22A1	562	rs1519372	8	139472163	A	C	0.43856	0.0927264	0.0320098	2.89681	0.00745551	0.794878	0.000348182	0.00521939	0.0467013	0.03859	1	3.10123
COL22A1	1138	rs925938	8	139446282	T	C	0.463058	-0.0919866	0.0318133	-2.89145	0.0074432	0.794155	-0.000117663	0.00524235	-0.0158081	0.0586875	1	3.10123
COL22A1	1139	rs12541783	8	139432660	C	G	0.462124	-0.0929237	0.0321964	-2.88615	0.00733257	0.787603	-0.000115421	0.00519928	-0.0157409	0.0586573	1	3.10123
COL22A1	566	rs975943	8	139473827	A	G	0.43846	0.092387	0.0320046	2.88668	0.00724631	0.782426	0.000337451	0.00513711	0.0465686	0.0385864	1	3.10123
COL22A1	1197	rs4909789	8	139434281	G	A	0.462555	-0.0920638	0.0321406	-2.86441	0.00691235	0.761789	-0.000107325	0.0050354	-0.0155265	0.0585551	1	3.10123
COL22A1	638	rs10481405	8	139479158	G	A	0.438268	0.0919386	0.0322482	2.85097	0.00639922	0.728066	0.000303045	0.00476483	0.0473565	0.0363261	1	3.10123
COL22A1	672	rs1474153	8	139473523	C	T	0.439804	0.0912541	0.0320032	2.85141	0.00639371	0.727689	0.0003027	0.00475549	0.0473435	0.0361932	1	3.10123
COL22A1	1175	rs4909427	8	139478382	G	A	0.44884	0.0904477	0.0321247	2.81552	0.00563211	0.672275	0.000268813	0.0043821	0.0477286	0.033828	1	3.10123
COL22A1	459	rs1401601	8	139472025	C	T	0.439789	0.0906564	0.0320926	2.82484	0.00558552	0.668647	0.000292417	0.00434017	0.0523527	0.0254361	1	3.10123
COL22A1	1285	rs4909798	8	139486453	T	C	0.456328	0.0914888	0.0326849	2.79912	0.00520785	0.638077	0.000270213	0.00416432	0.0518858	0.02553	1	3.10123
COL22A1	685	rs10094448	8	139459907	G	A	0.482296	-0.0887706	0.0319214	-2.78091	0.00498695	0.619157	-6.67999e-05	0.00408416	-0.013395	0.0562697	1	3.10123
COL22A1	1122	rs1474152	8	139483715	G	T	0.447245	0.0901569	0.0325433	2.77037	0.00481806	0.60412	0.000248317	0.00398663	0.0515389	0.0255973	1	3.10123
COL22A1	517	rs10101968	8	139493600	C	G	0.437602	0.0977407	0.0357018	2.7377	0.00456815	0.58088	0.000240201	0.0039802	0.0525816	0.0267532	1	3.10123
COL22A1	1029	rs1160458	8	139448798	A	G	0.398647	-0.0855398	0.0324039	-2.6398	0.00326308	0.434198	-6.01144e-05	0.00311699	-0.0184226	0.0513728	1	3.10123
COL22A1	717	rs1519373	8	139466264	C	G	0.473654	-0.0839121	0.0318019	-2.63859	0.00326226	0.434089	-5.69148e-05	0.00309384	-0.0174464	0.0512906	1	3.10123
COL22A1	870	rs12550358	8	139468199	C	T	0.465285	-0.0840148	0.0318434	-2.63837	0.00325828	0.433556	-5.7194e-05	0.00309115	-0.0175534	0.0512394	1	3.10123
COL22A1	958	rs1519390	8	139454302	G	C	0.458969	-0.0837406	0.0317963	-2.63366	0.00322128	0.428581	-5.63086e-05	0.00307401	-0.0174802	0.0512727	1	3.10123
COL22A1	955	rs13266175	8	139487771	A	C	0.484367	0.0846518	0.0326317	2.59416	0.00281845	0.370387	0.000129903	0.00275543	0.0460903	0.0239895	1	3.10123
COL22A1	755	rs1589228	8	139462616	A	C	0.481765	-0.0810726	0.0317678	-2.55204	0.00254753	0.326378	-5.04897e-05	0.00260882	-0.0198191	0.0477471	1	3.10123
COL22A1	759	rs55765334	8	139769082	C	G	0.0364586	0.222105	0.0882236	2.51752	0.00235434	0.292044	0.000233061	0.00516681	0.098992	0.039531	2	3.0092
COL22A1	277	rs12549200	8	139888196	A	G	0.191939	-0.105223	0.0410929	-2.56061	0.00221157	0.264814	-0.000108411	0.00248052	-0.04902	0.0196095	2	3.0092
COL22A1	644	rs1519386	8	139455120	G	A	0.454428	-0.0795273	0.0319366	-2.49016	0.00210017	0.242318	-5.02159e-05	0.00223447	-0.0239104	0.042507	1	3.10123
COL22A1	587	rs9644504	8	139862185	T	C	0.132201	-0.113592	0.0470365	-2.41498	0.00207858	0.237822	-3.84502e-05	0.00312273	-0.0184983	0.065954	1	3.10123
COL22A1	889	rs16909195	8	139484985	C	T	0.460655	0.0808276	0.0325955	2.47972	0.00204407	0.230535	8.75444e-05	0.00218918	0.0428284	0.0226731	1	3.10123
COL22A1	876	rs1607555	8	139432680	T	C	0.395406	-0.0807068	0.0328796	-2.45462	0.00192926	0.20538	-4.66492e-05	0.00214583	-0.0241799	0.0424638	1	3.10123
COL22A1	975	rs4909793	8	139438526	C	T	0.371281	-0.0809416	0.03306	-2.44832	0.00189872	0.198437	-4.67958e-05	0.00213795	-0.0246459	0.0424388	1	3.10123
COL22A1	808	rs62527824	8	139423997	T	A	0.322995	-0.0830912	0.0341493	-2.43317	0.00184531	0.186023	-4.56966e-05	0.00216466	-0.0247636	0.0438996	1	3.10123
COL22A1	791	rs4909424	8	139424537	G	A	0.439304	-0.0786018	0.0323507	-2.42968	0.00182274	0.180667	-4.22925e-05	0.00205913	-0.0232028	0.0422941	1	3.10123
COL22A1	278	rs72727886	8	139680991	C	T	0.0631172	-0.157553	0.065451	-2.40719	0.00176258	0.166066	-9.51886e-05	0.0034603	-0.0540052	0.0623046	1	3.10123
COL22A1	248	rs72727889	8	139681004	G	A	0.062961	-0.156617	0.0655458	-2.38943	0.00169387	0.148766	-9.0589e-05	0.00337823	-0.0534805	0.0623072	1	3.10123
COL22A1	327	rs16909740	8	139892601	A	G	0.27023	-0.0907532	0.0373944	-2.42692	0.00160999	0.126672	-6.6336e-05	0.00179326	-0.0412028	0.0173911	2	3.0092
COL22A1	909	rs13279061	8	139483787	G	C	0.466836	0.0783314	0.0324454	2.41425	0.00156366	0.113972	5.70484e-05	0.00156614	0.0364839	0.0154802	1	3.10123
COL22A1	830	rs13251646	8	139483441	C	T	0.468063	0.0781308	0.0324224	2.40978	0.00154767	0.109502	5.63514e-05	0.00155543	0.0364105	0.0154778	1	3.10123
COL22A1	1088	rs10101262	8	139440366	A	G	0.439203	-0.0762585	0.0320021	-2.38292	0.00145567	0.0828463	-5.26949e-05	0.00150242	-0.0361997	0.0155617	1	3.10123
COL22A1	1225	rs1519382	8	139439930	T	G	0.439237	-0.0761688	0.0320134	-2.37928	0.0014437	0.0792537	-5.2181e-05	0.0014943	-0.0361441	0.0155616	1	3.10123
COL22A1	819	rs11166822	8	139424751	A	G	0.322588	-0.0807539	0.0341547	-2.36436	0.00139585	0.0645964	-5.3227e-05	0.00155172	-0.0381323	0.0165213	1	3.10123
COL22A1	1305	rs4909790	8	139434469	T	C	0.43987	-0.0756025	0.0321436	-2.35202	0.00135772	0.0525516	-4.85039e-05	0.00143496	-0.0357245	0.0155593	1	3.10123
COL22A1	959	rs11991356	8	139880901	C	T	0.315563	-0.0802427	0.0342493	-2.3429	0.00133031	0.043683	-5.05625e-05	0.00151216	-0.038008	0.0166184	2	3.0092
COL22A1	408	rs12541806	8	139894529	G	T	0.268563	-0.0864158	0.0372991	-2.31683	0.00125556	0.0185341	-4.94825e-05	0.00152609	-0.0394106	0.0174257	2	3.0092
COL22A1	899	rs1607557	8	139430547	G	A	0.37293	-0.0768343	0.0332084	-2.3137	0.00124692	0.0155308	-4.49784e-05	0.00139229	-0.0360716	0.0159709	1	3.10123
COL22A1	300	rs11993715	8	139669907	A	G	0.0714516	-0.143158	0.0619769	-2.30986	0.00123642	0.0118549	-8.35939e-05	0.0025993	-0.0676095	0.0299843	1	3.10123
COL22A1	68	rs11995637	8	139894688	T	C	0.268682	-0.0860942	0.0372765	-2.30961	0.00123574	0.0116158	-4.85428e-05	0.00150985	-0.0392823	0.0174233	2	3.0092
COL22A1	313	rs11784469	8	139670984	C	G	0.0713758	-0.142697	0.0620109	-2.30116	0.00121303	0.00354899	-8.17434e-05	0.00256778	-0.0673878	0.0299991	1	3.10123
COL22A1	399	rs11166854	8	139894602	C	T	0.268608	-0.0858132	0.0372919	-2.30112	0.00121293	0.00351253	-4.74755e-05	0.0014914	-0.0391413	0.0174248	2	3.0092
PRF1	158	rs10999402	10	72323771	T	C	0.459269	-0.0877228	0.032132	-2.73008	0.00944094	0.989207	-0.000389943	0.00426861	-0.0413034	0.0154961	1	2.88374
PRF1	1171	rs12763964	10	72602891	C	T	0.231102	-0.101282	0.0378129	-2.6785	0.00826682	0.931015	-0.000396031	0.00464649	-0.0479061	0.0183197	1	2.88374
PRF1	166	rs10999401	10	72322475	G	T	0.458993	-0.0846081	0.0320569	-2.63931	0.00748584	0.887575	-0.000298924	0.00369393	-0.0399319	0.0154973	1	2.88374
PRF1	249	rs4746040	10	72253926	A	G	0.186647	0.107384	0.0408658	2.62772	0.00727145	0.874862	0.00036973	0.00463891	0.0508468	0.0198204	1	2.88374
PRF1	949	rs11597788	10	72623939	G	T	0.230035	-0.0965988	0.0378844	-2.54983	0.00600107	0.790914	-0.00027412	0.00380355	-0.0456785	0.0183502	1	2.88374
PRF1	1475	rs61851615	10	72621417	C	A	0.0930297	0.141943	0.0571283	2.48464	0.00513286	0.722666	0.000331014	0.00498655	0.0644893	0.0265872	1	2.88374
PRF1	1101	rs113882125	10	72573408	G	A	0.0619225	-0.165368	0.0667369	-2.47791	0.00505193	0.715729	-0.00039159	0.00594871	-0.0775129	0.0320434	1	2.88374
PRF1	1008	rs74404348	10	72572873	A	G	0.0618519	-0.163209	0.0667644	-2.44455	0.00467201	0.681609	-0.000357456	0.00565893	-0.0765101	0.0320607	1	2.88374
PRF1	1046	rs75395824	10	72561610	G	A	0.0610227	-0.159427	0.0673225	-2.36811	0.00392131	0.605209	-0.000292476	0.00508047	-0.0745863	0.0322643	1	2.88374
PRF1	257	rs10740354	10	72319022	T	C	0.466432	0.0750883	0.031834	2.35875	0.00383954	0.596022	0.000136868	0.00240425	0.035647	0.0154813	1	2.88374
PRF1	217	rs75182204	10	72544024	C	T	0.050971	0.174196	0.0740765	2.35157	0.00377824	0.589005	0.000304563	0.005396	0.0806097	0.0351153	1	2.88374
PRF1	131	rs61857125	10	72323789	T	C	0.326377	-0.080056	0.0341434	-2.3447	0.00372065	0.582309	-0.000140271	0.00250561	-0.0377007	0.0164714	1	2.88374
PRF1	916	rs74799697	10	72567029	T	C	0.0609607	-0.156463	0.0672253	-2.32744	0.00358052	0.565576	-0.000262597	0.00478757	-0.0733403	0.03228	1	2.88374
PRF1	995	rs75912398	10	72561117	G	A	0.0609408	-0.156713	0.0673708	-2.32613	0.0035701	0.564305	-0.000261724	0.00477909	-0.07331	0.0322849	1	2.88374
PRF1	1262	rs76858680	10	72575013	C	A	0.0620312	-0.154769	0.0666451	-2.32229	0.00353989	0.560601	-0.000256943	0.00471309	-0.072585	0.0320185	1	2.88374
PRF1	8	rs77907168	10	72251422	G	A	0.0535226	0.172491	0.0745241	2.31457	0.00348007	0.553174	0.000269814	0.00499439	0.0775311	0.0343145	1	2.88374
PRF1	259	rs79367840	10	72551855	A	G	0.0509989	0.1711	0.0740884	2.3094	0.00344073	0.54822	0.000272312	0.00507132	0.0791437	0.0351066	1	2.88374
PRF1	5	rs78207809	10	72472947	T	C	0.132959	0.109597	0.0475627	2.30426	0.0034021	0.543299	0.000174073	0.00326139	0.0511662	0.022747	1	2.88374
PRF1	149	rs72816569	10	72565310	T	G	0.0331143	-0.21048	0.0921368	-2.28443	0.00325783	0.524417	-0.000313574	0.00601277	-0.0962525	0.0431628	1	2.88374
PRF1	1313	rs112357560	10	72575542	A	G	0.06194	-0.152089	0.0666661	-2.28135	0.00323612	0.521504	-0.000230912	0.0044436	-0.0713545	0.0320409	1	2.88374
PRF1	1258	rs34395557	10	72577223	G	C	0.06243	-0.151155	0.0664361	-2.27519	0.00319316	0.515681	-0.000226397	0.004388	-0.0709006	0.0319233	1	2.88374
PRF1	135	rs10999399	10	72321449	T	C	0.32621	-0.077129	0.034007	-2.26803	0.00314408	0.508933	-0.000114673	0.00224111	-0.0364727	0.0164739	1	2.88374
PRF1	140	rs10999400	10	72321483	T	C	0.326227	-0.0770243	0.0340151	-2.26441	0.00311963	0.505531	-0.000113598	0.00222941	-0.036414	0.0164737	1	2.88374
PRF1	141	rs12411394	10	72323014	T	C	0.326298	-0.07713	0.0340851	-2.26287	0.00310922	0.504076	-0.000113136	0.00222431	-0.0363871	0.0164728	1	2.88374
PRF1	1264	rs113583160	10	72579324	G	A	0.0623848	-0.149467	0.066401	-2.25098	0.00303078	0.492944	-0.000212668	0.00423891	-0.0701695	0.0319343	1	2.88374
PRF1	1495	rs3740438	10	72521651	T	C	0.297179	-0.0786578	0.034948	-2.25071	0.00302905	0.492696	-0.000112467	0.00224238	-0.0371294	0.0168997	1	2.88374
PRF1	1279	rs75984275	10	72579968	C	T	0.0623767	-0.149107	0.0663915	-2.24587	0.00299786	0.488187	-0.000209894	0.00420824	-0.0700148	0.0319363	1	2.88374
PRF1	1	rs78325861	10	72378489	G	C	0.0363602	0.202031	0.0899573	2.24585	0.00299773	0.488168	0.000271165	0.00543679	0.0904567	0.041261	1	2.88374
PRF1	111	rs2791188	10	72516138	G	A	0.190736	0.09013	0.0401754	2.24341	0.00298212	0.485894	0.000128382	0.00258125	0.0430504	0.0196584	1	2.88374
PRF1	1284	rs11594622	10	72580603	G	A	0.0623705	-0.148834	0.066384	-2.24202	0.00297324	0.484595	-0.000207823	0.0041852	-0.0698977	0.0319378	1	2.88374
PRF1	2	rs35947132	10	72360387	A	G	0.0365681	0.19963	0.0897296	2.2248	0.00286632	0.468643	0.000256143	0.00526092	0.089363	0.0411482	1	2.88374
PRF1	3	rs142239370	10	72382869	C	A	0.0364244	0.198833	0.0898256	2.21354	0.00279898	0.458288	0.000249332	0.00518704	0.0890796	0.0412263	1	2.88374
PRF1	588	rs10999351	10	72248167	G	A	0.195897	-0.0903427	0.0409321	-2.20714	0.00276147	0.452414	-0.000115779	0.00242622	-0.0419265	0.0194601	1	2.88374
PRF1	129	rs10733874	10	72319103	G	A	0.326291	0.074813	0.0339227	2.2054	0.0027514	0.450822	9.75732e-05	0.00204875	0.0354631	0.0164731	1	2.88374
PRF1	1298	rs112942360	10	72586224	G	C	0.06237	-0.146146	0.0663189	-2.20369	0.00274154	0.449258	-0.000188351	0.00396249	-0.0687029	0.0319383	1	2.88374
PRF1	1286	rs79263445	10	72586806	G	A	0.0623629	-0.146058	0.0663137	-2.20253	0.00273491	0.448204	-0.000187807	0.00395621	-0.0686705	0.03194	1	2.88374
PRF1	1319	rs76148506	10	72582023	C	G	0.0623855	-0.146104	0.0663619	-2.20162	0.00272971	0.447376	-0.000187342	0.00395046	-0.0686307	0.0319346	1	2.88374
PRF1	1300	rs79077873	10	72588871	T	C	0.0623494	-0.145884	0.0663003	-2.20035	0.00272244	0.446214	-0.000186785	0.0039444	-0.0686095	0.0319432	1	2.88374
PRF1	1305	rs79719524	10	72589395	A	G	0.0623467	-0.145824	0.066296	-2.19959	0.0027181	0.445519	-0.000186426	0.00394021	-0.0685871	0.0319439	1	2.88374
PRF1	1271	rs77777950	10	72590023	A	G	0.0623443	-0.145802	0.0662912	-2.19942	0.00271711	0.445361	-0.000186348	0.00393932	-0.068583	0.0319444	1	2.88374
PRF1	1315	rs75189301	10	72590118	C	G	0.0623438	-0.145789	0.0662892	-2.19929	0.00271638	0.445243	-0.000186287	0.00393861	-0.0685792	0.0319446	1	2.88374
PRF1	1297	rs113797326	10	72591000	A	C	0.0623386	-0.145674	0.0662866	-2.19764	0.00270702	0.44374	-0.000185513	0.00392957	-0.0685305	0.0319458	1	2.88374
PRF1	120	rs10733875	10	72319110	C	T	0.326268	0.0745444	0.0339246	2.19736	0.00270541	0.443482	9.55942e-05	0.00202554	0.0353344	0.0164735	1	2.88374
PRF1	1304	rs77716871	10	72591697	G	A	0.062337	-0.14564	0.066286	-2.19715	0.00270423	0.443291	-0.000185282	0.00392687	-0.0685159	0.0319462	1	2.88374
PRF1	951	rs35275629	10	72584352	T	A	0.0623711	-0.145771	0.0663473	-2.19709	0.00270391	0.44324	-0.000185209	0.00392556	-0.0684967	0.031938	1	2.88374
PRF1	127	rs4747053	10	72320156	G	C	0.326414	0.0745626	0.0339383	2.197	0.00270343	0.443162	9.54978e-05	0.0020243	0.0353247	0.0164716	1	2.88374
PRF1	1299	rs80012015	10	72591607	T	C	0.0623371	-0.145626	0.066287	-2.1969	0.00270284	0.443068	-0.000185167	0.0039255	-0.0685082	0.0319462	1	2.88374
PRF1	1293	rs79010869	10	72591904	A	G	0.062336	-0.145615	0.0662852	-2.1968	0.00270224	0.442971	-0.000185118	0.00392495	-0.0685055	0.0319464	1	2.88374
PRF1	1238	rs78693917	10	72612130	C	T	0.0623115	-0.145514	0.066263	-2.19601	0.00269779	0.442253	-0.000184781	0.00392128	-0.0684935	0.0319523	1	2.88374
PRF1	1259	rs78294476	10	72593812	A	G	0.0623292	-0.14547	0.066281	-2.19475	0.00269069	0.441106	-0.000184165	0.00391377	-0.0684451	0.0319481	1	2.88374
PRF1	1278	rs11595680	10	72594745	T	G	0.0623251	-0.145427	0.0662775	-2.19421	0.0026877	0.440621	-0.000183921	0.00391094	-0.0684306	0.0319491	1	2.88374
PRF1	1242	rs79024079	10	72598622	T	G	0.0623125	-0.14528	0.0662656	-2.19239	0.00267748	0.438962	-0.000183086	0.00390121	-0.0683801	0.0319521	1	2.88374
PRF1	1229	rs79019914	10	72612036	C	T	0.0623004	-0.145234	0.0662623	-2.1918	0.00267421	0.43843	-0.000182831	0.00389834	-0.0683681	0.031955	1	2.88374
PRF1	1260	rs11594636	10	72610767	T	A	0.0623012	-0.14523	0.0662609	-2.19179	0.00267413	0.438417	-0.000182823	0.00389824	-0.0683672	0.0319548	1	2.88374
PRF1	1253	rs28604340	10	72603707	C	A	0.0623037	-0.145194	0.066256	-2.19141	0.002672	0.438071	-0.000182642	0.00389606	-0.068354	0.0319542	1	2.88374
PRF1	1214	rs11599687	10	72602371	G	T	0.0623032	-0.14518	0.0662562	-2.19119	0.00267079	0.437873	-0.000182542	0.00389487	-0.0683475	0.0319543	1	2.88374
PRF1	1217	rs79658471	10	72605154	T	C	0.0623073	-0.145171	0.0662558	-2.19107	0.00267011	0.437761	-0.000182479	0.00389408	-0.0683416	0.0319534	1	2.88374
PRF1	1211	rs77601220	10	72605113	T	C	0.0623116	-0.145154	0.066256	-2.19081	0.00266864	0.437522	-0.000182351	0.0038925	-0.0683312	0.0319523	1	2.88374
PRF1	1207	rs111788630	10	72604772	G	A	0.0623118	-0.145149	0.0662556	-2.19074	0.00266829	0.437466	-0.000182322	0.00389215	-0.0683291	0.0319523	1	2.88374
PRF1	123	rs10762392	10	72319330	T	C	0.326505	0.0743243	0.0339287	2.1906	0.00266751	0.437338	9.39478e-05	0.00200588	0.0352193	0.0164704	1	2.88374
PRF1	1323	rs112216970	10	72588155	A	G	0.0623312	-0.145205	0.0663197	-2.18947	0.00266122	0.43631	-0.000181707	0.00388459	-0.0682795	0.0319477	1	2.88374
PRF1	1310	rs111439207	10	72589592	G	A	0.0623243	-0.145095	0.0663108	-2.18811	0.00265366	0.435071	-0.000181087	0.00387729	-0.0682404	0.0319493	1	2.88374
PRF1	1316	rs75436602	10	72593025	G	A	0.0623094	-0.144743	0.0663008	-2.18313	0.0026263	0.430558	-0.000178832	0.00385053	-0.0680928	0.0319529	1	2.88374
PRF1	670	rs2587463	10	72528940	C	T	0.101096	-0.114875	0.0526295	-2.18271	0.00262404	0.430183	-0.000143242	0.00308567	-0.0545885	0.0256209	1	2.88374
PRF1	1312	rs113127305	10	72596921	A	G	0.062294	-0.144512	0.0662895	-2.18001	0.00260937	0.427743	-0.000177447	0.00383409	-0.0680035	0.0319566	1	2.88374
PRF1	936	rs112862875	10	72608326	T	A	0.0622716	-0.144176	0.0662799	-2.17526	0.00258378	0.423451	-0.000175352	0.00380911	-0.0678666	0.031962	1	2.88374
PRF1	1296	rs112315569	10	72608363	G	A	0.0622717	-0.144173	0.0662798	-2.17522	0.00258355	0.423413	-0.000175334	0.00380888	-0.0678653	0.031962	1	2.88374
PRF1	1243	rs79553679	10	72609773	C	T	0.0622705	-0.144162	0.0662812	-2.17501	0.00258242	0.423222	-0.000175241	0.00380778	-0.0678592	0.0319623	1	2.88374
PRF1	1248	rs11596997	10	72614271	G	A	0.0622675	-0.144128	0.0662847	-2.17438	0.00257907	0.422656	-0.000174967	0.0038045	-0.0678412	0.031963	1	2.88374
PRF1	1249	rs11597050	10	72614524	G	A	0.062267	-0.144122	0.0662851	-2.17427	0.00257851	0.422562	-0.000174922	0.00380396	-0.0678382	0.0319632	1	2.88374
PRF1	1255	rs11597530	10	72614891	G	A	0.0622305	-0.143708	0.0663193	-2.16691	0.00253956	0.415935	-0.000171743	0.00376576	-0.067627	0.031972	1	2.88374
PRF1	1437	rs1904587	10	72219171	C	G	0.173105	-0.100425	0.0464413	-2.16241	0.0025161	0.411893	-0.000108421	0.00238931	-0.0430909	0.0204145	1	2.88374
PRF1	1108	rs112777083	10	72619033	A	G	0.0624178	-0.143032	0.0661922	-2.16086	0.00250809	0.410506	-0.000168904	0.00372863	-0.0673435	0.0319272	1	2.88374
PRF1	367	rs12412007	10	72578112	A	G	0.0467458	0.164187	0.0760681	2.15842	0.00249555	0.408323	0.000192378	0.00425839	0.0770884	0.0365885	1	2.88374
PRF1	4	rs117853866	10	72409024	A	G	0.0363438	0.192728	0.0898037	2.1461	0.00243334	0.397332	0.00021038	0.00472116	0.0864575	0.041271	1	2.88374
PRF1	1121	rs113290175	10	72617210	T	A	0.0623293	-0.14177	0.0662531	-2.13982	0.00240236	0.391754	-0.000160314	0.00362278	-0.0667321	0.0319485	1	2.88374
PRF1	1132	rs80337807	10	72619473	A	G	0.0623234	-0.141783	0.0662598	-2.1398	0.00240226	0.391736	-0.000160313	0.00362284	-0.0667345	0.0319499	1	2.88374
PRF1	1125	rs113590286	10	72618827	G	A	0.0623244	-0.141696	0.0662582	-2.13854	0.00239609	0.390617	-0.000159807	0.00361643	-0.0666946	0.0319497	1	2.88374
PRF1	163	rs4747054	10	72320194	C	T	0.327513	0.0723714	0.0339693	2.13049	0.00235721	0.383496	8.06773e-05	0.00184206	0.0342257	0.0164576	1	2.88374
PRF1	376	rs7903180	10	72592069	A	G	0.0466978	0.161044	0.0756618	2.12847	0.00234757	0.38171	0.000178546	0.00408576	0.0760558	0.0366066	1	2.88374
PRF1	1490	rs35209210	10	72584509	A	T	0.0631597	-0.139982	0.0659671	-2.122	0.00231701	0.376006	-0.000152387	0.00351213	-0.0657688	0.031752	1	2.88374
PRF1	939	rs113799314	10	72559008	A	G	0.0581729	-0.145937	0.0690174	-2.1145	0.00228221	0.36942	-0.000155434	0.00361204	-0.0681065	0.0329973	1	2.88374
PRF1	920	rs76485999	10	72560877	T	C	0.0581756	-0.143616	0.0689077	-2.08418	0.002148	0.343041	-0.000144192	0.00346372	-0.0671285	0.0329969	1	2.88374
PRF1	886	rs77900914	10	72566081	A	G	0.0583151	-0.142623	0.0686952	-2.07617	0.0021142	0.336137	-0.000141219	0.00342193	-0.0667955	0.0329599	1	2.88374
PRF1	1289	rs11597281	10	72602314	A	G	0.0612866	-0.137785	0.0667748	-2.06343	0.00206176	0.325206	-0.000133723	0.00328529	-0.0648586	0.0322019	1	2.88374
PRF1	1054	rs11593969	10	72577308	G	T	0.0600355	-0.139563	0.0677699	-2.05937	0.00204538	0.321736	-0.000133683	0.00329875	-0.0653583	0.032514	1	2.88374
PRF1	767	rs151087744	10	72605982	A	G	0.0120464	-0.313907	0.152527	-2.05804	0.00204009	0.320607	-0.000290157	0.00717011	-0.142228	0.0708001	1	2.88374
PRF1	565	rs34190156	10	72544084	A	T	0.14647	-0.0917751	0.0451269	-2.03371	0.00194564	0.29998	-8.43714e-05	0.0021401	-0.0433643	0.0218449	1	2.88374
PRF1	561	rs2244206	10	72544588	C	G	0.146461	-0.0917468	0.0451185	-2.03346	0.0019447	0.29977	-8.43226e-05	0.00213944	-0.0433601	0.0218454	1	2.88374
PRF1	1128	rs111717057	10	72578025	T	C	0.0599829	-0.137797	0.0677731	-2.03321	0.00194375	0.299558	-0.000125478	0.0031845	-0.0645547	0.0325276	1	2.88374
PRF1	1138	rs113856858	10	72580829	T	C	0.0599803	-0.137153	0.0677353	-2.02484	0.00191256	0.292519	-0.000122959	0.00314859	-0.0642901	0.0325283	1	2.88374
PRF1	552	rs12762769	10	72515167	G	C	0.100601	-0.106425	0.052667	-2.02072	0.00189743	0.289063	-9.60995e-05	0.00247164	-0.0506471	0.0256778	1	2.88374
PRF1	272	rs34733060	10	72241099	A	G	0.483479	-0.0668946	0.0331774	-2.01627	0.00188129	0.285346	-5.72267e-05	0.00147883	-0.0304188	0.0154562	1	2.88374
PRF1	786	rs10999531	10	72527660	C	A	0.0995208	-0.106599	0.0528712	-2.0162	0.00188104	0.285288	-9.55138e-05	0.0024684	-0.050777	0.0258013	1	2.88374
PRF1	572	rs34054739	10	72550306	C	T	0.146541	-0.0902698	0.0448431	-2.01301	0.00186958	0.282628	-8.02317e-05	0.0020805	-0.0429144	0.0218406	1	2.88374
PRF1	779	rs10999527	10	72525859	C	T	0.099665	-0.106043	0.0528316	-2.00719	0.00184885	0.277776	-9.33991e-05	0.00243696	-0.0505175	0.0257847	1	2.88374
PRF1	623	rs35957062	10	72551878	A	G	0.146514	-0.0900479	0.0448681	-2.00695	0.00184799	0.277575	-7.90724e-05	0.00206368	-0.0427883	0.0218423	1	2.88374
PRF1	783	rs10999526	10	72525813	C	T	0.0996316	-0.106007	0.0528519	-2.00574	0.00184372	0.276569	-9.30868e-05	0.00243255	-0.0504884	0.0257886	1	2.88374
PRF1	585	rs71477515	10	72554625	A	C	0.146365	-0.0900684	0.0449102	-2.00552	0.00184297	0.276391	-7.88347e-05	0.00206058	-0.0427759	0.0218515	1	2.88374
PRF1	815	rs10999525	10	72525764	T	A	0.0996313	-0.105966	0.0528527	-2.00493	0.00184089	0.275899	-9.29064e-05	0.00242991	-0.0504682	0.0257886	1	2.88374
PRF1	818	rs10999524	10	72525761	T	C	0.0996314	-0.105957	0.0528529	-2.00475	0.00184026	0.275752	-9.28665e-05	0.00242933	-0.0504637	0.0257886	1	2.88374
PRF1	221	rs10762385	10	72252825	T	C	0.159427	0.0865872	0.0432486	2.00208	0.00183091	0.273534	7.54929e-05	0.00198044	0.0412325	0.0210993	1	2.88374
PRF1	805	rs76879213	10	72585951	G	A	0.0600123	-0.134827	0.067676	-1.99224	0.00179697	0.265393	-0.000113639	0.00301231	-0.0632394	0.0325205	1	2.88374
PRF1	389	rs10999530	10	72527453	G	A	0.0994768	-0.105245	0.0528563	-1.99115	0.00179326	0.264494	-8.99427e-05	0.00238691	-0.050156	0.0258065	1	2.88374
PRF1	799	rs12761224	10	72527517	T	G	0.0994763	-0.105235	0.0528566	-1.99095	0.00179258	0.264329	-8.98997e-05	0.00238627	-0.0501511	0.0258066	1	2.88374
PRF1	627	rs34232710	10	72555361	A	C	0.146429	-0.0893785	0.0448979	-1.99071	0.00179174	0.264125	-7.60632e-05	0.00201953	-0.0424522	0.0218476	1	2.88374
PRF1	1377	rs11597890	10	72624367	A	T	0.0611375	-0.1328	0.0668225	-1.98735	0.0017804	0.261364	-0.000111344	0.0029667	-0.0625384	0.0322391	1	2.88374
PRF1	1381	rs11596753	10	72626024	A	G	0.0611309	-0.132586	0.0668294	-1.98395	0.00176897	0.258561	-0.000110444	0.00295332	-0.0624344	0.0322408	1	2.88374
PRF1	253	rs55891113	10	72345381	T	G	0.211504	-0.077293	0.0390339	-1.98015	0.00175634	0.255443	-6.42057e-05	0.00172375	-0.0365566	0.0189139	1	2.88374
PRF1	1092	rs112846718	10	72599324	G	A	0.0599556	-0.133831	0.0676334	-1.97877	0.00175178	0.254312	-0.000110081	0.00295966	-0.0628395	0.032535	1	2.88374
PRF1	1042	rs111298602	10	72604947	A	G	0.0600148	-0.132072	0.0676066	-1.95354	0.00167094	0.233758	-0.000103614	0.00286032	-0.0620095	0.0325201	1	2.88374
PRF1	528	rs61573157	10	72520259	T	C	0.0993316	-0.102862	0.0529051	-1.94427	0.00164246	0.22628	-8.04918e-05	0.00224354	-0.0490069	0.0258236	1	2.88374
PRF1	896	rs7899783	10	72556051	G	A	0.152781	-0.085925	0.0441964	-1.94416	0.00164212	0.226191	-6.69008e-05	0.00186493	-0.0407405	0.0214689	1	2.88374
PRF1	78	rs10999397	10	72316594	C	A	0.404992	0.0629267	0.0324056	1.94185	0.0016351	0.224326	4.87641e-05	0.00136263	0.0298233	0.0157347	1	2.88374
PRF1	540	rs7896225	10	72344211	T	C	0.218125	-0.0747132	0.0386888	-1.93113	0.00160311	0.215732	-5.65172e-05	0.0015969	-0.0352547	0.0187035	1	2.88374
PRF1	1007	rs4747031	10	72216921	T	A	0.249388	0.0793997	0.0412458	1.92504	0.00158527	0.210864	5.31769e-05	0.00151202	0.0335444	0.0178525	1	2.88374
PRF1	608	rs10999518	10	72519326	G	A	0.0991721	-0.101816	0.052935	-1.92342	0.00158057	0.209571	-7.66825e-05	0.00218402	-0.0485158	0.0258422	1	2.88374
PRF1	74	rs10999394	10	72315628	G	T	0.406207	0.0622154	0.0323581	1.92271	0.00157854	0.209013	4.65913e-05	0.00132795	0.0295155	0.0157273	1	2.88374
PRF1	941	rs7916642	10	72556061	C	T	0.152865	-0.0846289	0.0441951	-1.91489	0.00155614	0.202797	-6.24294e-05	0.00179376	-0.0401181	0.0214642	1	2.88374
PRF1	198	rs10823552	10	72254760	C	T	0.160257	0.083576	0.0436996	1.91251	0.0015494	0.200909	6.08993e-05	0.00175409	0.039305	0.0210554	1	2.88374
PRF1	192	rs66824307	10	72314259	G	A	0.324216	0.0649251	0.0339724	1.91111	0.00154546	0.199802	4.75718e-05	0.00137219	0.0307816	0.0165016	1	2.88374
PRF1	283	rs12776741	10	72315998	C	T	0.406137	0.0616945	0.0323653	1.90619	0.0015317	0.195912	4.48216e-05	0.00129941	0.0292626	0.0157278	1	2.88374
PRF1	75	rs12776552	10	72315928	G	T	0.406138	0.0616925	0.0323647	1.90617	0.00153163	0.195891	4.48188e-05	0.00129937	0.0292622	0.0157278	1	2.88374
PRF1	474	rs80152332	10	72589732	A	G	0.0478609	0.142896	0.0749939	1.90543	0.0015296	0.195314	0.000102933	0.00298644	0.0672944	0.0361831	1	2.88374
PRF1	68	rs10999393	10	72315615	T	C	0.406149	0.0616584	0.0323622	1.90526	0.00152911	0.195175	4.47237e-05	0.00129782	0.0292482	0.0157277	1	2.88374
PRF1	51	rs66725213	10	72316094	C	T	0.40613	0.0616242	0.0323612	1.90426	0.00152635	0.194388	4.46198e-05	0.00129613	0.0292331	0.0157278	1	2.88374
PRF1	64	rs10823569	10	72315214	C	T	0.406156	0.0613471	0.0323432	1.89675	0.00150575	0.188478	4.38436e-05	0.00128342	0.0291175	0.0157277	1	2.88374
PRF1	65	rs10823568	10	72315184	C	T	0.406152	0.0613412	0.0323468	1.89636	0.00150468	0.188169	4.38034e-05	0.00128276	0.0291115	0.0157277	1	2.88374
PRF1	56	rs10999396	10	72316445	G	C	0.405938	0.0612277	0.0323536	1.89245	0.00149411	0.185104	4.34098e-05	0.00127632	0.029054	0.015729	1	2.88374
PRF1	69	rs10999390	10	72315333	T	C	0.406107	0.0611637	0.0323531	1.89051	0.00148888	0.183577	4.32103e-05	0.00127299	0.0290221	0.015728	1	2.88374
PRF1	792	rs12775092	10	72550184	T	C	0.153368	-0.0829895	0.0440376	-1.88451	0.00147293	0.178894	-5.80755e-05	0.00172141	-0.0394285	0.0214355	1	2.88374
PRF1	771	rs12776649	10	72550203	C	T	0.153367	-0.0829814	0.0440388	-1.88428	0.00147231	0.178711	-5.80439e-05	0.00172088	-0.0394237	0.0214356	1	2.88374
PRF1	789	rs36008902	10	72550150	T	A	0.153368	-0.0829833	0.044042	-1.88419	0.00147206	0.178637	-5.8031e-05	0.00172067	-0.0394216	0.0214355	1	2.88374
PRF1	116	rs10999391	10	72315509	G	A	0.404611	0.0610072	0.0323829	1.88393	0.00147139	0.17844	4.25795e-05	0.00126284	0.0289382	0.0157373	1	2.88374
PRF1	275	rs112069934	10	72314766	C	A	0.406004	0.0610008	0.0323826	1.88375	0.00147092	0.178299	4.25384e-05	0.00126185	0.0289196	0.0157287	1	2.88374
PRF1	45	rs10823570	10	72316809	G	A	0.410951	0.0607681	0.0322635	1.88349	0.00147024	0.178098	4.24332e-05	0.00125907	0.0288615	0.0156992	1	2.88374
PRF1	778	rs7905592	10	72550848	G	A	0.153357	-0.0829325	0.0440468	-1.88283	0.00146848	0.177578	-5.78498e-05	0.00171767	-0.0393943	0.0214362	1	2.88374
PRF1	797	rs12782671	10	72551323	A	G	0.153346	-0.0829471	0.044055	-1.88281	0.00146843	0.177563	-5.78489e-05	0.00171768	-0.0393951	0.0214368	1	2.88374
PRF1	795	rs12782012	10	72551034	A	G	0.153357	-0.0829179	0.0440477	-1.88246	0.00146751	0.177289	-5.78e-05	0.00171684	-0.0393866	0.0214362	1	2.88374
PRF1	820	rs71477514	10	72549499	G	T	0.153365	-0.0829736	0.0441103	-1.88105	0.00146381	0.176191	-5.76099e-05	0.00171365	-0.0393563	0.0214357	1	2.88374
PRF1	772	rs12782558	10	72551512	C	A	0.153348	-0.0828502	0.0440561	-1.88056	0.00146253	0.175812	-5.75474e-05	0.00171264	-0.0393479	0.0214367	1	2.88374
PRF1	829	rs74542309	10	72549316	A	G	0.153364	-0.0829825	0.0441337	-1.88025	0.00146172	0.175571	-5.75037e-05	0.00171188	-0.0393397	0.0214358	1	2.88374
PRF1	761	rs35609952	10	72551631	G	A	0.153341	-0.0828069	0.0440609	-1.87937	0.00145942	0.174887	-5.739e-05	0.00171002	-0.0393238	0.0214371	1	2.88374
PRF1	793	rs77389056	10	72549203	A	T	0.153364	-0.0829702	0.0441484	-1.87935	0.00145936	0.174867	-5.73831e-05	0.00170986	-0.0393208	0.0214358	1	2.88374
PRF1	1004	rs35315968	10	72549171	C	G	0.153364	-0.0829643	0.0441519	-1.87907	0.00145862	0.174647	-5.73454e-05	0.00170923	-0.0393149	0.0214358	1	2.88374
PRF1	729	rs57823150	10	72548232	C	T	0.153376	-0.0829201	0.0441906	-1.87642	0.00145173	0.172589	-5.69926e-05	0.00170329	-0.0392583	0.0214351	1	2.88374
PRF1	814	rs35154167	10	72548705	A	G	0.153358	-0.0828869	0.0441743	-1.87636	0.00145158	0.172543	-5.69875e-05	0.00170324	-0.0392589	0.0214361	1	2.88374
PRF1	791	rs35124519	10	72552010	G	A	0.153325	-0.0826933	0.0440719	-1.87633	0.00145149	0.172518	-5.69881e-05	0.00170332	-0.0392617	0.021438	1	2.88374
PRF1	826	rs35524759	10	72548679	G	A	0.153369	-0.0828971	0.0441857	-1.87611	0.00145092	0.172347	-5.69523e-05	0.00170263	-0.0392525	0.0214355	1	2.88374
PRF1	769	rs34865123	10	72547886	C	A	0.153365	-0.0828709	0.0442132	-1.87435	0.00144637	0.17098	-5.6721e-05	0.00169875	-0.0392161	0.0214357	1	2.88374
PRF1	774	rs2153376	10	72546948	C	T	0.153346	-0.0829319	0.0442548	-1.87396	0.00144538	0.170683	-5.66735e-05	0.00169799	-0.0392101	0.0214368	1	2.88374
PRF1	449	rs3740440	10	72521309	G	C	0.472022	-0.0598595	0.0319627	-1.87279	0.00144236	0.169773	-4.07944e-05	0.00122369	-0.028283	0.0154725	1	2.88374
PRF1	849	rs16927981	10	72546583	A	C	0.153362	-0.0828485	0.0442716	-1.87137	0.00143871	0.16867	-5.63313e-05	0.00169219	-0.0391541	0.0214359	1	2.88374
PRF1	24	rs12413943	10	72317844	G	A	0.415236	0.0605639	0.0323681	1.8711	0.00143802	0.16846	4.11669e-05	0.00123699	0.0286276	0.0156752	1	2.88374
PRF1	858	rs3824762	10	72545587	T	C	0.153361	-0.0827809	0.0442812	-1.86944	0.00143377	0.167173	-5.608e-05	0.00168795	-0.0391138	0.021436	1	2.88374
PRF1	370	rs184158613	10	72397071	A	G	0.0188509	0.223257	0.119769	1.86406	0.00142014	0.163019	0.000146751	0.0044412	0.103336	0.0567959	1	2.88374
PRF1	732	rs7923346	10	72554842	A	C	0.153267	-0.0821982	0.0440978	-1.864	0.00141997	0.162968	-5.53927e-05	0.00167648	-0.0390097	0.0214414	1	2.88374
PRF1	748	rs71477513	10	72549395	T	C	0.153272	-0.0816078	0.0441344	-1.84907	0.001383	0.151494	-5.35178e-05	0.00164436	-0.0386969	0.0214412	1	2.88374
PRF1	611	rs11599440	10	72145933	A	G	0.0544899	0.129009	0.0697717	1.84902	0.00138286	0.15145	8.49282e-05	0.00260961	0.061415	0.0340299	1	2.88374
PRF1	806	rs2185349	10	72546751	T	C	0.153281	-0.0818282	0.0442688	-1.84844	0.00138145	0.151008	-5.34383e-05	0.00164297	-0.0386827	0.0214407	1	2.88374
PRF1	804	rs2185350	10	72546697	C	G	0.15328	-0.0818149	0.0442709	-1.84805	0.00138051	0.150711	-5.33908e-05	0.00164215	-0.0386747	0.0214407	1	2.88374
PRF1	812	rs7914149	10	72552560	G	A	0.153404	-0.0813139	0.0440759	-1.84486	0.00137279	0.148271	-5.29829e-05	0.00163485	-0.0385951	0.0214336	1	2.88374
PRF1	809	rs7914625	10	72552689	T	G	0.153401	-0.0812926	0.0440774	-1.84431	0.00137147	0.147854	-5.29168e-05	0.00163371	-0.038584	0.0214338	1	2.88374
PRF1	837	rs2185347	10	72547608	G	A	0.153448	-0.0815535	0.0442231	-1.84414	0.00137105	0.147719	-5.28887e-05	0.00163313	-0.0385755	0.0214311	1	2.88374
PRF1	901	rs35507630	10	72557420	G	A	0.153406	-0.0813125	0.0440989	-1.84387	0.00137039	0.147512	-5.28617e-05	0.00163274	-0.0385741	0.0214335	1	2.88374
PRF1	845	rs2153374	10	72547535	T	C	0.153449	-0.0815393	0.0442283	-1.8436	0.00136975	0.147309	-5.28232e-05	0.00163199	-0.0385641	0.0214311	1	2.88374
PRF1	842	rs2185348	10	72547147	C	T	0.153443	-0.0815567	0.0442438	-1.84335	0.00136914	0.147116	-5.27934e-05	0.00163149	-0.0385594	0.0214314	1	2.88374
PRF1	836	rs2153375	10	72547300	C	T	0.153449	-0.0815062	0.044241	-1.84232	0.00136668	0.146334	-5.26684e-05	0.00162931	-0.0385374	0.0214311	1	2.88374
PRF1	800	rs10999541	10	72553333	A	C	0.153387	-0.0811865	0.0440846	-1.84161	0.00136497	0.145788	-5.25906e-05	0.00162807	-0.0385288	0.0214346	1	2.88374
PRF1	782	rs1880056	10	72554112	G	C	0.153377	-0.081084	0.0440896	-1.83907	0.00135892	0.143857	-5.22869e-05	0.0016228	-0.0384768	0.0214352	1	2.88374
PRF1	234	rs10999354	10	72256819	T	C	0.159016	0.0817206	0.0444985	1.83648	0.00135277	0.141883	5.12177e-05	0.00159376	0.0378614	0.0211222	1	2.88374
PRF1	777	rs7923323	10	72554794	A	C	0.153353	-0.0809205	0.0440961	-1.83509	0.0013495	0.14083	-5.18152e-05	0.0016146	-0.038396	0.0214366	1	2.88374
PRF1	784	rs7912037	10	72554991	C	T	0.153349	-0.0808352	0.0440976	-1.8331	0.0013448	0.139313	-5.15792e-05	0.00161047	-0.0383546	0.0214368	1	2.88374
PRF1	860	rs7912344	10	72555231	C	T	0.153339	-0.0807621	0.0440993	-1.83137	0.00134075	0.138002	-5.13768e-05	0.00160694	-0.0383195	0.0214374	1	2.88374
PRF1	34	rs915154	10	72325489	C	T	0.244663	0.068805	0.0376141	1.82923	0.00133577	0.136383	4.2852e-05	0.00134318	0.0320804	0.017968	1	2.88374
PRF1	780	rs10999542	10	72553491	T	G	0.15332	-0.0802057	0.0441109	-1.81827	0.00131058	0.128106	-4.98643e-05	0.00158022	-0.0380474	0.0214386	1	2.88374
PRF1	1539	rs4747037	10	72247164	T	C	0.0271308	0.182362	0.100408	1.81621	0.00130591	0.126553	0.000110064	0.00349517	0.0842815	0.0475441	1	2.88374
PRF1	27	rs12414231	10	72318055	G	A	0.418964	0.0584594	0.0322342	1.81358	0.0013	0.124579	3.60259e-05	0.00114703	0.0277123	0.0156555	1	2.88374
PRF1	6	rs35069510	10	72362895	A	G	0.0785667	0.11292	0.0625721	1.80464	0.00128012	0.117878	6.47311e-05	0.00207944	0.0505666	0.0287081	1	2.88374
PRF1	536	rs80107404	10	72472626	T	C	0.0208318	-0.20077	0.111403	-1.8022	0.00127476	0.116054	-0.000121273	0.00390527	-0.0951337	0.0540835	1	2.88374
PRF1	564	rs78274851	10	72477713	G	T	0.0211148	-0.198968	0.110895	-1.7942	0.00125743	0.110101	-0.00011831	0.00384023	-0.0940885	0.0537277	1	2.88374
PRF1	553	rs144770251	10	72418143	A	G	0.0201365	-0.204433	0.114023	-1.79291	0.00125466	0.109142	-0.000120735	0.00392398	-0.0962295	0.0549899	1	2.88374
PRF1	189	rs2265549	10	72540534	G	A	0.151494	0.0805875	0.0449556	1.7926	0.001254	0.108913	4.72694e-05	0.00153676	0.037695	0.0215443	1	2.88374
PRF1	165	rs10823548	10	72227693	T	C	0.0722767	0.118364	0.0661169	1.79022	0.00124892	0.107149	6.50965e-05	0.00212133	0.0521223	0.0298297	1	2.88374
PRF1	186	rs10740351	10	72253094	C	T	0.259715	0.0645281	0.0361755	1.78375	0.00123524	0.10236	3.78846e-05	0.0012425	0.0306698	0.0176161	1	2.88374
PRF1	581	rs12762984	10	72515288	T	C	0.0982099	-0.0941698	0.0531651	-1.77127	0.00120942	0.0931744	-5.42696e-05	0.00180195	-0.0448724	0.0259555	1	2.88374
PRF1	1410	rs151211271	10	72590607	C	T	0.0204418	0.204005	0.115817	1.76144	0.00118959	0.0859863	0.000111639	0.00374287	0.0938465	0.0545865	1	2.88374
PRF1	159	rs10999392	10	72315540	G	T	0.362981	0.0579949	0.0329308	1.76111	0.00118894	0.0857468	3.28286e-05	0.00110098	0.0276117	0.0160636	1	2.88374
PRF1	1376	rs145951398	10	72549440	A	C	0.0199518	0.208111	0.118218	1.7604	0.00118751	0.0852263	0.000112709	0.00378263	0.094912	0.055239	1	2.88374
PRF1	574	rs60125152	10	72458834	G	C	0.020795	-0.196571	0.111718	-1.75953	0.00118578	0.084591	-0.000110232	0.00370267	-0.0929618	0.0541308	1	2.88374
PRF1	589	rs12763605	10	72515654	G	A	0.0982861	-0.0934227	0.0531122	-1.75897	0.00118467	0.0841833	-5.27714e-05	0.00177355	-0.0445453	0.0259466	1	2.88374
PRF1	38	rs12764860	10	72317877	C	G	0.418941	0.0566811	0.0322374	1.75824	0.00118322	0.083653	3.17895e-05	0.00106915	0.0268668	0.0156558	1	2.88374
PRF1	554	rs753934	10	72475037	T	G	0.0209171	-0.195803	0.111379	-1.75799	0.00118273	0.0834696	-0.000109538	0.00368491	-0.0926147	0.0539759	1	2.88374
PRF1	32	rs10823572	10	72318926	G	A	0.419659	0.0565502	0.0321984	1.7563	0.0011794	0.0822445	3.16442e-05	0.00106629	0.0268308	0.015652	1	2.88374
PRF1	568	rs73276173	10	72457415	T	C	0.0208388	-0.193948	0.111749	-1.73557	0.00113943	0.0672544	-0.000104373	0.00358911	-0.0916014	0.0540753	1	2.88374
PRF1	226	rs11816413	10	72329366	G	A	0.335692	-0.058338	0.0338615	-1.72284	0.0011158	0.0581431	-3.06903e-05	0.00106852	-0.0275052	0.0163572	1	2.88374
PRF1	434	rs5024244	10	72524386	A	G	0.47942	-0.0546892	0.0318501	-1.71708	0.00110532	0.054041	-2.86419e-05	0.00100281	-0.0259127	0.0154619	1	2.88374
PRF1	42	rs12413000	10	72318190	G	T	0.419596	0.0552098	0.0322245	1.71329	0.00109849	0.0513465	2.87522e-05	0.00101038	0.0261742	0.0156525	1	2.88374
PRF1	711	rs10999554	10	72568881	A	G	0.0766413	-0.103116	0.0604105	-1.70692	0.00108717	0.0468404	-5.25917e-05	0.00185957	-0.048375	0.0290368	1	2.88374
PRF1	401	rs72813213	10	72341458	G	A	0.0572549	0.117472	0.0689156	1.70458	0.00108304	0.045185	5.99073e-05	0.00212305	0.0553143	0.0332477	1	2.88374
PRF1	1402	rs71477510	10	72486200	A	C	0.222988	-0.0646798	0.0380069	-1.70179	0.00107815	0.04322	-3.32319e-05	0.00118088	-0.030823	0.0185571	1	2.88374
PRF1	578	rs7894569	10	72443984	T	C	0.0207096	-0.19102	0.112628	-1.69603	0.00106814	0.0391651	-9.59056e-05	0.00342701	-0.0897872	0.0542406	1	2.88374
PRF1	983	rs60790237	10	72470781	G	T	0.366821	0.055982	0.0330456	1.69408	0.0010648	0.0378019	2.82186e-05	0.00101023	0.0265014	0.0160279	1	2.88374
PRF1	1374	rs11596924	10	72546872	A	T	0.0573113	-0.118287	0.0699203	-1.69174	0.00106078	0.0361599	-5.82077e-05	0.00208857	-0.0548723	0.0332324	1	2.88374
PRF1	840	rs12762816	10	72594629	T	C	0.167671	-0.0717496	0.0424859	-1.68879	0.00105575	0.0340926	-3.59819e-05	0.00129476	-0.0340817	0.0206771	1	2.88374
PRF1	1338	rs10999491	10	72487573	T	C	0.222945	-0.06412	0.0380074	-1.68704	0.00105279	0.0328723	-3.21712e-05	0.00115959	-0.030558	0.0185585	1	2.88374
PRF1	530	rs35115174	10	72549955	C	T	0.160194	-0.0727869	0.0432785	-1.68183	0.00104403	0.0292363	-3.60913e-05	0.00130744	-0.0345694	0.0210598	1	2.88374
PRF1	1336	rs10999492	10	72487589	T	C	0.222892	-0.0638551	0.0380095	-1.67998	0.00104094	0.02795	-3.16785e-05	0.00114962	-0.0304326	0.0185601	1	2.88374
PRF1	1331	rs35965582	10	72488188	A	G	0.22286	-0.0637786	0.038014	-1.67777	0.00103727	0.0264131	-3.15268e-05	0.00114655	-0.0303941	0.018561	1	2.88374
PRF1	1345	rs10999493	10	72488598	T	C	0.222729	-0.0637818	0.0380198	-1.67759	0.00103698	0.0262938	-3.15215e-05	0.00114655	-0.0303974	0.0185649	1	2.88374
PRF1	1448	rs71477509	10	72482924	T	G	0.222549	-0.0639007	0.0381162	-1.67647	0.00103512	0.0255139	-3.1453e-05	0.0011453	-0.0303858	0.0185703	1	2.88374
PRF1	1368	rs10999487	10	72485180	A	T	0.222855	-0.0635126	0.0380099	-1.67095	0.00102605	0.0216877	-3.10595e-05	0.00113698	-0.0302708	0.0185612	1	2.88374
PRF1	1491	rs77422922	10	72486564	C	G	0.223251	-0.06289	0.0379822	-1.65578	0.00100169	0.0112395	-3.00276e-05	0.0011153	-0.029977	0.0185495	1	2.88374
PRF1	1487	rs35848501	10	72483215	T	A	0.222995	-0.0629623	0.0380468	-1.65486	0.00100025	0.0106152	-2.99803e-05	0.00111452	-0.0299727	0.0185571	1	2.88374
PRF1	1577	rs4746069	10	72599497	G	A	0.413778	0.0529451	0.031999	1.65459	0.000999812	0.0104245	2.53231e-05	0.000941635	0.0253278	0.0156839	1	2.88374
PRF1	847	rs12775612	10	72596238	T	C	0.16731	-0.0703011	0.0425048	-1.65396	0.000998821	0.00999347	-3.33682e-05	0.00124154	-0.0334076	0.0206951	1	2.88374
PRF1	1464	rs112090772	10	72554830	T	C	0.0571109	-0.115408	0.0698357	-1.65256	0.000996635	0.00904064	-5.35091e-05	0.00199358	-0.0536898	0.0332874	1	2.88374
PRF1	798	rs35613824	10	72601295	C	A	0.168878	-0.0700024	0.042404	-1.65084	0.000993942	0.0078644	-3.30196e-05	0.00123223	-0.0332208	0.0206182	1	2.88374
PRF1	1559	rs12569953	10	72452927	A	C	0.279829	0.0581617	0.03533	1.64624	0.000986785	0.00472305	2.72819e-05	0.00102259	0.0276473	0.017207	1	2.88374
PGAP3	8	rs59716545	17	38031857	G	T	0.492373	-0.137391	0.0319227	-4.30387	0.0297535	1.17439	-0.00193299	0.0114013	-0.064967	0.0165445	1	5.32967
PGAP3	12	rs11078925	17	38025208	C	T	0.491675	-0.136842	0.0318823	-4.2921	0.0283683	1.15306	-0.00183659	0.0111085	-0.0647409	0.0166558	1	5.32967
PGAP3	5	rs34120102	17	38026035	A	G	0.49168	-0.136796	0.0318809	-4.29084	0.0282233	1.15077	-0.00182758	0.0110786	-0.0647541	0.0165509	1	5.32967
PGAP3	14	rs10852935	17	38031674	T	C	0.491671	-0.136282	0.0318787	-4.27502	0.0264558	1.1219	-0.00170515	0.0106932	-0.0644529	0.0166691	1	5.32967
PGAP3	13	rs9891174	17	38031802	A	T	0.491095	-0.136294	0.0318928	-4.2735	0.0262696	1.11875	-0.00169204	0.0106495	-0.0644106	0.0166581	1	5.32967
PGAP3	28	rs12709365	17	38027400	G	A	0.491764	-0.136207	0.0318824	-4.27217	0.0261442	1.11661	-0.00168292	0.010623	-0.0643709	0.0167671	1	5.32967
PGAP3	6	rs34189114	17	38032460	T	C	0.491657	-0.136185	0.0318788	-4.27196	0.0261284	1.11634	-0.00168363	0.0106217	-0.0644366	0.0165629	1	5.32967
PGAP3	18	rs13380815	17	38027583	G	A	0.491769	-0.136179	0.031882	-4.27134	0.0260565	1.11511	-0.00167692	0.0106035	-0.0643569	0.0167679	1	5.32967
PGAP3	17	rs35736272	17	38032680	C	T	0.491646	-0.13614	0.0318794	-4.27047	0.0259704	1.11364	-0.00167103	0.0105845	-0.0643437	0.016769	1	5.32967
PGAP3	19	rs9910826	17	38035648	G	A	0.491652	-0.13608	0.0318795	-4.26857	0.0257657	1.11011	-0.00165702	0.0105387	-0.0643109	0.0167706	1	5.32967
PGAP3	22	rs11870965	17	38030205	A	T	0.491771	-0.13601	0.0318811	-4.26616	0.0255128	1.10571	-0.00163969	0.0104819	-0.0642694	0.0167733	1	5.32967
PGAP3	23	rs9904624	17	38036586	G	A	0.491634	-0.135992	0.031879	-4.26588	0.0254851	1.10523	-0.00163782	0.0104759	-0.0642657	0.0167737	1	5.32967
PGAP3	11	rs9907088	17	38035116	A	G	0.491628	-0.135981	0.0318788	-4.26556	0.0254518	1.10465	-0.00163637	0.0104694	-0.064293	0.0166773	1	5.32967
PGAP3	9	rs36038753	17	38035370	T	G	0.491627	-0.135973	0.0318788	-4.26531	0.0254259	1.10419	-0.00163549	0.0104645	-0.064324	0.0165674	1	5.32967
PGAP3	7	rs35569035	17	38035624	T	C	0.491624	-0.135954	0.0318788	-4.26472	0.0253702	1.10322	-0.00163169	0.010452	-0.0643152	0.0165682	1	5.32967
PGAP3	15	rs11557466	17	38024626	T	C	0.491573	-0.135916	0.0318838	-4.26285	0.0251775	1.09982	-0.0016176	0.0104075	-0.064248	0.0166801	1	5.32967
PGAP3	31	rs9905959	17	38031138	G	A	0.491749	-0.135871	0.0318817	-4.26172	0.0250564	1.09767	-0.00160848	0.0103789	-0.0641944	0.0167781	1	5.32967
PGAP3	20	rs10852936	17	38031714	T	C	0.491733	-0.135765	0.0318821	-4.25835	0.0247147	1.09156	-0.00158513	0.0103011	-0.064137	0.0167816	1	5.32967
PGAP3	26	rs1054609	17	38033277	C	A	0.49172	-0.135627	0.0318831	-4.25388	0.0242719	1.08351	-0.0015549	0.0101996	-0.0640619	0.0167869	1	5.32967
PGAP3	29	rs4795398	17	38038179	T	C	0.49132	-0.134985	0.0318586	-4.237	0.0226754	1.05325	-0.00144621	0.00982612	-0.0637789	0.0168085	1	5.32967
PGAP3	30	rs12232497	17	38040119	C	T	0.491295	-0.134944	0.0318566	-4.23598	0.0225822	1.05142	-0.00143988	0.00980392	-0.0637617	0.0168098	1	5.32967
PGAP3	27	rs12232498	17	38040363	C	T	0.491294	-0.134928	0.0318562	-4.23553	0.0225362	1.05051	-0.00143675	0.00979292	-0.0637529	0.0168102	1	5.32967
PGAP3	24	rs12941333	17	38040534	T	C	0.49129	-0.1349	0.031856	-4.23468	0.0224589	1.04899	-0.0014315	0.00977444	-0.0637385	0.0168113	1	5.32967
PGAP3	21	rs2872507	17	38040763	A	G	0.491287	-0.134879	0.0318558	-4.23405	0.0224013	1.04785	-0.00142758	0.00976059	-0.0637273	0.0168119	1	5.32967
PGAP3	25	rs12936409	17	38043649	T	C	0.491234	-0.134529	0.0318629	-4.22212	0.0213543	1.02659	-0.00135655	0.00950702	-0.0635258	0.0168286	1	5.32967
PGAP3	4	rs12944882	17	37983492	C	T	0.444585	-0.131195	0.0319813	-4.10224	0.0141672	0.845214	-0.000865142	0.00754586	-0.0610664	0.0185165	1	5.32967
PGAP3	35	rs4795400	17	38067020	T	C	0.485862	-0.130628	0.0318923	-4.09591	0.0121425	0.777345	-0.000743262	0.00697082	-0.0612118	0.0173339	1	5.32967
PGAP3	3	rs3816470	17	37985801	G	A	0.444652	-0.129875	0.0319938	-4.05938	0.0111095	0.738277	-0.000665228	0.00658735	-0.0598794	0.0189804	1	5.32967
PGAP3	1	rs2313430	17	37929816	C	T	0.465528	0.129283	0.0319482	4.04664	0.0103749	0.708246	0.000622116	0.00637419	0.0599635	0.0189181	1	5.32967
PGAP3	57	rs11078928	17	38064469	C	T	0.48555	-0.129431	0.0318546	-4.06318	0.00988112	0.686851	-0.000595306	0.00621468	-0.0602468	0.0177447	1	5.32967
PGAP3	59	rs11078927	17	38064405	T	C	0.48554	-0.129374	0.0318535	-4.06153	0.00981553	0.68393	-0.000590992	0.00619156	-0.0602099	0.0177748	1	5.32967
PGAP3	60	rs11078926	17	38062976	A	G	0.48554	-0.129197	0.0318357	-4.05824	0.00967713	0.677702	-0.000582162	0.00614355	-0.0601585	0.0177826	1	5.32967
PGAP3	2	rs2952140	17	37928059	T	C	0.465324	0.128727	0.0319597	4.02779	0.00949735	0.669479	0.000564502	0.00605694	0.0594378	0.019066	1	5.32967
PGAP3	62	rs2305480	17	38062196	A	G	0.485521	-0.128894	0.0318177	-4.05102	0.00938776	0.664391	-0.000563631	0.00604116	-0.0600389	0.0177973	1	5.32967
PGAP3	61	rs4795399	17	38061439	C	T	0.485521	-0.128807	0.0318196	-4.04804	0.00926876	0.658798	-0.000556009	0.00599855	-0.0599874	0.0178042	1	5.32967
PGAP3	37	rs12939832	17	38064876	A	G	0.485484	-0.128912	0.031852	-4.04722	0.0092235	0.656652	-0.000554544	0.00598989	-0.0601229	0.0175645	1	5.32967
PGAP3	67	rs2941522	17	37910368	T	C	0.465269	0.128852	0.0320717	4.01762	0.00916864	0.654037	0.000511265	0.00596731	0.0557624	0.0283343	1	5.32967
PGAP3	70	rs12946510	17	37912377	T	C	0.49064	-0.129521	0.0321288	-4.03131	0.00907431	0.649505	-0.000535384	0.00588632	-0.059	0.0192075	1	5.32967
PGAP3	10	rs9747973	17	37905107	T	C	0.465241	0.128977	0.0321586	4.01065	0.00887278	0.639663	0.00051731	0.00582026	0.0583031	0.0211852	1	5.32967
PGAP3	40	rs8069176	17	38057197	A	G	0.485626	-0.127654	0.0318348	-4.00989	0.00797139	0.592742	-0.000473955	0.00551871	-0.059457	0.0177122	1	5.32967
PGAP3	16	rs907091	17	37921742	T	C	0.468853	0.126942	0.0319358	3.97491	0.00757418	0.57037	0.000429539	0.0053313	0.056711	0.0236816	1	5.32967
PGAP3	44	rs11651596	17	38056116	C	T	0.485591	-0.127192	0.0318405	-3.99466	0.0075093	0.566605	-0.000444385	0.00533634	-0.059178	0.0177885	1	5.32967
PGAP3	34	rs11658993	17	37940808	T	C	0.497574	-0.127631	0.0319882	-3.98994	0.00737904	0.558949	-0.000436497	0.00528559	-0.0591536	0.0176842	1	5.32967
PGAP3	55	rs12949100	17	38057189	A	G	0.485498	-0.126581	0.0318263	-3.97725	0.00700948	0.536473	-0.000412357	0.00513217	-0.0588284	0.01792	1	5.32967
PGAP3	48	rs11658278	17	38031164	C	T	0.467758	-0.125933	0.0318941	-3.94847	0.00684494	0.526085	-0.000404065	0.00508565	-0.0590312	0.0178244	1	5.32967
PGAP3	39	rs11557467	17	38028634	T	G	0.467783	-0.12565	0.0318879	-3.94037	0.00664174	0.512909	-0.000391174	0.00500061	-0.0588963	0.0178676	1	5.32967
PGAP3	38	rs10445308	17	37938047	T	C	0.499128	-0.126647	0.0319609	-3.96256	0.00659171	0.509603	-0.000386756	0.00496083	-0.0586731	0.0177092	1	5.32967
PGAP3	45	rs12942330	17	37939839	T	C	0.499144	-0.126486	0.0319589	-3.95777	0.00647211	0.501598	-0.000379144	0.00490965	-0.0585811	0.0177441	1	5.32967
PGAP3	54	rs11650661	17	38026286	T	A	0.467874	-0.125295	0.0318856	-3.92952	0.00638842	0.495909	-0.000375373	0.00489458	-0.0587584	0.0178762	1	5.32967
PGAP3	51	rs11655292	17	38026361	G	C	0.467873	-0.125292	0.0318855	-3.92944	0.00638655	0.495781	-0.000375256	0.00489379	-0.0587573	0.0178764	1	5.32967
PGAP3	42	rs907092	17	37922259	A	G	0.494419	-0.126361	0.0319755	-3.95181	0.00638543	0.495704	-0.000371504	0.00485813	-0.05818	0.0182442	1	5.32967
PGAP3	76	rs4795397	17	38023745	G	A	0.49842	-0.126355	0.0319558	-3.95406	0.00638239	0.495496	-0.000372348	0.00486731	-0.0583398	0.0181679	1	5.32967
PGAP3	43	rs12936231	17	38029120	G	C	0.465433	-0.125166	0.0318866	-3.92535	0.00629189	0.489255	-0.000369233	0.00485187	-0.058684	0.0178685	1	5.32967
PGAP3	56	rs9903250	17	38031030	A	G	0.467874	-0.124935	0.0318838	-3.91845	0.00614125	0.478665	-0.00035994	0.00478902	-0.0586102	0.0179018	1	5.32967
PGAP3	33	rs2952144	17	37960017	T	C	0.464917	0.124696	0.0319076	3.90803	0.00589516	0.460796	0.000311452	0.00466999	0.0528318	0.0304089	1	5.32967
PGAP3	50	rs12950209	17	38049102	C	T	0.468333	-0.124109	0.031872	-3.89398	0.00560319	0.438608	-0.000326505	0.00455226	-0.0582713	0.0179422	1	5.32967
PGAP3	52	rs11655198	17	38026169	T	C	0.467875	-0.125306	0.0318857	-3.92985	0.00554553	0.43409	-0.000324328	0.00454407	-0.0584846	0.017944	1	5.32967
PGAP3	63	rs9906951	17	38048244	C	T	0.468176	-0.12396	0.031884	-3.88784	0.00548066	0.428952	-0.000319484	0.00450056	-0.058293	0.0177842	1	5.32967
PGAP3	47	rs9908132	17	38042777	A	T	0.468235	-0.12389	0.0318739	-3.88688	0.00546341	0.427575	-0.000317819	0.00448881	-0.0581723	0.0179592	1	5.32967
PGAP3	49	rs9901146	17	38043343	A	G	0.468237	-0.123873	0.0318742	-3.88631	0.00545252	0.426704	-0.000317145	0.00448389	-0.0581648	0.0179618	1	5.32967
PGAP3	46	rs1453559	17	38020419	C	T	0.465295	-0.124018	0.0319126	-3.88618	0.00544285	0.425929	-0.000316388	0.00447459	-0.0581291	0.017832	1	5.32967
PGAP3	65	rs4795395	17	37962987	A	T	0.499564	-0.124724	0.0319291	-3.90628	0.00531965	0.415932	-0.000306963	0.00439775	-0.0577037	0.0179892	1	5.32967
PGAP3	58	rs12950743	17	38049233	C	T	0.468272	-0.123604	0.031876	-3.87765	0.0052859	0.413153	-0.000307015	0.00440914	-0.0580819	0.0179479	1	5.32967
PGAP3	53	rs12103884	17	38045725	T	C	0.468262	-0.123754	0.0318769	-3.88225	0.00468634	0.360606	-0.000271187	0.00414193	-0.0578676	0.0181051	1	5.32967
PGAP3	32	rs9303277	17	37976469	T	C	0.464524	-0.12237	0.0318617	-3.84066	0.00462484	0.354842	-0.000265119	0.00407956	-0.0573251	0.0180998	1	5.32967
PGAP3	77	rs56380902	17	38066372	C	T	0.470922	-0.122448	0.0318987	-3.83865	0.0046128	0.353705	-0.000264694	0.00408311	-0.0573825	0.018349	1	5.32967
PGAP3	69	rs8067378	17	38051348	G	A	0.465901	-0.123275	0.0318706	-3.86798	0.00445763	0.338777	-0.000257873	0.00403493	-0.0578498	0.0179064	1	5.32967
PGAP3	66	rs9909593	17	37970149	G	A	0.499584	-0.122752	0.031915	-3.84622	0.00424512	0.317469	-0.00024114	0.00387768	-0.056804	0.0181395	1	5.32967
PGAP3	430	rs78192709	17	37800542	C	G	0.0319717	-0.165914	0.0931563	-1.78103	0.00410127	0.302436	-0.000243954	0.00451802	-0.0594825	0.0381243	2	2.40541
PGAP3	88	rs35222145	17	38007321	G	T	0.492369	-0.123892	0.0325988	-3.80051	0.00408662	0.300875	-0.000227715	0.00377324	-0.0557221	0.0197895	1	5.32967
PGAP3	74	rs2290400	17	38066240	C	T	0.470835	-0.120887	0.0318644	-3.79379	0.00383759	0.273461	-0.000217281	0.00368284	-0.0566191	0.0184637	1	5.32967
PGAP3	73	rs1008723	17	38066267	T	G	0.473307	-0.120675	0.03187	-3.78648	0.00372718	0.260734	-0.000210783	0.00362765	-0.056553	0.0185595	1	5.32967
PGAP3	99	rs8076131	17	38080912	A	G	0.490447	0.1202	0.0319668	3.76015	0.0033398	0.212906	0.000138536	0.00349929	0.0414804	0.0441759	2	2.40541
PGAP3	80	rs7359623	17	38049589	T	C	0.472243	-0.119262	0.0318996	-3.73867	0.003142	0.186306	-0.000178039	0.00333157	-0.056664	0.0182167	1	5.32967
PGAP3	72	rs12150079	17	38025417	A	G	0.341375	-0.124379	0.0333906	-3.72497	0.00304022	0.17196	-0.000166958	0.00325733	-0.0549163	0.0219841	2	2.40541
PGAP3	79	rs36000226	17	38063929	C	T	0.473876	-0.118945	0.0318544	-3.73402	0.00303687	0.171479	-0.000170403	0.0032632	-0.0561114	0.0191698	1	5.32967
PGAP3	78	rs2941519	17	37903731	A	G	0.498229	0.121164	0.0324538	3.73343	0.0030222	0.169371	0.000128785	0.00317849	0.0426131	0.0391469	2	2.40541
PGAP3	81	rs62067034	17	38063738	T	C	0.473951	-0.118322	0.0318469	-3.71534	0.00280738	0.137255	-0.000157157	0.00313601	-0.0559799	0.0194461	2	2.40541
PGAP3	82	rs883770	17	38063381	T	C	0.473955	-0.118224	0.0318421	-3.71282	0.00276922	0.131295	-0.000155119	0.00311657	-0.0560152	0.0194544	2	2.40541
PGAP3	75	rs4795401	17	38067533	G	A	0.473554	-0.118322	0.0318864	-3.71074	0.00275167	0.128525	-0.000153683	0.0030973	-0.0558509	0.0193808	2	2.40541
PGAP3	83	rs2305479	17	38062217	T	C	0.474006	-0.117821	0.0318257	-3.70207	0.00266546	0.114664	-0.000149166	0.00305774	-0.0559623	0.019604	2	2.40541
PGAP3	89	rs11078921	17	37908867	A	C	0.355019	-0.123403	0.0341051	-3.61832	0.00221622	0.0343084	-0.000117144	0.0026943	-0.0528575	0.022086	2	2.40541
PGAP3	85	rs11657449	17	38057841	C	G	0.336293	-0.120619	0.0336093	-3.58886	0.00209301	0.00941355	-0.000111929	0.00266167	-0.0534775	0.0230431	2	2.40541
SH2B3	3	rs653178	12	112007756	T	C	0.480941	0.260787	0.0321148	8.12046	0.240087	1.96499	0.029132	0.0525462	0.121339	0.0176645	1	4.37529
SH2B3	2	rs7310615	12	111865049	G	C	0.482937	0.265653	0.032724	8.11799	0.235228	1.95334	0.0285299	0.0521505	0.121286	0.0176586	1	4.37529
SH2B3	1	rs3184504	12	111884608	C	T	0.481803	0.2594	0.0321043	8.07991	0.175945	1.79481	0.021209	0.0465054	0.120543	0.0178379	1	4.37529
SH2B3	5	rs7137828	12	111932800	T	C	0.481529	0.259216	0.0322144	8.04659	0.136858	1.66558	0.016401	0.0417269	0.119839	0.0180605	1	4.37529
SH2B3	4	rs597808	12	111973358	G	A	0.481899	0.257961	0.0323095	7.98406	0.0856059	1.43676	0.0101416	0.0335846	0.118468	0.018508	1	4.37529
SH2B3	8	rs10774624	12	111833788	A	G	0.481042	0.262995	0.0330423	7.95934	0.07207	1.35563	0.00843511	0.030782	0.11704	0.0208838	1	4.37529
SH2B3	12	rs1265565	12	111715197	T	C	0.408917	-0.266889	0.036001	-7.41338	0.0453547	1.14217	0.00334538	0.0182784	0.0737603	0.0466103	2	2.25509
SH2B3	6	rs10774625	12	111910219	G	A	0.470565	0.253108	0.0323444	7.8254	0.0286662	0.93539	0.0032345	0.0191807	0.112833	0.0216223	1	4.37529
SH2B3	7	rs4766578	12	111904371	A	T	0.470957	0.252663	0.0323444	7.81165	0.0249573	0.873562	0.00283817	0.018044	0.113721	0.0208805	1	4.37529
SH2B3	18	rs1265566	12	111716376	T	C	0.292614	-0.202548	0.0350455	-5.77957	0.00344736	0.00437463	0.000354555	0.00615277	0.102848	0.0209763	2	2.25509
RPL35AP21	335	rs10081739	9	73908511	T	C	0.273377	-0.0837131	0.0357387	-2.34237	0.00724215	0.715652	-0.000286957	0.00366913	-0.0396232	0.0173286	1	2.59251
RPL35AP21	65	rs1394309	9	73915535	A	G	0.0556219	0.153674	0.0689087	2.23011	0.00567193	0.60883	0.000416093	0.00606569	0.0733601	0.0336989	1	2.59251
RPL35AP21	611	rs7863093	9	73898499	G	A	0.286943	-0.0775245	0.0351795	-2.20368	0.00536418	0.584467	-0.000197025	0.00296003	-0.0367298	0.0170748	1	2.59251
RPL35AP21	645	rs12346966	9	73899875	G	A	0.282314	-0.0765786	0.0352478	-2.17258	0.00502753	0.556172	-0.000182947	0.00284675	-0.036389	0.0171587	1	2.59251
RPL35AP21	50	rs72737923	9	74207519	A	G	0.208976	0.0841807	0.0391333	2.15113	0.00481035	0.536899	0.000191879	0.00305826	0.0398888	0.0189967	1	2.59251
RPL35AP21	11	rs10869046	9	74237962	C	T	0.282386	0.0748328	0.035428	2.11225	0.00444533	0.502467	0.000157257	0.00261668	0.0353758	0.0171577	1	2.59251
RPL35AP21	699	rs11142776	9	73896521	C	G	0.281792	-0.0741837	0.0352026	-2.10734	0.00440165	0.49816	-0.000155449	0.0026006	-0.0353161	0.0171686	1	2.59251
RPL35AP21	702	rs10869009	9	73896432	A	G	0.281794	-0.0741324	0.0352008	-2.10599	0.00438975	0.496979	-0.000154929	0.00259575	-0.0352934	0.0171686	1	2.59251
RPL35AP21	703	rs11142775	9	73895975	C	G	0.281802	-0.073961	0.0351952	-2.10145	0.00435005	0.493016	-0.000153196	0.00257951	-0.035217	0.0171685	1	2.59251
RPL35AP21	693	rs7022575	9	73895545	C	A	0.28181	-0.0738259	0.03519	-2.09792	0.00431947	0.489939	-0.000151862	0.00256695	-0.0351576	0.0171684	1	2.59251
RPL35AP21	47	rs7026087	9	74209942	G	A	0.285037	0.0734545	0.0352051	2.08647	0.00422206	0.47999	0.00014712	0.00251809	0.0348456	0.0171094	1	2.59251
RPL35AP21	32	rs117365181	9	73759582	T	A	0.0229236	-0.227088	0.11103	-2.04529	0.00389345	0.444657	-0.000401153	0.00717922	-0.103033	0.0516091	1	2.59251
RPL35AP21	93	rs11142936	9	74253040	G	A	0.108998	-0.106465	0.0524295	-2.03063	0.00378429	0.432259	-0.000185906	0.00337977	-0.0491258	0.0247848	1	2.59251
RPL35AP21	59	rs35644590	9	73944323	A	G	0.228877	0.0811849	0.040306	2.01421	0.00366651	0.418476	0.000132532	0.00245202	0.0361468	0.0183854	1	2.59251
RPL35AP21	477	rs17056652	9	73897440	G	C	0.271285	-0.0703662	0.0356419	-1.97426	0.00339858	0.385405	-0.000113772	0.00219576	-0.0334763	0.0173719	1	2.59251
RPL35AP21	505	rs7850256	9	73894279	T	C	0.271343	-0.0695351	0.0356168	-1.95231	0.00326198	0.367529	-0.000107978	0.00213235	-0.033102	0.0173708	1	2.59251
RPL35AP21	514	rs62543438	9	73896870	C	G	0.271165	-0.0691449	0.0356444	-1.93985	0.00318753	0.357469	-0.000104862	0.00209784	-0.0328975	0.0173745	1	2.59251
RPL35AP21	168	rs113048721	9	74214419	C	G	0.247422	0.0707041	0.0368838	1.91694	0.00305621	0.33914	0.000102358	0.00209688	0.0334919	0.0178999	1	2.59251
RPL35AP21	538	rs10781007	9	73883317	T	A	0.271823	-0.0682561	0.035623	-1.91607	0.00305134	0.338446	-9.90753e-05	0.00203146	-0.0324695	0.0173614	1	2.59251
RPL35AP21	509	rs11790079	9	73884985	G	A	0.271791	-0.0681362	0.0356213	-1.91279	0.00303318	0.335845	-9.83209e-05	0.00202281	-0.0324152	0.017362	1	2.59251
RPL35AP21	6	rs10869045	9	74237460	C	G	0.270074	0.0668433	0.0358364	1.86523	0.00278448	0.298583	8.81905e-05	0.00190476	0.0316722	0.0173968	1	2.59251
RPL35AP21	5	rs56155135	9	74226956	G	A	0.27185	0.065946	0.0356503	1.8498	0.0027095	0.286695	8.49306e-05	0.00186323	0.0313455	0.0173611	1	2.59251
RPL35AP21	241	rs59804924	9	74205752	C	T	0.251464	0.0653274	0.0366569	1.78213	0.00241028	0.235744	7.46427e-05	0.00175214	0.0309685	0.0178039	1	2.59251
RPL35AP21	987	rs141046635	9	74043062	T	C	0.171857	-0.0784988	0.0441017	-1.77995	0.00240138	0.234133	-8.54194e-05	0.00200944	-0.035571	0.0204749	1	2.59251
RPL35AP21	248	rs1580913	9	73869231	T	C	0.310521	0.06082	0.0341913	1.77882	0.00239677	0.233296	6.94664e-05	0.00163599	0.0289834	0.0166937	1	2.59251
RPL35AP21	278	rs61151243	9	74205826	C	T	0.248494	0.0652001	0.0367054	1.77631	0.00238662	0.231449	7.39607e-05	0.00174616	0.0309898	0.0178745	1	2.59251
RPL35AP21	1	rs17619081	9	74007791	G	A	0.0323316	-0.161679	0.0915652	-1.76573	0.0023444	0.22368	-0.000176442	0.0042094	-0.0752611	0.04367	1	2.59251
RPL35AP21	276	rs59270537	9	74205862	A	G	0.248055	0.0646524	0.0367329	1.76007	0.00232224	0.219545	7.135e-05	0.00171171	0.0307246	0.0178852	1	2.59251
RPL35AP21	252	rs1818186	9	73869115	T	A	0.310576	0.0599395	0.0341959	1.75283	0.00229429	0.214273	6.55215e-05	0.0015831	0.0285586	0.016693	1	2.59251
RPL35AP21	556	rs11142906	9	74204367	T	C	0.227845	0.0661461	0.0378424	1.74794	0.00227566	0.210725	7.14965e-05	0.00173578	0.0314179	0.0184158	1	2.59251
RPL35AP21	524	rs2134861	9	73844875	G	A	0.315847	0.059093	0.0339531	1.74043	0.00224746	0.205298	6.34393e-05	0.00155153	0.0282271	0.0166168	1	2.59251
RPL35AP21	28	rs12377667	9	74237698	G	A	0.237209	0.0647963	0.0372306	1.7404	0.00224737	0.20528	6.93234e-05	0.00169548	0.0308465	0.0181591	1	2.59251
RPL35AP21	107	rs1928420	9	74218452	A	G	0.237101	0.0644866	0.0372541	1.73099	0.00221268	0.198509	6.7895e-05	0.00167588	0.0306845	0.018162	1	2.59251
RPL35AP21	223	rs1431178	9	73979478	C	A	0.448916	-0.0551694	0.031893	-1.72983	0.00220844	0.197673	-5.79056e-05	0.00143093	-0.0262202	0.01553	1	2.59251
RPL35AP21	405	rs10869044	9	74205232	C	T	0.245301	0.0637093	0.0368457	1.72908	0.00220573	0.19714	6.68276e-05	0.00165261	0.0302973	0.0179526	1	2.59251
RPL35AP21	281	rs60553430	9	74205947	G	A	0.248048	0.0634071	0.0367314	1.72624	0.00219542	0.195102	6.61577e-05	0.00164059	0.0301343	0.0178855	1	2.59251
RPL35AP21	285	rs57067018	9	74205928	T	C	0.248052	0.0633154	0.0367306	1.72378	0.00218658	0.193343	6.57968e-05	0.00163555	0.0300912	0.0178854	1	2.59251
RPL35AP21	200	rs11142810	9	73974674	A	G	0.446561	-0.0549277	0.0318833	-1.72277	0.00218297	0.192626	-5.70329e-05	0.00141909	-0.0261262	0.0155378	1	2.59251
RPL35AP21	237	rs7026608	9	73975968	T	C	0.447206	-0.0543565	0.0318723	-1.70545	0.0021221	0.180317	-5.48772e-05	0.00138863	-0.0258599	0.0155357	1	2.59251
RPL35AP21	254	rs7039499	9	73860956	A	C	0.305984	0.0583853	0.0343275	1.70083	0.00210628	0.177059	5.86093e-05	0.00148971	0.027826	0.0167622	1	2.59251
RPL35AP21	253	rs4744626	9	73861527	A	C	0.305983	0.0583883	0.0343294	1.70082	0.00210625	0.177055	5.86085e-05	0.0014897	0.0278259	0.0167622	1	2.59251
RPL35AP21	256	rs1927945	9	73845620	A	G	0.305975	0.0582627	0.034281	1.69956	0.00210195	0.176165	5.84458e-05	0.00148738	0.0278055	0.0167624	1	2.59251
RPL35AP21	258	rs7020698	9	73860274	C	A	0.305978	0.0583082	0.0343268	1.69862	0.00209875	0.175502	5.83243e-05	0.00148564	0.02779	0.0167623	1	2.59251
RPL35AP21	245	rs6560199	9	73976059	T	C	0.448911	-0.0540281	0.0319628	-1.69034	0.00207091	0.169689	-5.30601e-05	0.0013624	-0.0256217	0.0155302	1	2.59251
RPL35AP21	286	rs10746874	9	73976060	A	G	0.451137	0.0540276	0.0319774	1.68956	0.00206828	0.169138	5.29444e-05	0.00136047	0.0255982	0.0155232	1	2.59251
RPL35AP21	255	rs11142749	9	73855594	A	G	0.305993	0.0577653	0.0343153	1.68337	0.00204784	0.164814	5.63975e-05	0.00145787	0.0275401	0.0167621	1	2.59251
RPL35AP21	327	rs2309909	9	73865079	A	C	0.305869	0.0575708	0.0343486	1.67607	0.00202408	0.159736	5.55081e-05	0.00144499	0.0274238	0.0167641	1	2.59251
RPL35AP21	345	rs989923	9	73865660	G	A	0.305865	0.0575635	0.0343488	1.67585	0.00202336	0.159582	5.54812e-05	0.0014446	0.0274203	0.0167641	1	2.59251
RPL35AP21	328	rs10746867	9	73863793	T	C	0.305861	0.0574778	0.0343476	1.67342	0.00201552	0.157891	5.51859e-05	0.00144028	0.0273805	0.0167642	1	2.59251
RPL35AP21	316	rs4745077	9	73861353	C	T	0.305902	0.0572734	0.0343467	1.66751	0.00199667	0.153802	5.44748e-05	0.00142981	0.0272829	0.0167636	1	2.59251
RPL35AP21	506	rs73468532	9	74193798	A	G	0.0262914	0.168706	0.101306	1.66531	0.00198972	0.152285	0.000156131	0.00410665	0.0784689	0.0482778	1	2.59251
RPL35AP21	331	rs9785223	9	73859215	C	T	0.305849	0.0571568	0.0343412	1.66438	0.00198678	0.151642	5.4106e-05	0.0014244	0.027233	0.0167644	1	2.59251
RPL35AP21	324	rs7857188	9	73858579	A	G	0.30585	0.0571228	0.03434	1.66345	0.00198385	0.151	5.39959e-05	0.00142277	0.0272177	0.0167644	1	2.59251
RPL35AP21	323	rs7873142	9	73858556	G	A	0.305849	0.0571136	0.03434	1.66318	0.00198301	0.150815	5.39643e-05	0.00142231	0.0272134	0.0167644	1	2.59251
RPL35AP21	320	rs7860940	9	73849605	A	T	0.305807	0.0569738	0.0343141	1.66036	0.00197418	0.148874	5.36352e-05	0.00141745	0.0271683	0.0167651	1	2.59251
RPL35AP21	333	rs7038340	9	73857226	G	A	0.305873	0.0569903	0.0343376	1.65971	0.00197214	0.148423	5.35552e-05	0.00141623	0.0271559	0.0167641	1	2.59251
RPL35AP21	321	rs7858061	9	73849796	G	A	0.305804	0.0569305	0.0343157	1.65902	0.00197001	0.147953	5.34787e-05	0.00141513	0.0271464	0.0167651	1	2.59251
RPL35AP21	315	rs10868994	9	73856821	T	C	0.305848	0.0569342	0.0343348	1.65821	0.00196747	0.147393	5.33815e-05	0.00141367	0.027132	0.0167645	1	2.59251
RPL35AP21	132	rs72735876	9	74115098	A	G	0.0767013	0.102317	0.061807	1.65543	0.00195887	0.145485	9.18683e-05	0.00243937	0.0468987	0.0290267	1	2.59251
RPL35AP21	642	rs11142905	9	74204052	T	C	0.247438	0.0605413	0.036748	1.64747	0.00193451	0.140041	5.56812e-05	0.00148978	0.0287831	0.0179005	1	2.59251
RPL35AP21	445	rs12156634	9	74205515	A	G	0.244868	0.0603241	0.0368708	1.63609	0.0019004	0.132301	5.4513e-05	0.00147444	0.0286849	0.0179636	1	2.59251
RPL35AP21	392	rs1394305	9	73809442	A	G	0.305707	0.0560619	0.0343525	1.63196	0.00188822	0.129502	5.04267e-05	0.0013693	0.026706	0.0167667	1	2.59251
RPL35AP21	850	rs10869037	9	74180790	A	G	0.242422	0.0600853	0.0369364	1.62672	0.00187294	0.125966	5.35995e-05	0.00146272	0.0286179	0.0180249	1	2.59251
RPL35AP21	394	rs12551732	9	73867305	T	C	0.2989	-0.0562112	0.0346334	-1.62303	0.00186228	0.123483	-4.97786e-05	0.00136322	-0.0267299	0.0168741	1	2.59251
RPL35AP21	349	rs12350547	9	73847688	G	A	0.29886	-0.0561162	0.0345955	-1.62207	0.0018595	0.122832	-4.96765e-05	0.00136167	-0.026715	0.0168747	1	2.59251
RPL35AP21	352	rs12344426	9	73861519	C	T	0.298903	-0.0561473	0.0346281	-1.62144	0.00185769	0.12241	-4.9607e-05	0.00136058	-0.0267036	0.016874	1	2.59251
RPL35AP21	340	rs10868993	9	73855899	T	C	0.298963	-0.0561313	0.0346189	-1.62141	0.0018576	0.122389	-4.96008e-05	0.00136045	-0.0267015	0.016873	1	2.59251
RPL35AP21	634	rs12336311	9	74191070	G	C	0.0263214	0.163678	0.10099	1.62073	0.00185568	0.121938	0.000141636	0.00388727	0.076326	0.0482514	1	2.59251
RPL35AP21	280	rs10746873	9	73965281	A	G	0.449506	0.0517984	0.0320227	1.61755	0.00184659	0.119803	4.52698e-05	0.00124621	0.0245153	0.0155285	1	2.59251
RPL35AP21	520	rs4744630	9	73973798	T	C	0.469687	-0.0518646	0.0320874	-1.61635	0.00184319	0.119	-4.50049e-05	0.00124032	-0.0244168	0.0154776	1	2.59251
RPL35AP21	471	rs10117771	9	74188049	C	G	0.0262785	0.162462	0.100697	1.61337	0.00183477	0.117006	0.000139515	0.00385587	0.0760397	0.0482898	1	2.59251
RPL35AP21	362	rs11792570	9	73811150	C	T	0.298903	-0.0555157	0.0346369	-1.60279	0.00180527	0.109955	-4.76527e-05	0.00133027	-0.0263965	0.0168741	1	2.59251
RPL35AP21	338	rs7044340	9	73796511	T	C	0.298445	-0.055174	0.0346481	-1.59241	0.00177698	0.103084	-4.66228e-05	0.00131434	-0.026237	0.0168815	1	2.59251
RPL35AP21	244	rs7043520	9	73970782	C	A	0.443178	-0.0505333	0.0318825	-1.58499	0.00175714	0.0981974	-4.22674e-05	0.00119993	-0.0240547	0.0155499	1	2.59251
RPL35AP21	996	rs1962244	9	74177112	C	A	0.242007	0.0584999	0.0369181	1.58459	0.00175608	0.097935	4.89819e-05	0.00139106	0.0278928	0.0180355	1	2.59251
RPL35AP21	233	rs10746872	9	73962165	T	C	0.451678	0.0507229	0.0320207	1.58407	0.0017547	0.0975938	4.21082e-05	0.00119644	0.0239974	0.0155218	1	2.59251
RPL35AP21	381	rs12340517	9	73805954	C	T	0.29881	-0.0547201	0.0346389	-1.57973	0.00174327	0.094752	-4.53582e-05	0.00129406	-0.026019	0.0168757	1	2.59251
RPL35AP21	295	rs7874253	9	73980903	A	G	0.44626	0.050308	0.0318534	1.57936	0.00174231	0.0945104	4.17332e-05	0.00119105	0.0239528	0.0155392	1	2.59251
RPL35AP21	737	rs7040038	9	73786741	G	A	0.363552	0.0516332	0.0328017	1.5741	0.0017286	0.0910751	4.26468e-05	0.00122315	0.0246712	0.0160588	1	2.59251
RPL35AP21	862	rs55998924	9	74181107	C	T	0.24118	0.0581965	0.0370289	1.57165	0.00172227	0.0894783	4.77024e-05	0.00137131	0.0276974	0.0180566	1	2.59251
RPL35AP21	884	rs13288457	9	74098615	G	T	0.0357763	-0.14766	0.0939921	-1.57098	0.00172055	0.0890437	-0.000109717	0.00315604	-0.0637687	0.0415901	1	2.59251
RPL35AP21	798	rs11142889	9	74178178	T	G	0.240691	0.0580707	0.0370474	1.56747	0.00171154	0.0867601	4.73119e-05	0.00136543	0.0276428	0.0180692	1	2.59251
RPL35AP21	913	rs11142888	9	74177612	T	C	0.242043	0.0578592	0.0369193	1.56718	0.0017108	0.0865718	4.71925e-05	0.00136236	0.027585	0.0180347	1	2.59251
RPL35AP21	312	rs4745072	9	73833825	G	A	0.305342	0.0537324	0.0343106	1.56606	0.00170794	0.0858436	4.37849e-05	0.00126532	0.0256361	0.0167725	1	2.59251
RPL35AP21	855	rs10869035	9	74180509	T	C	0.240493	0.0578993	0.0371077	1.5603	0.00169337	0.0821175	4.66088e-05	0.00135421	0.0275242	0.0180743	1	2.59251
RPL35AP21	854	rs10869036	9	74180531	G	A	0.240501	0.0578756	0.0371072	1.55969	0.00169182	0.0817183	4.65471e-05	0.0013532	0.027513	0.0180741	1	2.59251
RPL35AP21	849	rs112277881	9	74164611	A	G	0.0546445	-0.123337	0.07909	-1.55945	0.00169123	0.0815663	-8.74835e-05	0.00254385	-0.0517278	0.0339865	1	2.59251
RPL35AP21	422	rs1566839	9	73872555	T	A	0.298246	-0.0538244	0.0346389	-1.55387	0.0016773	0.0779682	-4.29505e-05	0.00125546	-0.025607	0.0168849	1	2.59251
RPL35AP21	307	rs6560198	9	73971439	A	G	0.442114	0.0494654	0.0318478	1.55318	0.00167559	0.0775239	3.95068e-05	0.00115555	0.0235779	0.0155539	1	2.59251
RPL35AP21	747	rs6560181	9	73782635	T	A	0.363419	0.0508638	0.0328236	1.54961	0.00166677	0.0752293	4.04847e-05	0.00118811	0.0242893	0.0160601	1	2.59251
RPL35AP21	832	rs11142890	9	74178263	T	C	0.24089	0.0572862	0.0370336	1.54687	0.00166005	0.0734722	4.52728e-05	0.00133204	0.0272719	0.0180641	1	2.59251
RPL35AP21	1007	rs2232137	9	74176650	C	T	0.242506	0.05684	0.0368731	1.5415	0.001647	0.0700386	4.46591e-05	0.00132059	0.0271154	0.0180231	1	2.59251
RPL35AP21	910	rs72737928	9	74218097	G	A	0.0372928	-0.144734	0.0939247	-1.54096	0.00164568	0.0696904	-0.000100902	0.00298523	-0.0613131	0.040768	1	2.59251
RPL35AP21	391	rs7025307	9	73811705	T	C	0.298745	-0.0533476	0.0346376	-1.54016	0.00164377	0.0691841	-4.17006e-05	0.00123465	-0.0253689	0.0168768	1	2.59251
RPL35AP21	748	rs11142892	9	74181734	C	T	0.241928	0.056981	0.0370042	1.53985	0.00164302	0.0689849	4.45395e-05	0.00131908	0.0271084	0.0180377	1	2.59251
RPL35AP21	433	rs7865091	9	73835392	C	T	0.299108	-0.0532764	0.0346003	-1.53977	0.00164281	0.0689306	-4.16511e-05	0.00123364	-0.0253535	0.016871	1	2.59251
RPL35AP21	902	rs1986752	9	74174582	T	C	0.241025	0.056924	0.0370324	1.53714	0.0016365	0.0672567	4.43413e-05	0.00131654	0.0270951	0.0180607	1	2.59251
RPL35AP21	426	rs11142764	9	73882524	T	C	0.298354	-0.0529772	0.0346018	-1.53105	0.00162202	0.0633885	-4.09207e-05	0.0012219	-0.0252283	0.0168832	1	2.59251
RPL35AP21	395	rs10869014	9	73971332	T	C	0.442733	-0.0487146	0.0318309	-1.53042	0.00162052	0.062986	-3.76429e-05	0.00112469	-0.023229	0.0155517	1	2.59251
RPL35AP21	1105	rs4475567	9	74184946	C	T	0.419106	-0.049222	0.0321897	-1.52912	0.00161746	0.0621649	-3.77909e-05	0.00113047	-0.0233644	0.0156556	1	2.59251
RPL35AP21	298	rs2010318	9	74022120	A	G	0.473261	0.0485166	0.0317835	1.52647	0.00161123	0.0604869	3.71382e-05	0.0011137	0.0230496	0.0154715	1	2.59251
RPL35AP21	398	rs7044311	9	73811641	A	T	0.298668	-0.0527922	0.0346358	-1.52421	0.00160595	0.0590576	-4.0322e-05	0.00121172	-0.0251079	0.0168781	1	2.59251
RPL35AP21	907	rs11142886	9	74175976	A	G	0.241372	0.0562896	0.0369873	1.52186	0.00160049	0.0575775	4.29134e-05	0.00129241	0.0268127	0.0180519	1	2.59251
RPL35AP21	435	rs12340836	9	73830920	C	T	0.298771	-0.0525626	0.0346071	-1.51884	0.0015935	0.0556729	-3.98645e-05	0.00120397	-0.025017	0.0168765	1	2.59251
RPL35AP21	1079	rs4606122	9	74186310	T	C	0.419225	-0.0483969	0.0321842	-1.50375	0.00155926	0.0462258	-3.58252e-05	0.00109726	-0.0229757	0.0156551	1	2.59251
RPL35AP21	684	rs11142897	9	74194794	G	A	0.242411	0.0555345	0.0370039	1.50077	0.00155265	0.0443759	4.09937e-05	0.00125902	0.0264025	0.0180256	1	2.59251
RPL35AP21	939	rs2232139	9	74176418	T	G	0.241176	0.0553895	0.0369839	1.49767	0.00154577	0.0424452	4.07985e-05	0.00125665	0.0263936	0.018057	1	2.59251
RPL35AP21	584	rs113427921	9	74024751	C	T	0.443431	-0.0474633	0.0317909	-1.49298	0.0015355	0.0395458	-3.479e-05	0.00107624	-0.0226571	0.0155493	1	2.59251
RPL35AP21	2	rs117735370	9	74055120	C	G	0.0291479	-0.149854	0.100583	-1.48985	0.00152869	0.0376125	-0.000102072	0.00316677	-0.0667707	0.0459201	1	2.59251
RPL35AP21	607	rs1106948	9	74017174	T	C	0.445022	0.0472304	0.0317143	1.48925	0.00152737	0.0372374	3.45068e-05	0.00107118	0.0225923	0.0155437	1	2.59251
RPL35AP21	119	rs17056676	9	73911328	C	T	0.0747706	-0.0912138	0.0614291	-1.48486	0.00151792	0.0345377	-6.46053e-05	0.00201366	-0.0425616	0.0293693	1	2.59251
RPL35AP21	501	rs12339460	9	74013444	C	T	0.445898	-0.0471697	0.0317829	-1.48412	0.00151633	0.0340821	-3.41329e-05	0.00106461	-0.0225102	0.0155407	1	2.59251
RPL35AP21	1119	rs12115287	9	74188574	G	A	0.418372	-0.0475487	0.0322662	-1.47364	0.00149411	0.0276605	-3.36505e-05	0.00105978	-0.0225221	0.0156596	1	2.59251
RPL35AP21	489	rs12335831	9	74011287	G	A	0.444634	-0.0465911	0.0317725	-1.4664	0.00147904	0.0232518	-3.29051e-05	0.00104326	-0.0222476	0.0155451	1	2.59251
RPL35AP21	480	rs11142814	9	74011012	C	G	0.444486	-0.0465268	0.0317777	-1.46413	0.00147438	0.0218783	-3.27518e-05	0.00104057	-0.022214	0.0155456	1	2.59251
RPL35AP21	496	rs12350232	9	74032148	G	T	0.444649	-0.0462159	0.0317829	-1.45411	0.00145399	0.0158221	-3.20766e-05	0.00102858	-0.0220611	0.0155451	1	2.59251
RPL35AP21	800	rs34420431	9	74090556	G	T	0.0357764	-0.13604	0.0937368	-1.4513	0.00144834	0.0141288	-8.53222e-05	0.00274307	-0.0589103	0.041591	1	2.59251
RPL35AP21	373	rs2871367	9	74015942	T	C	0.451727	0.0459619	0.0316893	1.45039	0.00144653	0.0135844	3.17832e-05	0.00102267	0.0219721	0.0155221	1	2.59251
RPL35AP21	649	rs1074670	9	74016773	G	A	0.444917	-0.0459959	0.0317215	-1.44999	0.00144573	0.0133439	-3.18021e-05	0.00102365	-0.0219973	0.0155442	1	2.59251
RPL35AP21	1009	rs72735901	9	74168133	G	A	0.0581835	-0.101266	0.0699079	-1.44856	0.00144288	0.0124866	-6.73143e-05	0.00216958	-0.0466526	0.0329992	1	2.59251
RPL35AP21	265	rs10781018	9	74023138	A	G	0.451479	0.04585	0.0316975	1.44649	0.00143876	0.0112416	3.15289e-05	0.00101814	0.0219139	0.0155228	1	2.59251
RPL35AP21	98	rs1532803	9	73903664	C	T	0.263849	0.0518288	0.0358716	1.44484	0.00143551	0.0102572	3.54802e-05	0.00114747	0.0247162	0.0175277	1	2.59251
RPL35AP21	436	rs2309902	9	74016068	T	C	0.451644	0.0453574	0.0316858	1.43147	0.00140946	0.00229509	3.05654e-05	0.00100075	0.0216858	0.0155224	1	2.59251
RPL35AP21	473	rs1431180	9	73974786	T	C	0.462235	0.0453508	0.0316854	1.43128	0.0014091	0.00218233	3.04973e-05	0.000998696	0.0216431	0.0154939	1	2.59251
RPS26	44	rs11171733	12	56456266	A	G	0.400852	0.23506	0.0329385	7.13633	0.247619	1.87161	0.00162318	0.0392406	0.00655517	0.0786525	2	2.9522
RPS26	45	rs11171731	12	56443342	T	C	0.400813	0.233834	0.0328579	7.11652	0.22615	1.82001	0.00129903	0.0373304	0.00574411	0.0783361	2	2.9522
RPS26	11	rs3741499	12	56474379	C	T	0.374458	0.232223	0.0335146	6.92901	0.0692374	1.22577	0.00639885	0.0247668	0.0924191	0.0301556	1	3.51746
RPS26	10	rs4759229	12	56474480	G	A	0.374409	0.232309	0.0335176	6.93096	0.0691697	1.22531	0.00642562	0.0248737	0.0928965	0.030197	1	3.51746
RPS26	76	rs78865465	12	56434146	A	G	0.0658629	-0.149095	0.0649463	-2.29567	0.0463769	1.04119	0.00199726	0.0240461	0.0430659	0.103437	3	2.12426
RPS26	48	rs705708	12	56488913	A	G	0.49673	-0.215498	0.0318917	-6.75718	0.0452189	1.02969	-0.000648536	0.0159032	-0.0143422	0.0734618	3	2.12426
RPS26	34	rs11171739	12	56470625	T	C	0.452931	0.222322	0.0325404	6.83218	0.0436861	1.01401	0.00370246	0.0204134	0.0847515	0.0516683	1	3.51746
RPS26	112	rs75639074	12	56367901	G	C	0.0665659	-0.150607	0.0651398	-2.31206	0.0427772	1.00447	0.00124705	0.0228122	0.0291522	0.106545	3	2.12426
RPS26	77	rs77508451	12	56428244	A	G	0.0659229	-0.149029	0.0649506	-2.2945	0.0396854	0.970486	0.00160889	0.0224879	0.0405411	0.105662	3	2.12426
RPS26	30	rs877636	12	56480583	A	G	0.370834	0.228724	0.0336233	6.80254	0.033939	0.899964	0.00274603	0.016101	0.0809107	0.0362501	1	3.51746
RPS26	33	rs7297175	12	56473808	C	T	0.452915	0.220577	0.0325347	6.77975	0.0317185	0.86958	0.00256207	0.0171069	0.0807751	0.053932	1	3.51746
RPS26	49	rs798829	12	56485269	A	G	0.498503	-0.214508	0.0320316	-6.69676	0.0293956	0.83551	-0.000418977	0.0129054	-0.014253	0.0739498	3	2.12426
RPS26	80	rs79222157	12	56480474	A	C	0.0656397	-0.143292	0.0655005	-2.18765	0.0289416	0.828546	0.00127139	0.0190925	0.0439296	0.103543	3	2.12426
RPS26	47	rs773116	12	56486159	A	G	0.498532	-0.214261	0.0320145	-6.69262	0.0277556	0.809844	-0.000378968	0.0125825	-0.0136538	0.0743156	3	2.12426
RPS26	43	rs7971751	12	56478658	C	A	0.4509	0.219149	0.0325318	6.73645	0.0265508	0.790033	0.00187015	0.0153883	0.0704369	0.063946	1	3.51746
RPS26	41	rs2271194	12	56477694	T	A	0.450864	0.219388	0.0325392	6.74227	0.026173	0.783641	0.00195343	0.0151475	0.0746352	0.0578093	1	3.51746
RPS26	42	rs10876870	12	56478002	C	A	0.450907	0.219223	0.0325338	6.73832	0.0259878	0.780475	0.00189284	0.0152958	0.0728357	0.0619322	1	3.51746
RPS26	14	rs705698	12	56384687	C	T	0.358675	-0.223093	0.03339	-6.68143	0.0258064	0.777352	-0.00189095	0.0126172	-0.0732744	0.03063	1	3.51746
RPS26	50	rs10876869	12	56467865	G	C	0.373938	0.222159	0.0337318	6.58604	0.0255984	0.773743	-0.000549195	0.0119286	-0.0214543	0.0714853	2	2.9522
RPS26	29	rs2292239	12	56482180	G	T	0.370192	0.226536	0.0336389	6.73435	0.0237833	0.740995	0.00181568	0.0129036	0.0763428	0.0362104	1	3.51746
RPS26	17	rs61937249	12	56381916	G	A	0.357371	-0.221785	0.0333729	-6.64566	0.0218676	0.703673	-0.00155202	0.0113016	-0.0709734	0.0302291	1	3.51746
RPS26	15	rs705702	12	56390636	G	A	0.358108	-0.22238	0.0334232	-6.65346	0.0218661	0.703642	-0.00156677	0.0114033	-0.0716529	0.030414	1	3.51746
RPS26	19	rs61937247	12	56381484	C	A	0.357382	-0.221644	0.0333665	-6.64271	0.0215612	0.697409	-0.00152783	0.011208	-0.0708603	0.0302206	1	3.51746
RPS26	16	rs772920	12	56390364	G	C	0.358138	-0.22224	0.0334204	-6.64983	0.0215298	0.696762	-0.00153891	0.0112933	-0.0714778	0.0304088	1	3.51746
RPS26	18	rs61937248	12	56381705	T	C	0.357385	-0.221714	0.0333694	-6.64423	0.0214548	0.695212	-0.00152454	0.0112085	-0.0710582	0.0302425	1	3.51746
RPS26	21	rs2048036	12	56380119	A	T	0.357391	-0.221468	0.0333563	-6.63947	0.0210765	0.687318	-0.00149253	0.0110774	-0.0708148	0.030216	1	3.51746
RPS26	26	rs773110	12	56375137	G	C	0.357373	-0.220386	0.0332771	-6.62275	0.0201612	0.667631	-0.00141307	0.0108334	-0.0700884	0.0317463	1	3.51746
RPS26	5	rs1702877	12	56427808	T	C	0.364525	-0.222858	0.0332736	-6.69774	0.0190626	0.642811	-0.00149358	0.0115073	-0.0783512	0.0304062	1	3.51746
RPS26	25	rs773111	12	56375740	A	C	0.357306	-0.2201	0.0332836	-6.61287	0.0188054	0.636797	-0.0013039	0.0103182	-0.0693361	0.0307304	1	3.51746
RPS26	20	rs773112	12	56375881	T	C	0.357302	-0.220112	0.033287	-6.61255	0.0187795	0.636188	-0.0013065	0.0103105	-0.0695703	0.0301937	1	3.51746
RPS26	23	rs773109	12	56374695	A	G	0.357229	-0.219723	0.0332697	-6.6043	0.018187	0.622002	-0.00125794	0.010099	-0.0691671	0.0301783	1	3.51746
RPS26	31	rs705696	12	56480648	A	G	0.369418	-0.224645	0.0336578	-6.67438	0.0178114	0.612772	-0.00134761	0.0108169	-0.0756599	0.0307673	1	3.51746
RPS26	22	rs7302200	12	56449435	A	G	0.363075	-0.222962	0.0334319	-6.66914	0.0165502	0.580321	-0.00127339	0.0105602	-0.0769407	0.0302694	1	3.51746
RPS26	1	rs705704	12	56435412	A	G	0.364633	-0.222067	0.0333037	-6.66794	0.0163361	0.57457	-0.00125541	0.0104966	-0.0768493	0.0305808	1	3.51746
RPS26	37	rs773107	12	56369506	G	A	0.356477	-0.217815	0.0331859	-6.56348	0.0159388	0.563702	-0.0010197	0.00924432	-0.063976	0.0365228	1	3.51746
RPS26	9	rs2640564	12	56455294	T	C	0.364244	-0.222566	0.0334341	-6.65686	0.0154399	0.549673	-0.00117799	0.010148	-0.0762947	0.0306409	1	3.51746
RPS26	7	rs1701704	12	56412487	G	T	0.365183	-0.220181	0.0331225	-6.64748	0.0154196	0.54909	-0.00115603	0.00999976	-0.0749716	0.0308365	1	3.51746
RPS26	6	rs772921	12	56403577	T	C	0.364344	-0.220195	0.0331303	-6.64633	0.0152533	0.544309	-0.00114293	0.00994432	-0.0749301	0.0308911	1	3.51746
RPS26	4	rs61938962	12	56446766	T	C	0.364389	-0.222171	0.0334012	-6.65159	0.0150615	0.53873	-0.00114462	0.00999155	-0.0759959	0.0306564	1	3.51746
RPS26	2	rs61938963	12	56446804	T	C	0.364396	-0.222166	0.0334014	-6.6514	0.0150471	0.538307	-0.00114337	0.00998575	-0.0759859	0.0306576	1	3.51746
RPS26	27	rs773108	12	56369911	G	A	0.357425	-0.217447	0.0332021	-6.54919	0.014813	0.531395	-0.000982392	0.00883071	-0.0663194	0.0305166	1	3.51746
RPS26	24	rs1131017	12	56435929	G	C	0.451276	0.214665	0.0322761	6.6509	0.0143469	0.517304	0.00113865	0.0108239	0.0793653	0.0442443	2	2.9522
RPS26	3	rs10876866	12	56445366	A	G	0.36446	-0.2217	0.0333834	-6.64103	0.014334	0.516907	-0.00108081	0.0096865	-0.0754021	0.0306899	1	3.51746
RPS26	61	rs7960225	12	56564811	A	G	0.337643	0.203612	0.0336903	6.04364	0.0142759	0.515118	-0.000560408	0.00954735	-0.0392554	0.0697569	2	2.9522
RPS26	28	rs34415530	12	56444632	T	C	0.364478	-0.221751	0.0333781	-6.64361	0.0135674	0.492698	-0.00104071	0.00957856	-0.0767069	0.0309568	1	3.51746
RPS26	36	rs705699	12	56384804	A	G	0.445996	-0.211642	0.0322716	-6.55815	0.0133073	0.484179	-0.000873735	0.00915955	-0.0656581	0.0452876	2	2.9522
RPS26	59	rs11171710	12	56368078	A	G	0.426184	0.210741	0.0322499	6.53462	0.0129599	0.472538	-5.39692e-05	0.00857003	-0.0041643	0.0751664	2	2.9522
RPS26	38	rs705700	12	56389293	C	T	0.446154	-0.211163	0.0322786	-6.54189	0.0127761	0.466253	-0.000823173	0.00883344	-0.0644304	0.0448242	2	2.9522
RPS26	8	rs2456973	12	56416928	C	A	0.365248	-0.219387	0.033154	-6.61721	0.0125576	0.458663	-0.000931347	0.00897165	-0.0741662	0.0312758	1	3.51746
RPS26	184	rs4759214	12	56627942	T	A	0.27225	0.118733	0.0403959	2.93923	0.0110735	0.403391	4.83174e-05	0.0111458	0.00436332	0.105829	2	2.9522
RPS26	35	rs1081975	12	56393337	G	C	0.44594	-0.211467	0.0322881	-6.54938	0.0103002	0.371613	-0.000643845	0.00789664	-0.0625078	0.0467649	2	2.9522
RPS26	39	rs773114	12	56379060	T	A	0.445262	-0.20987	0.0322076	-6.51616	0.00944687	0.333679	-0.000565523	0.00738321	-0.0598635	0.0471229	2	2.9522
RPS26	12	rs1689510	12	56396768	C	G	0.362444	-0.216789	0.0332183	-6.52619	0.00944669	0.333671	-0.000636866	0.00726069	-0.0674168	0.0328396	1	3.51746
RPS26	13	rs2640562	12	56466473	T	C	0.368931	-0.219215	0.0334178	-6.55983	0.00940968	0.33195	-0.000674216	0.00754302	-0.0716513	0.0310011	1	3.51746
RPS26	40	rs1873914	12	56379427	C	G	0.444765	-0.207592	0.0322174	-6.44347	0.00820724	0.272045	-0.000484811	0.00679524	-0.0590711	0.0465339	2	2.9522
RPS26	288	rs73119282	12	56228580	T	G	0.101542	-0.0970946	0.056169	-1.72862	0.00760793	0.238852	1.88459e-05	0.00808755	0.00247714	0.0926893	3	2.12426
RPS26	156	rs76219216	12	56475348	C	G	0.0555193	-0.13346	0.0710012	-1.87969	0.00658622	0.175776	0.000189417	0.00897059	0.0287596	0.106754	3	2.12426
RPS26	51	rs11611029	12	56385579	T	C	0.417932	0.208365	0.0327586	6.36062	0.00655594	0.17376	-7.69882e-05	0.00612192	-0.0117433	0.074697	2	2.9522
RPS26	58	rs11171747	12	56518408	G	T	0.362416	0.196478	0.0330612	5.94286	0.00655085	0.173421	-0.000247289	0.00650274	-0.0377491	0.0709882	2	2.9522
RPS26	32	rs10876864	12	56401085	A	G	0.44893	0.206351	0.0320698	6.43443	0.00580045	0.120257	0.000349202	0.00596533	0.0602026	0.0503147	2	2.9522
KIAA0319L	38	rs1203134	1	35956797	T	C	0.0240543	-0.328525	0.105939	-3.10108	0.0191506	0.551482	-0.00292232	0.0220461	-0.152597	0.0503944	1	3.02614
KIAA0319L	132	rs655590	1	36122047	A	G	0.0270468	0.308147	0.100947	3.05256	0.0166131	0.488628	0.00235696	0.0191435	0.141873	0.0475987	1	3.02614
KIAA0319L	51	rs6425947	1	36012496	G	A	0.0273298	-0.302217	0.0990641	-3.05072	0.0165245	0.486266	-0.00233115	0.0189865	-0.141072	0.0473585	1	3.02614
KIAA0319L	49	rs6702503	1	36008113	C	T	0.0273288	-0.302116	0.0990421	-3.05038	0.0165081	0.485827	-0.00232861	0.0189757	-0.141059	0.0473594	1	3.02614
KIAA0319L	53	rs11264174	1	36006611	C	T	0.027322	-0.301606	0.0990589	-3.04471	0.0162388	0.478567	-0.00228666	0.0187935	-0.140814	0.0473652	1	3.02614
KIAA0319L	69	rs6662175	1	36007918	A	G	0.0272948	-0.301376	0.0991552	-3.03944	0.0159925	0.47182	-0.00224916	0.0186325	-0.140638	0.0473882	1	3.02614
KIAA0319L	55	rs1203131	1	35957854	T	C	0.0272768	-0.298362	0.0991204	-3.0101	0.0146965	0.434546	-0.00204759	0.0177232	-0.139325	0.0474039	1	3.02614
KIAA0319L	42	rs1203135	1	35953833	T	C	0.0272661	-0.297974	0.0991186	-3.00624	0.0145349	0.429673	-0.00202287	0.01761	-0.139173	0.047413	1	3.02614
KIAA0319L	43	rs1203136	1	35953295	T	C	0.0272661	-0.297974	0.0991186	-3.00624	0.0145349	0.429673	-0.00202287	0.01761	-0.139173	0.047413	1	3.02614
KIAA0319L	61	rs1203133	1	35957145	G	A	0.0272661	-0.297966	0.0991189	-3.00615	0.0145312	0.42956	-0.00202229	0.0176072	-0.139169	0.047413	1	3.02614
KIAA0319L	52	rs1203144	1	35971008	T	G	0.0272653	-0.297948	0.0991218	-3.00588	0.01452	0.42922	-0.00202057	0.0175994	-0.139158	0.0474137	1	3.02614
KIAA0319L	50	rs6683661	1	35967833	G	A	0.0272676	-0.297913	0.0991205	-3.00556	0.0145069	0.428824	-0.00201847	0.0175892	-0.139138	0.0474118	1	3.02614
KIAA0319L	56	rs1212907	1	35968315	C	T	0.0272695	-0.297877	0.0991206	-3.0052	0.0144918	0.428362	-0.00201604	0.0175776	-0.139116	0.0474102	1	3.02614
KIAA0319L	45	rs1635718	1	35974469	G	C	0.0272678	-0.29787	0.0991216	-3.0051	0.0144876	0.428235	-0.00201545	0.0175751	-0.139116	0.0474116	1	3.02614
KIAA0319L	72	rs6703605	1	36018062	T	C	0.0272612	-0.298103	0.09921	-3.00477	0.0144739	0.42782	-0.00201357	0.0175673	-0.139117	0.0474172	1	3.02614
KIAA0319L	48	rs1618735	1	35986826	A	C	0.0272823	-0.297864	0.0991314	-3.00474	0.0144727	0.427784	-0.00201263	0.0175598	-0.139063	0.0473994	1	3.02614
KIAA0319L	64	rs1768551	1	35982889	C	T	0.0272768	-0.297292	0.0991189	-2.99935	0.0142514	0.420993	-0.00197848	0.0174005	-0.138827	0.0474041	1	3.02614
KIAA0319L	74	rs1768552	1	35983094	C	G	0.027276	-0.297266	0.0991187	-2.99909	0.014241	0.42067	-0.00197689	0.0173932	-0.138817	0.0474048	1	3.02614
KIAA0319L	60	rs1768553	1	35983834	G	A	0.0272765	-0.297234	0.0991182	-2.99878	0.0142284	0.420283	-0.00197494	0.0173839	-0.138802	0.0474044	1	3.02614
KIAA0319L	54	rs1635717	1	35985004	T	C	0.0272762	-0.297205	0.0991174	-2.99851	0.0142175	0.419945	-0.00197326	0.017376	-0.13879	0.0474046	1	3.02614
KIAA0319L	68	rs1203129	1	35980053	G	A	0.0272592	-0.296085	0.0991672	-2.98572	0.0137084	0.403882	-0.00189504	0.017006	-0.13824	0.0474192	1	3.02614
KIAA0319L	59	rs7545232	1	35944886	C	T	0.0235952	-0.314971	0.106604	-2.95459	0.0125532	0.365141	-0.00184231	0.0173053	-0.146761	0.050873	1	3.02614
KIAA0319L	67	rs11264164	1	35966914	C	T	0.0235947	-0.313783	0.106546	-2.94505	0.0122212	0.353355	-0.00178781	0.0170285	-0.146288	0.0508737	1	3.02614
KIAA0319L	71	rs11264166	1	35973131	C	T	0.0235906	-0.313432	0.106554	-2.94153	0.0121014	0.349023	-0.00176832	0.0169291	-0.146126	0.0508781	1	3.02614
KIAA0319L	73	rs11264167	1	35975514	A	G	0.0235902	-0.313314	0.106554	-2.94042	0.0120639	0.34766	-0.00176219	0.0168977	-0.146072	0.0508785	1	3.02614
KIAA0319L	65	rs11264169	1	35988858	C	T	0.0235876	-0.313133	0.106585	-2.93787	0.011978	0.344519	-0.00174822	0.0168259	-0.145953	0.0508813	1	3.02614
KIAA0319L	66	rs7540779	1	36008660	C	T	0.023587	-0.313094	0.106573	-2.93784	0.0119768	0.344475	-0.00174805	0.0168251	-0.145953	0.050882	1	3.02614
KIAA0319L	62	rs11264170	1	35989903	A	G	0.0235995	-0.313147	0.106604	-2.93748	0.0119648	0.344036	-0.00174564	0.0168107	-0.145898	0.0508688	1	3.02614
KIAA0319L	70	rs60111128	1	35999419	G	C	0.0235891	-0.31301	0.106565	-2.93727	0.0119578	0.343777	-0.00174486	0.0168083	-0.145918	0.0508798	1	3.02614
KIAA0319L	76	rs12077010	1	35985926	T	C	0.0237067	-0.310908	0.106419	-2.92155	0.0114447	0.324505	-0.00165703	0.0163295	-0.144786	0.0507567	1	3.02614
KIAA0319L	177	rs7554790	1	36242557	G	A	0.0120927	-0.436872	0.150584	-2.90118	0.0108165	0.299713	-0.00216462	0.0219656	-0.200122	0.0706485	1	3.02614
KIAA0319L	246	rs72902910	1	36218418	A	G	0.0120746	-0.43514	0.150582	-2.88972	0.01048	0.285839	-0.00209053	0.0215646	-0.199478	0.070701	1	3.02614
KIAA0319L	23	rs584598	1	36106253	A	G	0.0271506	0.284361	0.0994004	2.86076	0.00968118	0.251055	0.0012848	0.0138098	0.132711	0.0475134	1	3.02614
KIAA0319L	230	rs12065879	1	36243726	T	C	0.0115129	-0.439533	0.154404	-2.84664	0.00931673	0.234231	-0.00187437	0.0205523	-0.201184	0.0723857	1	3.02614
KIAA0319L	288	rs11264195	1	36199308	A	G	0.0114906	-0.438408	0.154373	-2.83993	0.00914885	0.22626	-0.00183802	0.0203448	-0.200901	0.0724552	1	3.02614
KIAA0319L	289	rs7532074	1	36205734	T	C	0.0114959	-0.43818	0.154396	-2.83803	0.00910199	0.224009	-0.00182696	0.0202764	-0.200721	0.0724388	1	3.02614
KIAA0319L	140	rs953035	1	36079508	A	G	0.0271763	-0.280221	0.0990386	-2.82941	0.00889284	0.213822	-0.00116671	0.0131059	-0.131196	0.047492	1	3.02614
KIAA0319L	135	rs10908401	1	36082395	C	A	0.0271485	-0.280391	0.0991575	-2.82773	0.00885273	0.211841	-0.00116133	0.0130762	-0.131184	0.0475157	1	3.02614
KIAA0319L	78	rs6702475	1	36021293	A	G	0.0233265	-0.302765	0.107257	-2.8228	0.00873598	0.206024	-0.00123177	0.0139652	-0.140999	0.0511605	1	3.02614
KIAA0319L	141	rs11264179	1	36056721	C	T	0.0273346	-0.280078	0.0992741	-2.82126	0.00869991	0.204211	-0.0011349	0.0128946	-0.130449	0.0473583	1	3.02614
KIAA0319L	82	rs1764675	1	35876714	G	A	0.0280046	-0.272092	0.0981265	-2.77287	0.00764786	0.147776	-0.000969078	0.0117733	-0.126712	0.0468052	1	3.02614
KIAA0319L	87	rs1188626	1	35872108	C	T	0.0279622	-0.271947	0.0981047	-2.77201	0.00763048	0.14678	-0.000967287	0.0117654	-0.126766	0.0468397	1	3.02614
KIAA0319L	96	rs1188623	1	35855052	A	T	0.0278218	-0.271221	0.0979371	-2.76934	0.00757693	0.143698	-0.000961923	0.0117431	-0.126954	0.0469544	1	3.02614
KIAA0319L	93	rs1764674	1	35893990	A	G	0.0280665	-0.271856	0.0984122	-2.76242	0.00744015	0.135727	-0.000938199	0.0115625	-0.1261	0.0467553	1	3.02614
KIAA0319L	114	rs10796921	1	36022383	C	G	0.0282026	-0.268759	0.0977588	-2.74921	0.00718652	0.120553	-0.000899766	0.0112907	-0.125202	0.0466458	1	3.02614
KIAA0319L	244	rs513727	1	35852003	T	C	0.0142342	-0.374956	0.136447	-2.748	0.00716384	0.11917	-0.00125298	0.0157489	-0.174904	0.0651916	1	3.02614
KIAA0319L	253	rs77364035	1	35889046	A	G	0.0142173	-0.373805	0.136481	-2.73888	0.00699521	0.108751	-0.00122014	0.0155274	-0.174425	0.0652299	1	3.02614
KIAA0319L	234	rs80027043	1	36130167	C	T	0.0136174	-0.381166	0.139718	-2.72811	0.00680183	0.0964918	-0.00120713	0.0155875	-0.177471	0.0666312	1	3.02614
KIAA0319L	95	rs1188627	1	35871872	G	A	0.0278795	-0.267702	0.0981919	-2.72631	0.0067702	0.0944535	-0.000845299	0.0109418	-0.124856	0.0469078	1	3.02614
KIAA0319L	90	rs1188620	1	35861849	C	T	0.0277404	-0.267621	0.0981828	-2.72574	0.00676015	0.0938039	-0.00084592	0.0109583	-0.125133	0.0470219	1	3.02614
KIAA0319L	97	rs607003	1	35833291	A	T	0.0277249	-0.265796	0.0980158	-2.71177	0.00651993	0.0779856	-0.000811897	0.0107176	-0.124525	0.0470349	1	3.02614
KIAA0319L	94	rs542339	1	35838048	C	G	0.0277319	-0.26572	0.0980064	-2.71125	0.00651126	0.0774039	-0.000810564	0.0107074	-0.124487	0.0470292	1	3.02614
KIAA0319L	180	rs2074680	1	36027071	T	C	0.0141493	-0.371657	0.137151	-2.70984	0.00648755	0.0758091	-0.00112224	0.0148528	-0.172984	0.0653849	1	3.02614
KIAA0319L	118	rs6696836	1	36021738	C	T	0.0281163	-0.264287	0.0978534	-2.70085	0.006339	0.0656842	-0.000780853	0.01046	-0.123182	0.046716	1	3.02614
KIAA0319L	224	rs76755004	1	36135653	T	A	0.0134858	-0.378911	0.140668	-2.69365	0.00622298	0.0576113	-0.00109568	0.0148193	-0.176071	0.0669518	1	3.02614
KIAA0319L	122	rs7518500	1	36027337	G	A	0.0281174	-0.263577	0.0979259	-2.6916	0.00619023	0.0553051	-0.000759901	0.0103061	-0.122758	0.0467152	1	3.02614
KIAA0319L	121	rs6425946	1	36000189	G	A	0.0280618	-0.26314	0.0977852	-2.691	0.00618078	0.0546374	-0.000759302	0.0103062	-0.122849	0.0467601	1	3.02614
KIAA0319L	152	rs6425949	1	36049409	C	G	0.0276769	-0.265589	0.0987676	-2.68903	0.00614965	0.0524315	-0.000760007	0.0103429	-0.123585	0.0470749	1	3.02614
KIAA0319L	116	rs58718331	1	36031342	A	T	0.0281421	-0.263028	0.0978911	-2.68694	0.00611693	0.0500999	-0.000749286	0.0102254	-0.122494	0.0466954	1	3.02614
KIAA0319L	119	rs2074678	1	36028535	C	A	0.0281255	-0.262669	0.0978816	-2.68354	0.00606387	0.0462933	-0.000742057	0.0101729	-0.122374	0.0467088	1	3.02614
KIAA0319L	120	rs3944110	1	36040931	G	A	0.0281374	-0.262276	0.0980213	-2.6757	0.00594386	0.0375595	-0.000725099	0.0100445	-0.121991	0.0466993	1	3.02614
KIAA0319L	112	rs10908397	1	35959791	T	G	0.028075	-0.261107	0.0977132	-2.67218	0.00589072	0.0336363	-0.000718443	0.00999904	-0.121962	0.0467498	1	3.02614
KIAA0319L	245	rs78958996	1	35833974	A	G	0.013727	-0.367578	0.138706	-2.65005	0.00556953	0.00914564	-0.000956358	0.0137054	-0.171713	0.0663701	1	3.02614
CTRB2	1	rs55993634	16	75236763	G	C	0.0906728	-0.301502	0.0568791	-5.30075	0.588611	3.13182	-0.0821679	0.0718614	-0.139596	0.0275045	1	5.56081
CTRB2	3	rs72802342	16	75234872	A	C	0.0845417	-0.295607	0.0594462	-4.97268	0.120235	2.11191	-0.0162207	0.0449813	-0.134908	0.0285674	1	5.56081
CTRB2	2	rs8056814	16	75252327	A	G	0.0917363	-0.256564	0.0561778	-4.567	0.0188991	1.26097	-0.00224761	0.0166582	-0.118927	0.0284006	1	5.56081
CTRB2	27	rs8054218	16	75252161	G	A	0.102699	-0.237003	0.0530577	-4.46689	0.0123952	1.07491	-0.00137159	0.0126045	-0.110655	0.0269188	1	5.56081
CTRB2	60	rs7195852	16	75247258	A	G	0.0912844	-0.249608	0.0560662	-4.45202	0.0119485	1.05878	-0.00137095	0.0128834	-0.114739	0.0297302	1	5.56081
CTRB2	15	rs60470336	16	75248570	G	A	0.102082	-0.231912	0.0530605	-4.37071	0.00831707	0.89984	-0.000903276	0.0101706	-0.108605	0.0272064	1	5.56081
CTRB2	19	rs66881382	16	75248761	T	C	0.102087	-0.231923	0.0530638	-4.37064	0.00831496	0.899729	-0.000903032	0.0101692	-0.108603	0.0272083	1	5.56081
CTRB2	16	rs7197389	16	75248499	G	C	0.1021	-0.231867	0.0530558	-4.37025	0.00830152	0.899021	-0.000901442	0.0101596	-0.108588	0.0272079	1	5.56081
CTRB2	18	rs72802372	16	75248662	A	G	0.102092	-0.231859	0.0530596	-4.36978	0.00828582	0.898192	-0.000899679	0.0101495	-0.108581	0.0272106	1	5.56081
CTRB2	25	rs6564232	16	75247826	T	C	0.102045	-0.231807	0.0530736	-4.36765	0.00821578	0.894474	-0.000891821	0.0101047	-0.10855	0.0272321	1	5.56081
CTRB2	30	rs8053595	16	75252103	T	C	0.102152	-0.231953	0.0531118	-4.36726	0.00820039	0.893654	-0.00088971	0.01009	-0.108496	0.0272055	1	5.56081
CTRB2	14	rs7202877	16	75247245	G	T	0.102181	-0.230932	0.0530004	-4.35717	0.00786808	0.875542	-0.000851478	0.0098619	-0.108219	0.0272341	1	5.56081
CTRB2	17	rs7197746	16	75248380	T	A	0.102178	-0.231101	0.0530535	-4.356	0.00783559	0.873731	-0.00084792	0.00984176	-0.108214	0.0272594	1	5.56081
CTRB2	23	rs7202858	16	75247410	G	A	0.102165	-0.230726	0.0530517	-4.34908	0.00761828	0.861421	-0.000823184	0.00969235	-0.108054	0.0272835	1	5.56081
CTRB2	20	rs67478528	16	75247167	C	G	0.102238	-0.230427	0.0530039	-4.34736	0.00756406	0.858296	-0.000816749	0.00965132	-0.107978	0.0272685	1	5.56081
CTRB2	13	rs66535165	16	75247083	A	C	0.102235	-0.230421	0.0530039	-4.34725	0.00756026	0.858075	-0.000816338	0.00964896	-0.107978	0.027271	1	5.56081
CTRB2	24	rs6564233	16	75248282	T	C	0.101565	-0.231223	0.053238	-4.34319	0.00744	0.851059	-0.000804654	0.00958828	-0.108152	0.0273303	1	5.56081
CTRB2	29	rs6564236	16	75249891	C	G	0.10197	-0.23063	0.0531052	-4.34289	0.00742552	0.850207	-0.000801983	0.00956618	-0.108004	0.0273092	1	5.56081
CTRB2	39	rs6564235	16	75249754	T	C	0.101983	-0.230391	0.0530946	-4.33925	0.00731943	0.84391	-0.000789913	0.0094919	-0.10792	0.0273438	1	5.56081
CTRB2	21	rs61634868	16	75249273	C	G	0.101985	-0.230359	0.0530929	-4.33879	0.00730571	0.843089	-0.000788289	0.00948128	-0.1079	0.0273363	1	5.56081
CTRB2	36	rs2870463	16	75250717	A	G	0.102152	-0.230141	0.0530807	-4.33568	0.0072141	0.837569	-0.000777296	0.00940921	-0.107747	0.0273245	1	5.56081
CTRB2	35	rs6564237	16	75249979	G	C	0.102138	-0.230017	0.0530766	-4.33368	0.00715598	0.834031	-0.00077075	0.00936849	-0.107707	0.0273359	1	5.56081
CTRB2	34	rs6564234	16	75249687	A	G	0.102121	-0.229889	0.0530858	-4.33052	0.00706549	0.828464	-0.000760607	0.00930538	-0.107651	0.0273587	1	5.56081
CTRB2	22	rs9940370	16	75246885	G	T	0.102404	-0.229205	0.0529742	-4.32673	0.00695975	0.821869	-0.000747642	0.0092174	-0.107424	0.0273469	1	5.56081
CTRB2	26	rs72802375	16	75248793	C	G	0.102083	-0.229585	0.0530819	-4.32511	0.00691389	0.818978	-0.00074351	0.00919719	-0.107539	0.0273852	1	5.56081
CTRB2	31	rs7202844	16	75247391	G	A	0.1023	-0.228985	0.0529703	-4.32289	0.00685431	0.815193	-0.000736021	0.00914494	-0.107381	0.0273761	1	5.56081
CTRB2	6	rs9936550	16	75242850	T	C	0.0861188	-0.250103	0.0580364	-4.30942	0.00653478	0.794321	-0.00075539	0.00963483	-0.115595	0.0305053	1	5.56081
CTRB2	1014	rs2870470	16	75157936	G	A	0.0811553	0.166984	0.0608372	2.74477	0.00652915	0.793944	-0.000856686	0.0109294	-0.131209	0.0345202	2	2.76054
CTRB2	76	rs10871306	16	75254680	C	G	0.322184	0.14152	0.0343106	4.12467	0.00590887	0.750321	5.28557e-05	0.00702017	0.00894514	0.0908897	2	2.76054
CTRB2	37	rs66473537	16	75250862	A	G	0.101901	-0.227412	0.0531304	-4.28026	0.00551279	0.720015	-0.000587671	0.0081572	-0.106601	0.0277294	1	5.56081
CTRB2	10	rs111869668	16	75249791	G	C	0.085646	-0.248113	0.0580119	-4.27693	0.00546045	0.715849	-0.000627931	0.00877876	-0.114996	0.031011	1	5.56081
CTRB2	4	rs72802352	16	75240883	A	G	0.0858737	-0.247804	0.0581919	-4.25839	0.00493641	0.671803	-0.000565256	0.00832837	-0.114507	0.0316834	1	5.56081
CTRB2	7	rs111852127	16	75249170	A	T	0.0855346	-0.24695	0.0580135	-4.25677	0.0048766	0.666483	-0.000558266	0.00827067	-0.114478	0.0313939	1	5.56081
CTRB2	8	rs72802357	16	75243142	T	C	0.0858979	-0.247234	0.0580849	-4.25642	0.00487224	0.666093	-0.00055702	0.00825814	-0.114325	0.0314719	1	5.56081
CTRB2	5	rs72802365	16	75246035	C	G	0.0856528	-0.246573	0.0579706	-4.25341	0.00479552	0.659166	-0.000548188	0.00819137	-0.114312	0.0314204	1	5.56081
CTRB2	32	rs9921586	16	75245003	T	G	0.101574	-0.225547	0.0533356	-4.22883	0.00425027	0.606509	-0.000448899	0.00711459	-0.105617	0.0283155	1	5.56081
CTRB2	38	rs72802391	16	75273829	G	C	0.06161	-0.294386	0.0699624	-4.20777	0.00406505	0.587077	-0.000519653	0.00843934	-0.127834	0.0352914	1	5.56081
CTRB2	12	rs13331385	16	75259218	A	T	0.100802	-0.224448	0.0535294	-4.19299	0.00359778	0.533843	-0.000378765	0.00653126	-0.105277	0.0285146	1	5.56081
CTRB2	73	rs7190458	16	75263661	A	G	0.0487055	-0.351363	0.0848435	-4.14131	0.00346596	0.517574	-0.000461438	0.00822525	-0.133134	0.0430869	2	2.76054
CTRB2	33	rs28690217	16	75260329	C	G	0.100675	-0.222458	0.0535413	-4.15489	0.0026091	0.393868	-0.000275164	0.00558059	-0.105463	0.0290314	2	2.76054
CTRB2	74	rs72804157	16	75364535	A	G	0.0725101	-0.266492	0.0651034	-4.09337	0.00253004	0.380471	-0.000289375	0.00599263	-0.114375	0.0338444	2	2.76054
CTRB2	28	rs2287990	16	75258617	T	C	0.100445	-0.220128	0.0535783	-4.10853	0.00219832	0.31929	-0.000230938	0.00511651	-0.105052	0.029948	2	2.76054
CTRB2	87	rs8055167	16	75254889	C	T	0.315464	0.133377	0.034599	3.85494	0.00214076	0.307743	-9.00372e-05	0.00431205	-0.0420584	0.0831892	2	2.76054
CTRB2	88	rs8048784	16	75254862	T	G	0.315481	0.133295	0.0345967	3.85282	0.00212801	0.305142	-8.97887e-05	0.00430081	-0.0421937	0.0831602	2	2.76054
CTRB2	93	rs4888360	16	75254584	C	T	0.315662	0.133113	0.0345759	3.84988	0.00210667	0.300755	-8.90429e-05	0.00427955	-0.0422672	0.0831316	2	2.76054
CTRB2	90	rs8051037	16	75255062	G	A	0.315551	0.133086	0.0345996	3.84646	0.00208996	0.297289	-8.9028e-05	0.00426715	-0.042598	0.0830758	2	2.76054
CTRB2	91	rs9652674	16	75255473	A	G	0.315579	0.133077	0.0346056	3.84553	0.00208444	0.296138	-8.89105e-05	0.00426214	-0.0426545	0.0830625	2	2.76054
CTRB2	89	rs9652665	16	75255516	C	T	0.315555	0.133072	0.0346095	3.84496	0.00208176	0.295579	-8.89175e-05	0.00426016	-0.0427126	0.0830512	2	2.76054
CTRB2	75	rs8051363	16	75255217	G	A	0.293299	0.136712	0.0353305	3.86952	0.00200649	0.279551	-6.68505e-05	0.00408617	-0.0333172	0.0849328	2	2.76054
CTRB2	71	rs8052763	16	75251659	G	C	0.125674	-0.193996	0.0486553	-3.98715	0.00145948	0.141076	-0.000135848	0.00371362	-0.0930794	0.028251	2	2.76054
CTRB2	918	rs112809268	16	75319587	T	C	0.0756635	0.152123	0.0606786	2.50703	0.00143798	0.13462	-0.000183324	0.00502159	-0.127487	0.0361433	2	2.76054
CTRB2	910	rs72804118	16	75312136	T	C	0.0697133	0.155419	0.0632984	2.45534	0.00132173	0.0979611	-0.000168981	0.00482486	-0.127848	0.0359063	2	2.76054
CTRB2	903	rs113148925	16	75317367	T	C	0.0698703	0.15282	0.06288	2.43034	0.00125488	0.075392	-0.000160516	0.00470305	-0.127913	0.0358463	2	2.76054
CTRB2	900	rs66885758	16	75318988	T	C	0.0698533	0.152696	0.0628778	2.42846	0.00125173	0.0742958	-0.000160131	0.00469756	-0.127928	0.0358352	2	2.76054
CTRB2	51	rs59409959	16	75249313	T	G	0.124292	-0.190179	0.0487782	-3.89885	0.00123819	0.0695682	-0.000114784	0.00342818	-0.0927028	0.0301402	2	2.76054
CTRB2	872	rs72804120	16	75314269	A	G	0.0698784	0.152145	0.0630206	2.41421	0.00120472	0.0576508	-0.000154034	0.00460641	-0.127859	0.0358465	2	2.76054
CTRB2	48	rs7185352	16	75300248	C	G	0.102267	-0.207071	0.0532435	-3.88913	0.00117259	0.0459002	-0.000119495	0.00369399	-0.101907	0.0355561	2	2.76054
CTRB2	854	rs148122149	16	75313787	A	G	0.069843	0.150492	0.0631016	2.38492	0.00116748	0.0439978	-0.000147555	0.00450493	-0.126388	0.0377879	2	2.76054
CTRB2	897	rs117800863	16	75350589	T	C	0.0704109	0.149335	0.062588	2.386	0.00113389	0.0313072	-0.000145038	0.00447017	-0.127911	0.0357792	2	2.76054
CTRB2	55	rs13337397	16	75295639	A	C	0.102042	-0.206809	0.0529727	-3.90407	0.00112661	0.0285061	-0.000116329	0.00366117	-0.103255	0.0353291	2	2.76054
CTRB2	962	rs17605723	16	75327382	A	G	0.0695662	0.149775	0.0629433	2.37952	0.00112493	0.0278559	-0.000143945	0.00445391	-0.12796	0.0357639	2	2.76054
CTRB2	52	rs8046145	16	75295021	C	G	0.101971	-0.206568	0.0530257	-3.89562	0.00107402	0.00772044	-0.000110927	0.00357236	-0.103282	0.0350211	2	2.76054
CTRB2	1000	rs72804160	16	75367928	G	T	0.070182	0.14761	0.0626678	2.35544	0.00107304	0.00732347	-0.000137367	0.00435115	-0.128018	0.0356787	2	2.76054
CTRB2	42	rs28439846	16	75280378	A	G	0.101895	-0.205499	0.0531004	-3.87001	0.00107094	0.00647304	-0.000110118	0.00356829	-0.102824	0.0364391	2	2.76054
CTRB2	45	rs28595463	16	75281235	T	C	0.101883	-0.205466	0.0530917	-3.87002	0.00106969	0.00596503	-0.000109816	0.00355873	-0.102662	0.036212	2	2.76054
CTRB2	54	rs8063014	16	75297673	A	G	0.102004	-0.206485	0.0531293	-3.88646	0.00106863	0.00553282	-0.000110457	0.00357491	-0.103364	0.0358698	2	2.76054
FLRT2	4	rs148312693	14	87158322	A	G	0.0394583	-0.224772	0.0875509	-2.56733	0.00996294	0.941974	-0.000990548	0.0106386	-0.0994232	0.0396682	1	2.68219
FLRT2	1328	rs72699072	14	87208513	T	C	0.0990968	0.14047	0.0555442	2.52898	0.00907761	0.90117	0.000579269	0.00653404	0.063813	0.0258468	1	2.68219
FLRT2	349	rs11623007	14	87292755	C	A	0.439021	0.0781011	0.0319797	2.44221	0.0073923	0.81124	0.00027427	0.00344834	0.0371021	0.0155622	1	2.68219
FLRT2	401	rs1819903	14	87294286	A	G	0.436309	0.0775745	0.032046	2.42072	0.00703356	0.789479	0.000258842	0.00334131	0.036801	0.015573	1	2.68219
FLRT2	1076	rs75262890	14	87221188	C	T	0.0330575	0.215395	0.0914315	2.35581	0.00606818	0.72494	0.000602828	0.00841704	0.0993425	0.0431978	1	2.68219
FLRT2	3	rs112093176	14	87104255	C	T	0.0457594	-0.186564	0.0799543	-2.33338	0.00577185	0.703067	-0.000485918	0.00696826	-0.0841874	0.0369599	1	2.68219
FLRT2	133	rs4899899	14	86815463	C	T	0.123799	0.109361	0.0484376	2.25777	0.00489252	0.630901	0.000252861	0.00396171	0.0516831	0.0234503	1	2.68219
FLRT2	6	rs17186973	14	87229863	A	G	0.091338	-0.124812	0.0567839	-2.19802	0.00431001	0.575592	-0.00024792	0.00415899	-0.0575219	0.0268095	1	2.68219
FLRT2	5	rs17259168	14	87235375	T	C	0.0913493	-0.124264	0.0569699	-2.18122	0.00416169	0.560319	-0.000237546	0.0040612	-0.0570791	0.0268081	1	2.68219
FLRT2	7	rs72699097	14	87238651	G	A	0.0912481	-0.123895	0.0571267	-2.16878	0.00405578	0.549077	-0.000230294	0.00399264	-0.0567817	0.0268216	1	2.68219
FLRT2	10	rs72699088	14	87231807	A	T	0.0914325	-0.122182	0.0568249	-2.15015	0.00390337	0.532376	-0.000219537	0.00388615	-0.0562429	0.0267974	1	2.68219
FLRT2	2	rs36062338	14	87127511	A	G	0.0948036	-0.120084	0.0560566	-2.14219	0.00384041	0.525286	-0.000211729	0.00378125	-0.0551319	0.0263656	1	2.68219
FLRT2	146	rs72696722	14	86804193	T	C	0.114198	-0.107205	0.0500815	-2.14061	0.00382804	0.523881	-0.000194243	0.00347506	-0.0507421	0.0242842	1	2.68219
FLRT2	952	rs72697101	14	87128392	T	G	0.172354	0.0893423	0.0418709	2.13376	0.00377501	0.517799	0.00016079	0.00289851	0.0425932	0.0204498	1	2.68219
FLRT2	148	rs72696717	14	86799864	C	T	0.114129	-0.106822	0.0500819	-2.13295	0.00376881	0.517082	-0.000190602	0.00343902	-0.0505737	0.0242907	1	2.68219
FLRT2	170	rs17122195	14	86815756	C	T	0.114108	-0.106805	0.0500761	-2.13285	0.0037681	0.517	-0.000190574	0.00343886	-0.0505756	0.0242926	1	2.68219
FLRT2	156	rs12185059	14	86800334	T	A	0.114128	-0.106706	0.0500819	-2.13063	0.00375113	0.515032	-0.000189503	0.00342796	-0.050519	0.0242908	1	2.68219
FLRT2	158	rs55864963	14	86800970	G	C	0.114128	-0.106635	0.0500809	-2.12925	0.00374068	0.513816	-0.000188853	0.0034214	-0.0504864	0.0242908	1	2.68219
FLRT2	154	rs55638576	14	86801084	T	C	0.114127	-0.10661	0.0500806	-2.12877	0.00373699	0.513386	-0.000188625	0.0034191	-0.050475	0.0242909	1	2.68219
FLRT2	165	rs56019052	14	86800806	C	T	0.114135	-0.106571	0.050081	-2.12797	0.00373097	0.512683	-0.000188245	0.00341521	-0.0504546	0.0242901	1	2.68219
FLRT2	150	rs41480947	14	86801846	C	T	0.114128	-0.106544	0.0500783	-2.12755	0.00372776	0.512308	-0.00018805	0.00341329	-0.0504459	0.0242908	1	2.68219
FLRT2	151	rs11159765	14	86802403	C	T	0.114123	-0.106431	0.0500769	-2.12535	0.00371122	0.510369	-0.000187026	0.00340294	-0.0503948	0.0242913	1	2.68219
FLRT2	160	rs11159763	14	86802345	A	T	0.114126	-0.106426	0.0500763	-2.12528	0.00371066	0.510304	-0.000186989	0.00340255	-0.0503924	0.024291	1	2.68219
FLRT2	144	rs11159766	14	86802420	A	G	0.114123	-0.106409	0.0500762	-2.12494	0.00370814	0.510008	-0.000186835	0.003401	-0.0503851	0.0242913	1	2.68219
FLRT2	141	rs11159767	14	86802517	G	A	0.114125	-0.106372	0.0500743	-2.12428	0.00370321	0.509427	-0.000186527	0.00339787	-0.0503691	0.0242911	1	2.68219
FLRT2	153	rs60490784	14	86801615	G	A	0.114158	-0.106189	0.0500807	-2.12036	0.00367394	0.505969	-0.000184688	0.00337896	-0.0502696	0.0242881	1	2.68219
FLRT2	140	rs55776549	14	86807939	T	A	0.114126	-0.10614	0.0500768	-2.11954	0.00366791	0.505253	-0.000184337	0.00337556	-0.0502565	0.024291	1	2.68219
FLRT2	137	rs7157570	14	86807809	T	C	0.11412	-0.106031	0.0500766	-2.11738	0.00365191	0.503347	-0.000183348	0.00336549	-0.0502062	0.0242916	1	2.68219
FLRT2	138	rs2888506	14	86810802	C	G	0.114091	-0.105638	0.0500755	-2.10957	0.00359501	0.496503	-0.000179847	0.00332966	-0.0500268	0.0242943	1	2.68219
FLRT2	159	rs56703547	14	86811205	A	T	0.114087	-0.105604	0.0500757	-2.10889	0.00359005	0.495901	-0.000179543	0.00332655	-0.0500112	0.0242947	1	2.68219
FLRT2	161	rs58136674	14	86811231	C	G	0.114087	-0.105597	0.0500756	-2.10875	0.00358908	0.495783	-0.000179483	0.00332592	-0.050008	0.0242947	1	2.68219
FLRT2	155	rs1505181	14	86811567	C	T	0.114088	-0.105581	0.0500757	-2.10843	0.00358675	0.495499	-0.000179338	0.00332442	-0.0500001	0.0242946	1	2.68219
FLRT2	169	rs111513656	14	86816272	A	G	0.114038	-0.105485	0.0500859	-2.10608	0.0035699	0.493447	-0.000178331	0.00331427	-0.049954	0.0242993	1	2.68219
FLRT2	162	rs57424297	14	86815406	T	C	0.114068	-0.105206	0.0500749	-2.10097	0.00353355	0.488987	-0.000176067	0.00329057	-0.0498272	0.0242965	1	2.68219
FLRT2	8	rs59525857	14	87226251	T	G	0.0910757	-0.11863	0.0567275	-2.09123	0.00346547	0.480508	-0.0001899	0.00358712	-0.0547978	0.0268449	1	2.68219
FLRT2	9	rs75212298	14	87215973	T	C	0.0911088	-0.116031	0.0564018	-2.05722	0.00324036	0.451241	-0.000174649	0.00342303	-0.0538979	0.0268408	1	2.68219
FLRT2	30	rs2191642	14	87198194	C	A	0.0991374	-0.107012	0.0536138	-1.99598	0.00287915	0.399755	-0.000144977	0.00303355	-0.0503541	0.0258458	1	2.68219
FLRT2	933	rs17202465	14	87135094	A	G	0.169988	0.0838117	0.042025	1.99433	0.00287015	0.39839	0.000114888	0.00240816	0.0400288	0.020563	1	2.68219
FLRT2	129	rs35041539	14	87228627	T	A	0.332168	0.0678711	0.0341364	1.98823	0.00283715	0.393355	9.02951e-05	0.00190489	0.0318259	0.0163993	1	2.68219
FLRT2	19	rs58821865	14	87200027	A	G	0.0988218	-0.106107	0.053869	-1.96972	0.0027399	0.378164	-0.000136343	0.00293286	-0.0497622	0.0258826	1	2.68219
FLRT2	21	rs113088638	14	87199620	T	C	0.0990551	-0.105841	0.0537498	-1.96914	0.00273691	0.37769	-0.000136012	0.00292751	-0.0496954	0.0258555	1	2.68219
FLRT2	13	rs72699060	14	87187764	A	G	0.0991175	-0.104952	0.0534014	-1.96534	0.0027175	0.374589	-0.000134749	0.00291189	-0.0495856	0.0258483	1	2.68219
FLRT2	12	rs72699058	14	87187709	G	A	0.0990992	-0.104801	0.0534024	-1.96248	0.00270298	0.372257	-0.000133844	0.00290103	-0.0495173	0.0258504	1	2.68219
FLRT2	17	rs72699070	14	87206929	T	A	0.0991013	-0.105725	0.0540302	-1.95678	0.00267438	0.367624	-0.000132042	0.00287906	-0.049373	0.0258502	1	2.68219
FLRT2	20	rs72699064	14	87202244	A	G	0.0991253	-0.105019	0.0538414	-1.95053	0.00264346	0.36256	-0.000130084	0.00285493	-0.04921	0.0258474	1	2.68219
FLRT2	119	rs56108088	14	87206069	C	T	0.44898	0.0623725	0.0319875	1.9499	0.0026404	0.362056	7.8039e-05	0.00171381	0.0295557	0.0155291	1	2.68219
FLRT2	18	rs17186945	14	87188791	A	G	0.0991804	-0.103942	0.0533896	-1.94686	0.00262553	0.359597	-0.000128928	0.00284036	-0.0491053	0.0258411	1	2.68219
FLRT2	23	rs59206882	14	87200026	C	A	0.0989066	-0.104062	0.0538423	-1.93272	0.00255784	0.348224	-0.000124845	0.00279109	-0.0488087	0.025873	1	2.68219
FLRT2	14	rs72699061	14	87190858	T	C	0.0991822	-0.102974	0.0533547	-1.92999	0.00254504	0.346039	-0.000123891	0.0027776	-0.0486794	0.025841	1	2.68219
FLRT2	11	rs10513892	14	87191137	T	C	0.100063	-0.102146	0.0530512	-1.92542	0.00252379	0.342389	-0.000122085	0.00275007	-0.0483737	0.0257396	1	2.68219
FLRT2	16	rs72699068	14	87206478	T	C	0.0991836	-0.103635	0.0539864	-1.91965	0.00249726	0.337788	-0.000120913	0.00273995	-0.0484183	0.0258409	1	2.68219
FLRT2	22	rs2098169	14	87201751	G	A	0.0991873	-0.102973	0.0538104	-1.91363	0.00246996	0.333001	-0.000119214	0.00271827	-0.0482656	0.0258405	1	2.68219
FLRT2	135	rs76145412	14	87212156	T	G	0.33235	0.0650851	0.034049	1.91151	0.00246047	0.331326	7.52745e-05	0.00172012	0.0305936	0.0163974	1	2.68219
FLRT2	128	rs11159764	14	86802358	T	C	0.119493	-0.0925447	0.0494748	-1.87054	0.00228547	0.299208	-9.93646e-05	0.00236773	-0.0434766	0.0238129	1	2.68219
FLRT2	345	rs1394708	14	86802664	C	A	0.172507	0.0783628	0.042181	1.85777	0.00223426	0.289343	8.28259e-05	0.00199935	0.0370709	0.020444	1	2.68219
FLRT2	309	rs7146568	14	86805829	C	T	0.172385	0.0780278	0.0421874	1.84955	0.00220207	0.283026	8.12939e-05	0.00197874	0.0369171	0.0204498	1	2.68219
FLRT2	24	rs241474	14	87228003	A	G	0.260448	0.0657434	0.0366315	1.79472	0.00200223	0.241622	6.17292e-05	0.0015873	0.0308303	0.0176	1	2.68219
FLRT2	25	rs241478	14	87230972	C	G	0.260436	0.0657078	0.0366592	1.7924	0.00199428	0.239892	6.14055e-05	0.00158263	0.0307907	0.0176003	1	2.68219
FLRT2	613	rs72701108	14	87287375	T	C	0.34615	0.0597	0.0334074	1.78703	0.00197613	0.235912	5.59629e-05	0.00145005	0.0283195	0.0162363	1	2.68219
FLRT2	842	rs1642273	14	87287511	T	G	0.496423	-0.0566996	0.0318591	-1.7797	0.00195168	0.230495	-5.23746e-05	0.00136696	-0.0268356	0.015449	1	2.68219
FLRT2	50	rs56055505	14	87198609	C	T	0.377768	0.0570943	0.0327411	1.74381	0.00183764	0.204299	4.98306e-05	0.0013473	0.0271166	0.0159321	1	2.68219
FLRT2	56	rs12884719	14	87221808	T	C	0.379073	0.0561441	0.0329838	1.70217	0.00171629	0.174575	4.5398e-05	0.00127822	0.0264512	0.0159215	1	2.68219
FLRT2	380	rs141995352	14	87019352	T	G	0.0113386	-0.267272	0.158137	-1.69013	0.00168323	0.166114	-0.000202574	0.00577041	-0.120348	0.0729564	1	2.68219
FLRT2	70	rs76847532	14	87212804	G	T	0.379022	0.0552338	0.0329094	1.67836	0.00165176	0.157902	4.30808e-05	0.00124117	0.0260818	0.015922	1	2.68219
FLRT2	103	rs4904333	14	87178343	G	A	0.424363	0.0535168	0.0319211	1.67653	0.00164695	0.156633	4.21184e-05	0.00121558	0.0255737	0.0156288	1	2.68219
FLRT2	104	rs1891543	14	87179232	A	G	0.424365	0.0534682	0.0319161	1.67527	0.00164364	0.155758	4.20022e-05	0.00121369	0.0255544	0.0156288	1	2.68219
FLRT2	91	rs2159645	14	87191416	T	A	0.424471	0.0534855	0.0319269	1.67525	0.00164357	0.155741	4.19985e-05	0.00121362	0.0255532	0.0156283	1	2.68219
FLRT2	98	rs726962	14	87181277	G	A	0.42447	0.0534193	0.0319225	1.67341	0.00163875	0.154463	4.18292e-05	0.00121087	0.0255251	0.0156283	1	2.68219
FLRT2	55	rs72699065	14	87205396	G	T	0.37899	0.0549334	0.0328326	1.67314	0.00163804	0.154276	4.25909e-05	0.00123324	0.0260011	0.0159223	1	2.68219
FLRT2	67	rs17797290	14	87223305	T	C	0.379137	0.0551595	0.0329871	1.67215	0.00163548	0.153595	4.24962e-05	0.00123165	0.0259839	0.0159211	1	2.68219
FLRT2	83	rs12886111	14	86797097	G	A	0.404893	-0.0536748	0.0321194	-1.6711	0.00163275	0.152867	-4.19062e-05	0.00121578	-0.025666	0.0157362	1	2.68219
FLRT2	35	rs12100619	14	87128762	G	A	0.102533	-0.0879449	0.0528605	-1.66372	0.00161371	0.147766	-6.6725e-05	0.00194959	-0.0413487	0.0254641	1	2.68219
FLRT2	1035	rs1775667	14	87286146	A	G	0.461166	-0.0535403	0.032204	-1.66254	0.0016107	0.146953	-4.04998e-05	0.00118467	-0.0251442	0.0154958	1	2.68219
FLRT2	32	rs12147288	14	87155903	C	T	0.104298	-0.086656	0.0522443	-1.65867	0.00160088	0.144293	-6.54971e-05	0.00192299	-0.0409132	0.0252726	1	2.68219
FLRT2	28	rs11159788	14	87159069	C	T	0.104132	-0.0863167	0.05225	-1.65199	0.00158412	0.139716	-6.45962e-05	0.00190869	-0.0407772	0.0252904	1	2.68219
FLRT2	108	rs11159794	14	87227652	A	G	0.425503	0.0531144	0.0321873	1.65017	0.00157958	0.138466	3.97463e-05	0.00117648	0.0251626	0.0156234	1	2.68219
FLRT2	102	rs2191644	14	87172728	C	T	0.424077	0.0523585	0.0319316	1.63971	0.00155391	0.13134	3.88698e-05	0.00116207	0.0250141	0.0156303	1	2.68219
FLRT2	99	rs10873376	14	87173598	C	G	0.42427	0.0521027	0.031928	1.63188	0.00153508	0.126037	3.82132e-05	0.00115099	0.0248932	0.0156294	1	2.68219
FLRT2	1179	rs7149548	14	87283218	G	C	0.491411	0.05231	0.0321148	1.62884	0.00152786	0.123986	3.75302e-05	0.00113369	0.0245639	0.0154513	1	2.68219
FLRT2	33	rs77686225	14	87162888	A	T	0.104304	-0.0847297	0.0521826	-1.62372	0.00151578	0.120532	-6.07068e-05	0.00184275	-0.04005	0.0252721	1	2.68219
FLRT2	31	rs12435802	14	87160575	T	C	0.104284	-0.0846365	0.0522041	-1.62126	0.00151004	0.118883	-6.03908e-05	0.00183743	-0.0399928	0.0252743	1	2.68219
FLRT2	121	rs72699059	14	87187713	A	C	0.31012	0.0557505	0.0344112	1.62013	0.0015074	0.118121	3.9806e-05	0.00121243	0.0264071	0.0167002	1	2.68219
FLRT2	27	rs11159787	14	87159042	T	C	0.104221	-0.0842308	0.0522341	-1.61256	0.00148995	0.113058	-5.92835e-05	0.00181868	-0.0397889	0.0252811	1	2.68219
FLRT2	1206	rs61986645	14	86928722	G	A	0.118052	-0.0817936	0.0511992	-1.59756	0.00145616	0.103082	-5.4354e-05	0.00169128	-0.0373268	0.0239396	1	2.68219
FLRT2	120	rs28396120	14	86801530	G	A	0.403678	0.051367	0.0323001	1.5903	0.00144023	0.0982946	3.51946e-05	0.00110263	0.0244369	0.0157441	1	2.68219
FLRT2	124	rs72699047	14	87167606	A	G	0.305615	0.05467	0.0344535	1.58678	0.00143256	0.0959733	3.72018e-05	0.0011694	0.0259688	0.0167683	1	2.68219
FLRT2	1054	rs56028922	14	87074975	G	C	0.276941	0.0570988	0.0360109	1.5856	0.00143001	0.095199	3.8201e-05	0.00120214	0.0267138	0.0172622	1	2.68219
FLRT2	26	rs12435010	14	87166825	A	G	0.104214	-0.0824292	0.0521644	-1.58018	0.00141838	0.0916482	-5.53042e-05	0.00174926	-0.038991	0.025282	1	2.68219
FLRT2	29	rs11159789	14	87165729	G	A	0.10421	-0.0823662	0.052168	-1.57886	0.00141558	0.0907869	-5.51497e-05	0.00174653	-0.0389592	0.0252824	1	2.68219
FLRT2	1049	rs149782987	14	87075744	A	G	0.277028	0.0559612	0.0359854	1.55511	0.00136628	0.0753707	3.57931e-05	0.00115908	0.0261976	0.0172606	1	2.68219
FLRT2	292	rs12147089	14	87250967	G	A	0.32119	-0.0524361	0.0338534	-1.54892	0.00135383	0.0713912	-3.38579e-05	0.00110278	-0.025009	0.0165433	1	2.68219
FLRT2	403	rs2149758	14	86799490	A	G	0.167325	-0.0659556	0.0426525	-1.54635	0.00134872	0.0697447	-4.21242e-05	0.00137532	-0.0312328	0.0206948	1	2.68219
FLRT2	126	rs17797278	14	87186831	C	T	0.311861	0.0530681	0.0344171	1.54191	0.00133994	0.0669075	3.36241e-05	0.00110236	0.0250936	0.0166748	1	2.68219
FLRT2	287	rs2385864	14	87264505	T	C	0.321097	-0.0515126	0.0337958	-1.52423	0.0013058	0.0556833	-3.21387e-05	0.00107117	-0.0246122	0.0165447	1	2.68219
FLRT2	1098	rs12591024	14	87278458	C	T	0.180916	0.0626055	0.0411728	1.52055	0.00129886	0.0533659	3.86799e-05	0.0012936	0.0297798	0.0200668	1	2.68219
FLRT2	105	rs78852023	14	87115775	A	G	0.0215953	-0.16727	0.110551	-1.51306	0.00128487	0.0486567	-0.000100832	0.00339579	-0.0784763	0.0531426	1	2.68219
FLRT2	293	rs7161713	14	87271710	C	G	0.320665	-0.0512291	0.0338963	-1.51135	0.00128171	0.0475863	-3.12903e-05	0.00105546	-0.0244129	0.0165506	1	2.68219
FLRT2	291	rs7140279	14	87271800	C	G	0.320704	-0.0512206	0.0338937	-1.51121	0.00128147	0.0475019	-3.12804e-05	0.00105526	-0.0244099	0.0165501	1	2.68219
FLRT2	810	rs58672335	14	87045918	G	A	0.0518454	-0.109845	0.0727899	-1.50907	0.00127752	0.0461613	-6.55548e-05	0.00221593	-0.0513141	0.0348407	1	2.68219
FLRT2	1144	rs1623971	14	87244139	A	G	0.181416	-0.0619458	0.0411179	-1.50654	0.00127289	0.0445828	-3.75167e-05	0.00127115	-0.0294736	0.0200453	1	2.68219
FLRT2	288	rs17202562	14	87255956	G	A	0.321414	-0.0509042	0.0338173	-1.50527	0.00127058	0.0437908	-3.08747e-05	0.00104733	-0.0242998	0.0165404	1	2.68219
FLRT2	78	rs2215506	14	87166915	A	T	0.412341	0.0480734	0.0319977	1.5024	0.00126537	0.0420041	2.91161e-05	0.000990311	0.02301	0.0156925	1	2.68219
FLRT2	107	rs8019662	14	87196823	C	T	0.380504	0.0485684	0.0326451	1.48777	0.00123928	0.0329459	2.86304e-05	0.000987083	0.0231025	0.0159105	1	2.68219
FLRT2	317	rs12434656	14	87266428	A	G	0.320941	-0.0501593	0.0337866	-1.48459	0.00123372	0.03099	-2.95786e-05	0.00102278	-0.0239752	0.0165469	1	2.68219
FLRT2	110	rs74643379	14	87100072	G	T	0.021573	-0.16482	0.111063	-1.48402	0.00123273	0.0306403	-9.49313e-05	0.00328428	-0.0770093	0.0531697	1	2.68219
FLRT2	111	rs77833065	14	87101138	C	T	0.0215565	-0.164527	0.111074	-1.48124	0.00122789	0.0289307	-9.44166e-05	0.0032749	-0.0768935	0.0531896	1	2.68219
FLRT2	603	rs17202514	14	87142052	T	C	0.21025	0.0568567	0.0387045	1.46899	0.00120695	0.0214527	3.28034e-05	0.00115075	0.0271787	0.0189571	1	2.68219
FLRT2	545	rs67584049	14	87131605	T	C	0.210284	0.0565439	0.0386734	1.46209	0.00119537	0.0172615	3.23341e-05	0.00114154	0.0270493	0.018956	1	2.68219
FLRT2	609	rs1891547	14	87129218	T	C	0.210354	0.0559559	0.0386695	1.44703	0.0011707	0.0081925	3.13367e-05	0.00112178	0.0267675	0.0189537	1	2.68219
FLRT2	1159	rs2050529	14	87078747	G	C	0.278008	-0.0517403	0.0359011	-1.44119	0.00116134	0.00470096	-2.81648e-05	0.00101366	-0.024252	0.0172422	1	2.68219
FLRT2	1151	rs12881666	14	87136196	A	T	0.0204421	0.168351	0.116869	1.44051	0.00116025	0.00429559	8.90458e-05	0.00320681	0.0767468	0.0545895	1	2.68219
FLRT2	109	rs77266086	14	87119504	G	C	0.0215757	-0.159132	0.11063	-1.43842	0.00115693	0.0030476	-8.63509e-05	0.00311575	-0.074638	0.0531669	1	2.68219
FLRT2	44	rs111703390	14	86797141	T	G	0.321086	0.0487856	0.0339429	1.43728	0.00115514	0.00237372	2.6809e-05	0.00096834	0.0232085	0.0165451	1	2.68219
PTPN11	1	rs7953257	12	112684221	T	A	0.430783	0.21914	0.0330446	6.63164	0.666366	2.74359	0.0690491	0.0507014	0.10362	0.0165951	1	10.4812
PTPN11	4	rs11066309	12	112883476	A	G	0.435542	-0.210375	0.0323175	-6.50963	0.30538	2.08624	-0.0309976	0.0476315	-0.101505	0.0165054	1	10.4812
PTPN11	437	rs66729304	12	113025581	G	A	0.136275	-0.0781819	0.0477112	-1.63865	0.0626673	1.26829	0.00269953	0.0282774	0.0430772	0.104978	2	2.44604
PTPN11	436	rs11614063	12	113025661	A	G	0.13623	-0.0780215	0.0477145	-1.63517	0.061988	1.26325	0.00266987	0.0281222	0.0430708	0.104967	2	2.44604
PTPN11	2	rs11066301	12	112871372	G	A	0.449094	-0.19476	0.0323405	-6.02217	0.0158184	0.649232	-0.00136709	0.0117972	-0.0864241	0.0380425	2	2.44604
PTPN11	3	rs11066320	12	112906415	G	A	0.45093	0.191422	0.0319375	5.99364	0.0134854	0.578906	0.00124666	0.0108502	0.0924452	0.0172924	2	2.44604
PTPN11	387	rs11610244	12	113026156	A	C	0.0958687	-0.0483549	0.0538326	-0.898246	0.00932092	0.416672	0.000511142	0.010783	0.0548381	0.0974434	2	2.44604
PTPN11	392	rs67116570	12	113022375	C	A	0.095937	-0.0476506	0.0538162	-0.885432	0.00904269	0.403389	0.000495354	0.0106172	0.0547795	0.0974279	2	2.44604
PTPN11	417	rs112505310	12	113027651	G	C	0.105088	-0.0771684	0.0539184	-1.43121	0.00897743	0.400214	0.000358368	0.0103109	0.0399188	0.101308	2	2.44604
PTPN11	394	rs11612310	12	113025901	G	A	0.0959601	-0.0477737	0.0537824	-0.888278	0.00741721	0.31662	0.000311429	0.00959277	0.0419874	0.103231	2	2.44604
PTPN11	391	rs1859245	12	113022932	G	C	0.0959436	-0.0477077	0.0538122	-0.886559	0.00739987	0.315596	0.000310602	0.00958165	0.041974	0.103237	2	2.44604
PTPN11	390	rs16942117	12	113024898	G	A	0.0958774	-0.0453107	0.0538194	-0.841903	0.00659768	0.265412	0.00027616	0.00903266	0.0418572	0.103082	2	2.44604
PTPN11	380	rs112296760	12	113019404	G	A	0.0902228	-0.0497538	0.0567138	-0.877279	0.00540932	0.178644	0.000289348	0.00807596	0.0534907	0.095976	2	2.44604
PTPN2	1	rs7237497	18	12777325	C	T	0.183165	0.250855	0.0416808	6.01848	0.112507	2.00629	0.0129311	0.0370433	0.114936	0.0217397	1	8.98022
PTPN2	18	rs2847274	18	12777603	C	T	0.185623	0.244355	0.0414064	5.90138	0.0611299	1.71693	0.00686055	0.0274329	0.112229	0.0220339	1	8.98022
PTPN2	14	rs2542149	18	12779018	A	G	0.185261	0.242354	0.0413799	5.8568	0.0477795	1.60378	0.00530784	0.0241864	0.11109	0.0221794	1	8.98022
PTPN2	19	rs2542150	18	12779763	C	G	0.18528	0.242354	0.0413655	5.85884	0.0477563	1.60356	0.00531216	0.0242074	0.111235	0.0220985	1	8.98022
PTPN2	21	rs8096138	18	12808140	G	C	0.188324	-0.238358	0.0406729	-5.86036	0.0475353	1.60145	-0.00525368	0.0239953	-0.110522	0.0218665	1	8.98022
PTPN2	17	rs2847278	18	12778715	T	C	0.185255	0.242404	0.0413873	5.85697	0.0472889	1.59908	0.00525833	0.0240866	0.111196	0.0221056	1	8.98022
PTPN2	15	rs2847280	18	12779342	G	A	0.185269	0.242289	0.04137	5.85664	0.0471986	1.59821	0.00524783	0.0240626	0.111186	0.0221048	1	8.98022
PTPN2	7	rs2542151	18	12779947	T	G	0.18527	0.242198	0.0413591	5.85598	0.0470271	1.59655	0.00522796	0.0240174	0.111169	0.0221057	1	8.98022
PTPN2	6	rs2542148	18	12777573	G	C	0.18525	0.242197	0.0414068	5.84921	0.0455352	1.58187	0.00505271	0.0236114	0.110963	0.0221624	1	8.98022
PTPN2	2	rs1893217	18	12809340	G	A	0.188222	-0.237675	0.0406609	-5.8453	0.0437833	1.56403	-0.00482446	0.0230072	-0.11019	0.0219014	1	8.98022
PTPN2	13	rs2847293	18	12782448	T	A	0.185429	0.241265	0.0413163	5.83946	0.0429165	1.55495	0.00475135	0.022901	0.110711	0.0221225	1	8.98022
PTPN2	12	rs2542147	18	12775851	T	G	0.185367	0.241495	0.0414564	5.82528	0.0403462	1.52697	0.00444632	0.0221426	0.110204	0.0222986	1	8.98022
PTPN2	4	rs2847260	18	12775591	T	C	0.185396	0.241649	0.04147	5.82708	0.0403017	1.52647	0.00445136	0.0221735	0.110451	0.0221784	1	8.98022
PTPN2	3	rs2014857	18	12774326	T	C	0.185267	0.241281	0.0414917	5.81516	0.0377665	1.4971	0.00416193	0.0214466	0.110202	0.0222094	1	8.98022
PTPN2	10	rs34920518	18	12783086	G	A	0.185507	-0.239429	0.0412769	-5.80056	0.0347851	1.46005	-0.00381742	0.0205309	-0.109743	0.0222083	1	8.98022
PTPN2	16	rs888270	18	12774894	A	G	0.185006	-0.240198	0.0415106	-5.78643	0.03231	1.42688	-0.00353929	0.0197791	-0.109542	0.0222799	1	8.98022
PTPN2	9	rs11663253	18	12789556	G	A	0.186326	-0.237341	0.0410374	-5.78353	0.0316023	1.41694	-0.00344872	0.019494	-0.109129	0.022186	1	8.98022
PTPN2	8	rs60735058	18	12795470	A	T	0.186305	-0.236219	0.0408703	-5.77972	0.0308766	1.40653	-0.00336538	0.0192527	-0.108994	0.0221774	1	8.98022
PTPN2	5	rs60474474	18	12792736	T	C	0.186309	-0.236558	0.0409522	-5.77644	0.030494	1.40094	-0.00332026	0.0191198	-0.108882	0.022232	1	8.98022
PTPN2	20	rs45450798	18	12792940	G	C	0.186346	-0.236413	0.0409464	-5.77372	0.0301493	1.39585	-0.00327832	0.0189914	-0.108736	0.022267	1	8.98022
PTPN2	28	rs80262450	18	12818922	A	G	0.140411	-0.259467	0.0458798	-5.65536	0.0189065	1.18818	-0.00182027	0.0156808	-0.0962773	0.0625408	2	2.89366
PTPN2	22	rs12967678	18	12805388	A	G	0.139306	-0.257641	0.0458861	-5.61479	0.0155816	1.10271	-0.00172339	0.0145607	-0.110604	0.0395496	2	2.89366
PTPN2	913	rs9959201	18	12537315	C	T	0.0494735	0.158831	0.0741008	2.14345	0.0153677	1.09661	0.000753464	0.0156422	0.0490289	0.116424	2	2.89366
PTPN2	26	rs674222	18	12848349	C	G	0.37775	0.162062	0.0332423	4.87517	0.0142525	1.0634	0.000599432	0.0112176	0.042058	0.0841742	2	2.89366
PTPN2	23	rs3826557	18	12843263	T	A	0.377678	0.160769	0.0332015	4.84222	0.0122455	0.996608	0.000507349	0.0103806	0.0414313	0.0842862	2	2.89366
PTPN2	25	rs2852151	18	12841176	A	G	0.377569	0.160575	0.0331944	4.83741	0.0117998	0.980309	0.000477204	0.0101864	0.0404417	0.0847197	2	2.89366
PTPN2	55	rs559406	18	12857002	T	G	0.473532	0.168043	0.032239	5.21241	0.0112096	0.957763	0.00039271	0.00930958	0.0350335	0.0807344	2	2.89366
PTPN2	24	rs2847273	18	12856908	C	A	0.378446	0.162514	0.0332998	4.88033	0.0108417	0.943109	0.000295929	0.00964187	0.0272955	0.0885317	2	2.89366
PTPN2	30	rs2542162	18	12820900	T	C	0.377681	0.157849	0.0332136	4.75254	0.00899576	0.861241	0.00028861	0.00899915	0.0320829	0.0893448	2	2.89366
PTPN2	29	rs12971201	18	12830538	A	G	0.377522	0.159808	0.0331977	4.81383	0.00882355	0.852771	0.000182232	0.00890369	0.0206529	0.0925299	2	2.89366
PTPN2	474	rs11665415	18	12536129	A	G	0.0476755	0.144912	0.0754805	1.91986	0.00830592	0.826289	0.000378116	0.0115064	0.0455237	0.117835	2	2.89366
PTPN2	53	rs2292759	18	12884343	G	A	0.377402	-0.160239	0.0335781	-4.77213	0.00785139	0.801649	0.000126638	0.00842804	0.0161294	0.0937493	2	2.89366
PTPN2	494	rs73407524	18	12538327	C	T	0.0478051	0.142766	0.0754146	1.89308	0.00761891	0.788493	0.000346096	0.0110093	0.045426	0.117731	2	2.89366
PTPN2	476	rs11665542	18	12536777	T	C	0.0476044	0.141897	0.0755196	1.87894	0.00760817	0.787876	0.000360886	0.0109783	0.0474341	0.116656	2	2.89366
PTPN2	452	rs11664219	18	12531015	C	T	0.0476694	0.141616	0.0752732	1.88136	0.00737553	0.774287	0.00033482	0.0108292	0.045396	0.117706	2	2.89366
PTPN2	27	rs4797709	18	12882359	G	C	0.376581	-0.159111	0.0335888	-4.73703	0.0071054	0.757964	0.000130803	0.00789465	0.0184089	0.0918428	2	2.89366
PTPN2	1255	rs73407510	18	12527493	G	A	0.0476078	0.140447	0.0752469	1.86648	0.00706227	0.755301	0.000320305	0.0105924	0.0453544	0.117663	2	2.89366
PTPN2	31	rs2847281	18	12821593	G	A	0.377798	0.157387	0.0332134	4.73866	0.00694308	0.747857	0.000145089	0.00793917	0.0208969	0.0929759	2	2.89366
PTPN2	1212	rs73407511	18	12532565	T	C	0.047423	0.139109	0.0756722	1.83831	0.00658518	0.724716	0.000298373	0.0102245	0.0453098	0.117624	2	2.89366
PTPN2	149	rs1916269	18	12894530	C	T	0.40883	0.145205	0.0370581	3.91831	0.00502989	0.607027	0.000146332	0.00744227	0.0290925	0.100844	2	2.89366
PTPN2	341	rs113089273	18	13015813	T	C	0.0449987	0.133399	0.0806357	1.65434	0.00472143	0.579408	0.000188206	0.00866881	0.0398621	0.119729	2	2.89366
PTPN2	33	rs960550	18	12827697	A	T	0.373438	-0.151042	0.033426	-4.5187	0.00386969	0.492639	7.06396e-05	0.00602682	0.0182546	0.0951551	2	2.89366
PTPN2	167	rs150853247	18	12695467	A	G	0.0150883	-0.543209	0.138366	-3.92588	0.00271455	0.338157	7.97673e-05	0.00535492	0.0293851	0.0985006	2	2.89366
PTPN2	68	rs657555	18	12847136	T	C	0.179444	0.212422	0.041169	5.15976	0.00243215	0.290327	0.000145857	0.00455511	0.0599703	0.0703098	2	2.89366
PTPN2	173	rs116682699	18	12598931	T	C	0.0151718	-0.524634	0.136506	-3.8433	0.00228838	0.263802	6.75159e-05	0.00493942	0.0295038	0.0989604	2	2.89366
PTPN2	39	rs641085	18	12824930	T	A	0.431653	0.142871	0.0324963	4.39653	0.00227214	0.260702	4.78178e-05	0.0046439	0.0210452	0.0951288	2	2.89366
PTPN2	83	rs515151	18	12860934	C	G	0.179408	0.212604	0.0413731	5.1387	0.00226097	0.258557	0.000132775	0.00437779	0.0587246	0.0709626	2	2.89366
PTPN2	61	rs547268	18	12823056	T	G	0.182902	0.20987	0.0408716	5.13486	0.00226013	0.258395	0.000130829	0.00436122	0.0578856	0.0712208	2	2.89366
PTPN2	75	rs7241016	18	12880206	G	A	0.179967	-0.213302	0.0415784	-5.13012	0.00218448	0.243577	-6.62308e-05	0.00429897	-0.0303187	0.0868502	2	2.89366
PTPN2	71	rs11875687	18	12843137	C	T	0.179363	-0.211084	0.0411968	-5.1238	0.0021285	0.232279	-6.35772e-05	0.00424244	-0.0298694	0.0869802	2	2.89366
PTPN2	95	rs71353227	18	12872424	A	C	0.140292	-0.239469	0.0464064	-5.16026	0.00209768	0.22593	-8.42122e-05	0.00440663	-0.0401454	0.0874574	2	2.89366
PTPN2	65	rs16939895	18	12821903	A	G	0.182849	-0.209118	0.0408952	-5.11351	0.00209161	0.22467	-5.83876e-05	0.00418618	-0.0279151	0.0871817	2	2.89366
PTPN2	36	rs8087237	18	12834359	A	C	0.427159	0.144418	0.0324015	4.45714	0.00205185	0.216317	4.42188e-05	0.00436653	0.0215507	0.0939623	2	2.89366
PTPN2	38	rs478582	18	12835976	C	T	0.427106	0.144352	0.0323868	4.45712	0.00204192	0.214206	4.4039e-05	0.00435549	0.0215674	0.0939479	2	2.89366
PTPN2	34	rs588447	18	12832842	C	A	0.427176	0.14437	0.0324157	4.45371	0.00203396	0.212506	4.38656e-05	0.00434872	0.0215666	0.0939874	2	2.89366
PTPN2	62	rs8091566	18	12826385	A	G	0.183678	0.21086	0.0408193	5.16569	0.00198875	0.202723	0.000106305	0.00408817	0.0534531	0.0745138	2	2.89366
PTPN2	37	rs12957037	18	12829065	G	T	0.427171	0.144127	0.0324327	4.44388	0.00197163	0.198962	4.26213e-05	0.00428453	0.0216173	0.0940439	2	2.89366
PTPN2	89	rs12955302	18	12864762	G	A	0.140034	-0.238388	0.0463662	-5.14142	0.00195669	0.195652	-7.52894e-05	0.00423916	-0.0384779	0.0877865	2	2.89366
PTPN2	146	rs142604549	18	12593554	A	G	0.0151142	-0.515277	0.136419	-3.77716	0.00192614	0.188804	5.70576e-05	0.00454467	0.0296228	0.0992332	2	2.89366
PTPN2	35	rs592390	18	12822314	C	T	0.427391	0.143158	0.0324398	4.41304	0.00181699	0.16342	3.95027e-05	0.00412348	0.0217408	0.0942659	2	2.89366
PTPN2	72	rs487273	18	12853458	G	T	0.179109	0.212758	0.0412939	5.15229	0.00181681	0.163379	9.911e-05	0.0039302	0.0545515	0.0743741	2	2.89366
PTPN2	63	rs658158	18	12823402	G	T	0.182901	0.209851	0.040871	5.13447	0.00175547	0.148435	9.22699e-05	0.00384126	0.0525615	0.0751496	2	2.89366
PTPN2	69	rs612058	18	12850211	C	T	0.179351	0.211751	0.0412228	5.13674	0.00172342	0.140419	9.27194e-05	0.00382229	0.0537997	0.074752	2	2.89366
PTPN2	77	rs8083786	18	12881361	G	A	0.179972	-0.213465	0.0415954	-5.13194	0.00169954	0.134348	-3.3603e-05	0.00379286	-0.0197719	0.0898569	2	2.89366
PTPN2	744	rs2542153	18	12783898	C	T	0.4268	-0.0514196	0.0326093	-1.57684	0.00169206	0.132431	0.000182176	0.00473783	0.107665	0.041157	2	2.89366
PTPN2	74	rs7234029	18	12877060	G	A	0.179962	-0.212822	0.0415343	-5.12401	0.0016513	0.121823	-3.17779e-05	0.00373709	-0.0192441	0.089932	2	2.89366
PTPN2	84	rs34846641	18	12875975	G	A	0.179939	-0.212662	0.04151	-5.12315	0.00164635	0.120517	-3.15853e-05	0.00373141	-0.019185	0.0899426	2	2.89366
PTPN2	215	rs1893215	18	12740845	T	C	0.225029	-0.114117	0.0386317	-2.95397	0.00161316	0.111657	4.52928e-05	0.00444702	0.0280771	0.107108	2	2.89366
PTPN2	98	rs35923716	18	12885577	G	A	0.139884	-0.237131	0.0466254	-5.08588	0.00159472	0.106657	-5.33623e-05	0.00378222	-0.0334618	0.088614	2	2.89366
PTPN2	80	rs579052	18	12858610	C	T	0.179517	0.211082	0.041324	5.10798	0.00157449	0.101104	8.23404e-05	0.00364512	0.0522965	0.0755527	2	2.89366
PTPN2	94	rs12964314	18	12871972	G	A	0.140296	-0.239418	0.0463952	-5.1604	0.00148094	0.0744598	-5.43734e-05	0.00378597	-0.0367155	0.0912836	2	2.89366
PTPN2	85	rs9959425	18	12868506	C	T	0.179577	-0.210774	0.0414575	-5.0841	0.00146123	0.0686311	-2.3047e-05	0.00350708	-0.0157724	0.0903822	2	2.89366
PTPN2	87	rs12968719	18	12879466	A	G	0.140162	-0.239636	0.0465224	-5.15098	0.00143263	0.060035	-5.12256e-05	0.00371689	-0.0357564	0.0914693	2	2.89366
PTPN2	86	rs12963474	18	12878582	A	C	0.140196	-0.239595	0.046512	-5.15125	0.00143111	0.0595724	-5.13968e-05	0.00371606	-0.0359141	0.0914401	2	2.89366
PTPN2	92	rs35320197	18	12842681	A	C	0.140078	-0.236634	0.0460598	-5.13754	0.00136027	0.0374949	-4.71788e-05	0.00361444	-0.0346834	0.0916668	2	2.89366
PTPN2	93	rs35967540	18	12842567	C	G	0.140077	-0.236621	0.0460612	-5.1371	0.0013581	0.0367998	-4.70484e-05	0.00361126	-0.0346429	0.0916736	2	2.89366
PTPN2	88	rs12969241	18	12842480	T	G	0.140077	-0.236609	0.0460616	-5.1368	0.00135659	0.0363155	-4.69583e-05	0.00360905	-0.0346151	0.0916783	2	2.89366
PTPN2	96	rs34799913	18	12863840	G	T	0.140101	-0.237657	0.0463523	-5.12719	0.00131626	0.0231911	-4.40454e-05	0.00354663	-0.0334627	0.0918589	2	2.89366
PTPN2	91	rs34153303	18	12855864	A	G	0.139967	-0.23698	0.0462156	-5.12771	0.00131479	0.0227071	-4.43248e-05	0.00354728	-0.0337124	0.0918448	2	2.89366
PTPN2	450	rs6505771	18	12928541	A	G	0.378538	0.0798358	0.0332602	2.40034	0.00130955	0.0209703	4.65265e-05	0.00415596	0.0355286	0.109218	2	2.89366
PTPN2	97	rs34416003	18	12865822	C	A	0.139971	-0.237492	0.0463904	-5.11942	0.0012815	0.0115541	-4.19077e-05	0.00349502	-0.0327021	0.0919994	2	2.89366
PTPN2	76	rs482160	18	12855646	G	A	0.182973	0.203157	0.0408711	4.97068	0.00126872	0.007197	6.18466e-05	0.00321746	0.0487471	0.0760668	2	2.89366
CTSH	2	rs34593439	15	79234957	A	G	0.0919356	0.24284	0.0574578	4.22641	0.0950547	1.92806	0.0104707	0.0334062	0.110155	0.0275621	1	4.06235
CTSH	1	rs2289702	15	79237293	T	C	0.0914319	0.239299	0.0577187	4.14595	0.0662233	1.75747	0.00715978	0.0278158	0.108116	0.0277233	1	4.06235
CTSH	3	rs34843303	15	79234470	C	T	0.096037	0.230757	0.0561155	4.11218	0.0575981	1.69288	0.00604651	0.0253095	0.104978	0.0271263	1	4.06235
CTSH	19	rs10400881	15	79234384	C	G	0.30157	-0.143823	0.0348914	-4.12202	0.0481884	1.6111	-0.0032039	0.015023	-0.0664869	0.0218172	1	4.06235
CTSH	20	rs11072815	15	79232319	G	A	0.302514	-0.143752	0.0349107	-4.11771	0.0474168	1.60373	-0.0031443	0.0148776	-0.0663119	0.0218919	1	4.06235
CTSH	17	rs11855406	15	79234864	G	A	0.301521	-0.143342	0.034893	-4.10804	0.0454838	1.58478	-0.00301255	0.0145693	-0.0662335	0.0218963	1	4.06235
CTSH	22	rs11856301	15	79232330	C	T	0.302583	-0.143134	0.0348994	-4.10133	0.0443136	1.57293	-0.00292526	0.0143508	-0.0660127	0.0219747	1	4.06235
CTSH	18	rs10400877	15	79234378	T	A	0.301682	-0.142916	0.0348766	-4.09776	0.0436	1.56555	-0.00287915	0.0142425	-0.0660355	0.0219533	1	4.06235
CTSH	23	rs2870085	15	79234268	C	T	0.301991	-0.14241	0.0348485	-4.08655	0.0416463	1.54476	-0.00274026	0.0138913	-0.0657984	0.0220077	1	4.06235
CTSH	27	rs10152589	15	79233255	C	T	0.302149	-0.142216	0.0348627	-4.07932	0.0404446	1.5315	-0.00265402	0.01367	-0.065621	0.0220996	1	4.06235
CTSH	24	rs3825932	15	79235446	C	T	0.301692	-0.142321	0.0349098	-4.07682	0.0399971	1.52646	-0.00262364	0.0135935	-0.0655958	0.0221183	1	4.06235
CTSH	26	rs4778716	15	79233626	G	A	0.302095	-0.141965	0.034854	-4.07313	0.0393992	1.51965	-0.00258147	0.013481	-0.0655209	0.0221106	1	4.06235
CTSH	25	rs28655102	15	79232700	T	C	0.302128	-0.141767	0.0348698	-4.06561	0.0380549	1.50396	-0.00248733	0.0132343	-0.0653616	0.0222013	1	4.06235
CTSH	28	rs10152587	15	79233225	C	T	0.302275	-0.141399	0.0348707	-4.05495	0.036354	1.48334	-0.00236815	0.012911	-0.0651414	0.0222749	1	4.06235
CTSH	31	rs10400902	15	79231616	G	A	0.302192	-0.139536	0.0348807	-4.00038	0.0289094	1.38048	-0.00185212	0.0113997	-0.0640664	0.0225686	1	4.06235
CTSH	10	rs11638844	15	79231518	G	A	0.302155	-0.139251	0.0348853	-3.99168	0.0279424	1.36528	-0.00178683	0.0111919	-0.0639467	0.0225348	1	4.06235
CTSH	15	rs1036939	15	79237324	A	C	0.286138	-0.13981	0.0355155	-3.93659	0.0223849	1.26649	-0.00143016	0.0100535	-0.0638895	0.0229065	1	4.06235
CTSH	30	rs4779112	15	79220586	A	G	0.304559	-0.14016	0.0356883	-3.92734	0.0218432	1.25561	-0.00136144	0.00975433	-0.0623276	0.0235802	1	4.06235
CTSH	4	rs12592898	15	79229199	G	A	0.116712	-0.192343	0.0499646	-3.84959	0.0204017	1.22532	-0.00183318	0.0132562	-0.0898543	0.0265369	1	4.06235
CTSH	14	rs7496812	15	79222924	T	C	0.300954	-0.139102	0.0356975	-3.89669	0.0194196	1.20346	-0.00119549	0.00916925	-0.0615611	0.0247636	1	4.06235
CTSH	5	rs12148472	15	79231478	C	T	0.116168	0.190783	0.0498529	3.82692	0.0185842	1.184	0.00166876	0.0126097	0.0897942	0.0253512	1	4.06235
CTSH	11	rs11072818	15	79236933	G	A	0.282813	-0.137311	0.0355256	-3.86513	0.0169108	1.14228	-0.00106509	0.00865635	-0.0629829	0.0230493	1	4.06235
CTSH	13	rs1036938	15	79237247	G	C	0.28286	-0.13717	0.0355217	-3.86158	0.0166833	1.13629	-0.0010493	0.00859121	-0.0628952	0.0231149	1	4.06235
CTSH	12	rs11072817	15	79236815	A	G	0.282938	-0.136928	0.0355047	-3.85662	0.0163735	1.12802	-0.00102828	0.00850078	-0.0628015	0.023108	1	4.06235
CTSH	475	rs12906747	15	79475892	C	T	0.429782	0.116097	0.0360092	3.22409	0.0140549	1.06068	-0.0003136	0.00896969	-0.0223125	0.072343	2	3.05968
CTSH	16	rs1369324	15	79239719	G	A	0.281456	-0.13521	0.0355489	-3.80349	0.0134544	1.04145	-0.000828868	0.00762278	-0.0616058	0.0239705	1	4.06235
CTSH	21	rs1036937	15	79237180	A	C	0.280472	-0.134171	0.0356667	-3.7618	0.0114619	0.970969	-0.000693358	0.00697815	-0.0604923	0.0251197	1	4.06235
CTSH	8	rs12901830	15	79239449	G	T	0.149701	-0.162791	0.0454235	-3.58385	0.00687646	0.747066	-0.000511722	0.00652276	-0.0744165	0.0262206	1	4.06235
CTSH	33	rs4779156	15	79245891	A	G	0.273985	-0.134003	0.0369648	-3.62515	0.00676913	0.740187	-0.000397154	0.00525347	-0.0586714	0.0256545	1	4.06235
CTSH	32	rs4779154	15	79245465	A	G	0.27394	-0.133861	0.0369402	-3.62372	0.00673561	0.738017	-0.000395014	0.00523906	-0.0586456	0.0256686	1	4.06235
CTSH	29	rs2289699	15	79223681	A	G	0.29576	0.127815	0.0354895	3.60149	0.00627718	0.707204	0.000374737	0.00493743	0.0596983	0.0184961	1	4.06235
CTSH	9	rs11632238	15	79249642	C	T	0.265274	-0.133091	0.0379756	-3.50465	0.0043213	0.5442	-0.000244511	0.00412434	-0.0565828	0.0273602	1	4.06235
CTSH	53	rs12904323	15	79412583	C	A	0.430534	0.0887236	0.0318917	2.78203	0.00429407	0.541442	-9.25199e-05	0.00502392	-0.021546	0.0735906	2	3.05968
CTSH	77	rs11637459	15	79413554	G	A	0.425303	0.0881594	0.0319845	2.75632	0.00388996	0.498343	-8.23069e-05	0.00478142	-0.0211588	0.0736968	2	3.05968
CTSH	6	rs3784539	15	79219188	T	C	0.12437	0.175617	0.0502836	3.49253	0.00388037	0.497266	0.000300006	0.00506705	0.0773139	0.0257369	1	4.06235
CTSH	58	rs12904789	15	79412589	A	G	0.42244	0.0866429	0.0320432	2.70394	0.00345102	0.446154	-7.51685e-05	0.00450173	-0.0217815	0.0734816	2	3.05968
CTSH	62	rs8031638	15	79422726	T	C	0.428772	0.0847826	0.0317329	2.67176	0.00324453	0.419268	-7.42175e-05	0.00435584	-0.0228747	0.0729811	2	3.05968
CTSH	167	rs17261036	15	79469103	A	G	0.489875	0.0856328	0.0326351	2.62395	0.00313743	0.404643	-7.61799e-05	0.00429623	-0.024281	0.0727689	2	3.05968
CTSH	180	rs17175798	15	79463960	T	C	0.486408	0.0832272	0.0319777	2.60266	0.00292295	0.373798	-7.2611e-05	0.00413786	-0.0248417	0.0724047	2	3.05968
CTSH	163	rs954292	15	79449237	T	C	0.484918	-0.081694	0.0315567	-2.5888	0.00281409	0.357267	-8.91894e-05	0.0040578	-0.0316939	0.0696383	2	3.05968
[truncated: 19,922 more rows]

## Sheet: S6 - Other disease associations
near gene	chromosome band	ID	associations
INS	11p15.5	rs689	monocyte count
[truncated: 200 more rows]

## Sheet: S7 - IL-2 pathway genes
Gene	Chromosome	Start(b38)	End(b38)	Start(b37)	End(b37)
[truncated: 23 more rows]

## Sheet: S8 - priorityFDR group data
near gene	id	ID	chromosome	priorityFDRgroup	near_IL2_pathway_gene	nearest_MRgene_within_250kb	MR_key	MR_method	MR_nsnp	MR_b	MR_se	MR_wald_or_ivw_pval
[truncated: 201 more rows]
